# Supplementary material for: Kataegis in clinical and molecular subgroups of primary breast cancer
Source: NPJ Breast Cancer. 2024 Apr 24;10:32. doi: 10.1038/s41523-024-00640-8 (PMC11043427; doi:10.1038/s41523-024-00640-8)
Supplement: Supplementary file 2 — Supplementary Table 1 [file 41523_2024_640_MOESM2_ESM.xlsx]

## Sheet: Sheet1
Supplementary Table S1. Genome wide frequency of kataegis events in consecutive 2 MBp bins for clinical subgroups.

## Sheet: SCAN-B TNBC
ID	chrom	chr	start	stop	center	Group	NbrEventsPerBin	cytoband	geneID	geneSymbol
chr1_1e+06	1	chr1	1	2000000	1000000	TNBC_SCANB	0	1p36.33	100130417,100287102,100288069,116983,118424,126789,126792,142678,148398,148413,163688,1855,219293,254099,254173,2563,26155,2782,284593,29101,339451,339453,339456,375790,388581,401934,406983,406984,441869,51150,54587,54973,54991,54998,55052,55210,554210,5590,57801,6339,643837,643965,643988,64856,65220,653635,728642,728661,7293,729737,79501,79854,80772,81669,83756,83858,84069,84808,8510,8511,85452,…	LINC02593,DDX11L1,LOC100288069,ACAP3,UBE2J2,PUSL1,B3GALT6,MIB2,SAMD11,MRPL20-AS1,CALML6,DVL1,ATAD3C,LINC01342,TTLL10,GABRD,NOC2L,GNB1,FAM41C,SSU72,KLHL17,TMEM240,TMEM52,AGRN,C1QTNF12,RNF223,MIR200A,MIR200B,ANKRD65,SDF4,MXRA8,INTS11,C1orf159,AURKAIP1,MRPL20,ATAD3A,MIR429,PRKCZ,HES4,SCNN1D,LINC01128,TMEM88B,FNDC10,VWA1,NADK,WASH7P,CDK11A,SLC35E2B,TNFRSF4,LOC729737,OR4F5,LINC00115,CPTP,CCNL2,TAS1R3,…
chr1_3e+06	1	chr1	2000001	4000000	3000000	TNBC_SCANB	0	1p36.33,1p36.32	100129534,100133445,100133612,100287898,100422968,11079,115110,127262,127281,140625,148870,1677,1953,199990,27237,339448,388585,388588,440556,49856,5192,55229,5590,57212,57470,63976,6497,693135,7161,79258,79906,8764,9651,9731	LOC100129534,LINC01134,TTC34,MIR4251,RER1,TNFRSF14-AS1,TPRG1L,PRXL2B,ACTRT2,CCDC27,DFFB,MEGF6,FAAP20,ARHGEF16,C1orf174,HES5,SMIM1,PRDM16-DT,WRAP73,PEX10,PANK4,PRKCZ,TP73-AS1,LRRC47,PRDM16,SKI,MIR551A,TP73,MMEL1,MORN1,TNFRSF14,PLCH2,CEP104
chr1_5e+06	1	chr1	4000001	6000000	5000000	TNBC_SCANB	0	1p36.32,1p36.31	100616421,100616489,261734,284661,55966,728716	MIR4689,NPHP4,LINC01777,AJAP1,LINC01346
chr1_7e+06	1	chr1	6000001	8000000	7000000	TNBC_SCANB	0	1p36.31,1p36.23	100422975,10911,11332,148479,23261,23463,26038,261734,3104,3604,387509,388591,390992,54626,55735,57449,6146,79707,80835,83715,8514,8718,8863,90326,9341,9903	MIR4252,UTS2,ACOT7,PHF13,CAMTA1,ICMT,CHD5,NPHP4,ZBTB48,TNFRSF9,GPR153,RNF207,HES3,HES2,DNAJC11,PLEKHG5,RPL22,NOL9,TAS1R1,ESPN,KCNAB2,TNFRSF25,PER3,THAP3,VAMP3,KLHL21
chr1_9e+06	1	chr1	8000001	10000000	9000000	TNBC_SCANB	1	1p36.23,1p36.22	100505975,11315,155184,199953,2023,22883,3604,407040,473,50651,5293,54206,56998,644997,6518,765,80045,80176,84275,84328,9563	ENO1-AS1,PARK7,SLC2A7,TMEM201,ENO1,CLSTN1,TNFRSF9,MIR34A,RERE,SLC45A1,PIK3CD,ERRFI1,CTNNBIP1,PIK3CD-AS1,SLC2A5,CA6,GPR157,SPSB1,SLC25A33,LZIC,H6PD
chr1_1.1e+07	1	chr1	10000001	1.2e+07	1.1e+07	TNBC_SCANB	0	1p36.22	100379251,100526739,100873935,10218,10277,10459,10747,116362,1185,1325,148345,1676,23095,23435,2475,26232,26270,29914,374946,378708,4524,4878,4879,5195,5226,5351,5394,54897,57085,57540,64802,6723,84328,90231,93611	NPPA-AS1,CENPS-CORT,MTOR-AS1,ANGPTL7,UBE4B,MAD2L2,MASP2,RBP7,CLCN6,CORT,C1orf127,DFFA,KIF1B,TARDBP,MTOR,FBXO2,FBXO6,UBIAD1,DRAXIN,CENPS,MTHFR,NPPA,NPPB,PEX14,PGD,PLOD1,EXOSC10,CASZ1,AGTRAP,DISP3,NMNAT1,SRM,LZIC,KIAA2013,FBXO44
chr1_1.3e+07	1	chr1	12000001	1.4e+07	1.3e+07	TNBC_SCANB	0	1p36.22,1p36.21	100616438,10630,126755,126767,343066,343069,343070,343071,390999,391004,400735,400736,401940,440560,440561,440563,5351,55187,60672,645414,645425,649330,65121,65122,653606,654348,677882,7133,9249,93190,943,9927	MIR4632,PDPN,LRRC38,AADACL3,AADACL4,HNRNPCL1,PRAMEF9,PRAMEF10,PRAMEF12,PRAMEF17,PRAMEF4,PRAMEF13,PRAMEF11,PRAMEF6,HNRNPCL2,PLOD1,VPS13D,MIIP,PRAMEF19,PRAMEF20,HNRNPCL3,PRAMEF1,PRAMEF2,PRAMEF22,SNORA59B,TNFRSF1B,DHRS3,CFAP107,TNFRSF8,MFN2
chr1_1.5e+07	1	chr1	14000001	1.6e+07	1.5e+07	TNBC_SCANB	0	1p36.21	11330,114827,200197,23254,23341,51032,55092,6248,63036,7799,79180,79814,842,84301	CTRC,FHAD1,TMEM51-AS1,KAZN,DNAJC16,CELA2B,TMEM51,RSC1A1,CELA2A,PRDM2,EFHD2,AGMAT,CASP9,DDI2
chr1_1.7e+07	1	chr1	16000001	1.8e+07	1.7e+07	TNBC_SCANB	0	1p36.21,1p36.13	11209,11223,11240,114819,1187,1188,128272,149563,1969,23013,23207,23400,23569,26099,27129,284723,284729,29943,348487,353238,374955,388595,4237,440567,51702,54455,54751,55160,55672,55707,55920,6390,729614,7709,79363,84809,9696	MST1P2,MST1L,PADI2,CROCCP3,CLCNKA,CLCNKB,ARHGEF19,SRARP,EPHA2,SPEN,PLEKHM2,ATP13A2,PADI4,SZRD1,HSPB7,SLC25A34,ESPNP,PADI1,FAM131C,PADI6,SPATA21,TMEM82,MFAP2,UQCRHL,PADI3,FBXO42,FBLIM1,ARHGEF10L,NBPF1,NECAP2,RCC2,SDHB,SPEN-AS1,ZBTB17,CPLANE2,CROCCP2,CROCC
chr1_1.9e+07	1	chr1	18000001	20000000	1.9e+07	TNBC_SCANB	0	1p36.13	100506730,100532736,100616120,126917,127707,22977,23065,23352,246181,3362,440574,4681,5081,51154,54896,55160,644068,80834,81569,832,84966,8574,8659	LOC100506730,MICOS10-NBL1,MIR4695,IFFO2,KLHDC7A,AKR7A3,EMC1,UBR4,AKR7L,HTR6,MICOS10,NBL1,PAX7,MRTO4,SLC66A1,ARHGEF10L,RPS14P3,TAS1R2,ACTL8,CAPZB,IGSF21,AKR7A2,ALDH4A1
chr1_2.1e+07	1	chr1	20000001	2.2e+07	2.1e+07	TNBC_SCANB	0	1p36.13,1p36.12	100506801,127731,127733,163933,1650,1889,23252,249,255104,26279,30814,3362,339505,391013,400745,50809,5320,5322,54546,55450,57576,5909,64600,65018,79594,84224,8672,978	ECE1-AS1,VWA5B1,UBXN10,FAM43B,DDOST,ECE1,OTUD3,ALPL,TMCO4,PLA2G2D,PLA2G2E,HTR6,LINC01141,PLA2G2C,SH2D5,HP1BP3,PLA2G2A,PLA2G5,RNF186,CAMK2N1,KIF17,RAP1GAP,PLA2G2F,PINK1,MUL1,NBPF3,EIF4G3,CDA
chr1_2.3e+07	1	chr1	22000001	2.4e+07	2.3e+07	TNBC_SCANB	0	1p36.12,1p36.11	100422866,100422914,100616391,10136,10236,148898,1870,2046,2048,23028,23436,259283,29092,3339,3352,3399,401944,54361,55616,6920,712,713,714,729059,7798,80818,84196,9923,998	MIR3115,MIR4253,MIR4684,CELA3A,HNRNPR,ZNF436-AS1,E2F2,EPHA8,EPHB2,KDM1A,CELA3B,MDS2,LINC00339,HSPG2,HTR1D,ID3,LDLRAD2,WNT4,ASAP3,TCEA3,C1QA,C1QB,C1QC,TEX46,LUZP1,ZNF436,USP48,ZBTB40,CDC42
chr1_2.5e+07	1	chr1	24000001	2.6e+07	2.5e+07	TNBC_SCANB	0	1p36.11	100506963,100616492,100750325,10250,11123,11313,1269,127294,163702,23585,2517,2582,25932,25949,26119,284632,3155,400746,55219,55629,57035,57095,57134,57185,57822,58985,6006,6007,6135,6924,864,90529	ELOA-AS1,MIR378F,RCAN3AS,SRRM1,RCAN3,LYPLA2,CNR2,MYOM3,IFNLR1,TMEM50A,FUCA1,GALE,CLIC4,SYF2,LDLRAP1,LINC02800,HMGCL,NCMAP,MACO1,PNRC2,RSRP1,PITHD1,MAN1C1,NIPAL3,GRHL3,IL22RA1,RHCE,RHD,RPL11,ELOA,RUNX3,STPG1
chr1_2.7e+07	1	chr1	26000001	2.8e+07	2.7e+07	TNBC_SCANB	1	1p36.11,1p35.3	100302190,100500808,10163,10256,1043,10726,115572,126695,149420,164091,2134,2268,23038,2537,257101,27245,2810,2827,3151,378807,388610,388611,3925,5051,51042,54707,55057,55650,56181,57134,57190,6195,63906,644961,646471,64793,6548,7780,79000,79727,79927,79947,8289,83442,84065,84243,8431,84676,84958,8547,9064,91544	MIR1976,MIR3917,WASF2,CNKSR1,CD52,NUDC,TENT5B,KDF1,PDIK1L,PAQR7,EXTL1,FGR,WDTC1,IFI6,ZNF683,AHDC1,SFN,GPR3,HMGN2,CATSPER4,TRNP1,CD164L2,STMN1,PAFAH2,ZNF593,GPN2,CRYBG2,PIGV,MTFR1L,MAN1C1,SELENON,RPS6KA1,GPATCH3,ACTG1P20,LOC646471,CEP85,SLC9A1,SLC30A2,AUNIP,LIN28A,FAM110D,DHDDS,ARID1A,SH3BGRL3,TMEM222,ZDHHC18,NR0B2,TRIM63,SYTL1,FCN3,MAP3K6,UBXN11
chr1_2.9e+07	1	chr1	28000001	30000000	2.9e+07	TNBC_SCANB	1	1p35.3	10076,10691,1104,115273,199870,2035,2140,22826,23673,26824,27293,399474,4985,51102,51441,54797,54952,5511,55113,5724,6118,6429,65979,677774,677825,677838,6883,692073,692212,83667,8420,85028,93974,9473	PTPRU,GMEB1,RCC1,RAB42,FAM76A,EPB41,EYA3,DNAJC8,STX12,RNU11,SMPDL3B,TMEM200B,OPRD1,MECR,YTHDF2,MED18,TRNAU1AP,PPP1R8,XKR8,PTAFR,RPA2,SRSF4,PHACTR4,SCARNA1,SNORA44,SNORA61,TAF12,SNORA16A,SNORD99,SESN2,SNHG3,SNHG12,ATP5IF1,THEMIS2
chr1_3.1e+07	1	chr1	30000001	3.2e+07	3.1e+07	TNBC_SCANB	0	1p35.3,1p35.2	100129196,100616164,149086,2170,284551,347735,4146,51538,692200,692234,7805,79570,9410,9672,9698	MATN1-AS1,MIR4420,LDC1P,FABP3,LINC01226,SERINC2,MATN1,ZCCHC17,SNORD103C,SNORD103A,LAPTM5,NKAIN1,SNRNP40,SDC3,PUM1
chr1_3.3e+07	1	chr1	32000001	3.4e+07	3.3e+07	TNBC_SCANB	0	1p35.2,1p35.1	100128071,100423028,100500853,10657,113451,113452,114784,127544,127550,1307,149069,149076,1912,200081,204,23633,252995,3061,3065,3208,339483,339487,3932,55108,55116,55223,553115,55721,56063,576,57648,5928,64129,64766,65108,653121,728116,7579,79140,8073,81493,81629,84734,8565,8668,90853	FAM229A,MIR4254,MIR3605,KHDRBS1,AZIN2,TMEM54,CSMD2,RNF19B,A3GALT2,COL16A1,DCDC2B,ZNF362,PHC2,TXLNA,AK2,KPNA6,FNDC5,HCRTR1,HDAC1,HPCA,MTMR9LP,ZBTB8OS,LCK,BSDC1,TMEM39B,TRIM62,PEF1,IQCC,TMEM234,ADGRB2,KIAA1522,RBBP4,TINAGL1,S100PBP,MARCKSL1,ZBTB8A,ZBTB8B,ZSCAN20,CCDC28B,PTP4A2,SYNC,TSSK3,FAM167B,YARS1,EIF3I,SPOCD1
chr1_3.5e+07	1	chr1	34000001	3.6e+07	3.5e+07	TNBC_SCANB	0	1p35.1,1p34.3	100506144,113444,114784,127534,127540,2701,2707,2709,402779,58512,6421,653160,79830,79932,84970,9202,9204	TMEM35B,SMIM12,CSMD2,GJB4,HMGB4,GJA4,GJB3,GJB5,CSMD2-AS1,DLGAP3,SFPQ,GPR199P,ZMYM1,KIAA0319L,C1orf94,ZMYM4,ZMYM6
chr1_3.7e+07	1	chr1	36000001	3.8e+07	3.7e+07	TNBC_SCANB	0	1p34.3	100422898,100847010,127700,127703,1296,1441,192669,192670,23154,26523,27095,27285,2899,339488,54936,55194,55700,5690,63967,64769,64960,728431,79729,79932,80149,83931,84967,9967	MIR4255,MIR5581,OSCP1,C1orf216,COL8A2,CSF3R,AGO3,AGO4,NCDN,AGO1,TRAPPC3,TEKT2,GRIK3,TFAP2E,ADPRS,EVA1B,MAP7D1,PSMB2,CLSPN,MEAF6,MRPS15,ZC3H12A-DT,SH3D21,KIAA0319L,ZC3H12A,STK40,LSM10,THRAP3
chr1_3.9e+07	1	chr1	38000001	40000000	3.9e+07	TNBC_SCANB	0	1p34.3	100500801,100527950,10946,127687,149175,2275,23499,26292,284654,284656,29889,339442,353500,3633,4520,4725,51118,5453,54933,54955,55143,64121,643314,728448,7802,79647,79693,79753	MIR3659,GJA9-MYCBP,SF3A3,C1orf122,MANEAL,FHL3,MACF1,MYCBP,RSPO1,EPHA10,GNL2,LINC01343,BMP8A,INPP5B,MTF1,NDUFS5,UTP11,POU3F1,RHBDL2,C1orf109,CDCA8,RRAGC,PPIEL,DNALI1,AKIRIN1,YRDC,SNIP1
chr1_4.1e+07	1	chr1	40000001	4.2e+07	4.1e+07	TNBC_SCANB	0	1p34.3,1p34.2	100130557,100507178,10269,10450,10487,127391,127396,1298,1503,163732,1907,200172,22955,26508,339559,407031,407034,4610,4802,51440,54802,5538,59269,6018,64064,64744,64789,65243,656,677834,728448,84618,84879,8761,9132,9783	NFYC-AS1,SLFNL1-AS1,ZMPSTE24,PPIE,CAP1,TMCO2,ZNF684,COL9A2,CTPS1,CITED4,EDN2,SLFNL1,SCMH1,HEYL,ZFP69,MIR30C1,MIR30E,MYCL,NFYC,HPCAL4,TRIT1,PPT1,HIVEP3,RLF,OXCT2,SMAP2,EXO5,ZFP69B,BMP8B,SNORA55,PPIEL,NT5C1A,MFSD2A,PABPC4,KCNQ4,RIMS3
chr1_4.3e+07	1	chr1	42000001	4.4e+07	4.3e+07	TNBC_SCANB	0	1p34.2	100129924,10465,10969,112950,114625,128218,149461,149465,149466,22887,23334,284716,2980,2981,374969,4352,440584,440585,4904,51058,5792,59269,64175,64834,6513,7075,728621,79078,79717,81888,84217,991	TMEM269,PPIH,EBNA1BP2,MED8,ERMAP,TMEM125,CLDN19,CFAP57,C1orf210,FOXJ3,SZT2,RIMKLA,GUCA2A,GUCA2B,SVBP,MPL,SLC2A1-DT,FAM183A,YBX1,ZNF691,PTPRF,HIVEP3,P3H1,ELOVL1,SLC2A1,TIE1,CCDC30,C1orf50,PPCS,HYI,ZMYND12,CDC20
chr1_4.5e+07	1	chr1	44000001	4.6e+07	4.5e+07	TNBC_SCANB	0	1p34.2,1p34.1	100132774,100847089,10420,11004,114034,1263,126661,128209,149473,149478,1802,25974,266675,26811,339541,343521,400752,4595,5052,533,55182,55929,57643,5792,6202,6487,6536,7389,79033,79639,79654,84842,8643,8704,8891,9048,94161,94162,94163,9670,9682	KDM4A-AS1,MIR5584,TESK2,KIF2C,TOE1,PLK3,CCDC163,KLF17,CCDC24,BTBD19,DPH2,MMACHC,BEST4,SNORD55,ARMH1,DYNLT4,LINC01144,MUTYH,PRDX1,ATP6V0B,RNF220,DMAP1,ZSWIM5,PTPRF,RPS8,ST3GAL3,SLC6A9,UROD,ERI3,TMEM53,HECTD3,HPDL,PTCH2,B4GALT2,EIF2B3,ARTN,SNORD46,SNORD38A,SNORD38B,IPO13,KDM4A
chr1_4.7e+07	1	chr1	46000001	4.8e+07	4.7e+07	TNBC_SCANB	0	1p34.1,1p33	100130197,100507423,100874253,10103,10158,10327,10489,127343,148930,148932,149483,1579,1580,163720,199974,2166,2301,2306,23139,260293,284541,3652,374973,387338,4678,51249,51727,541468,55624,60313,64756,6491,6886,728963,729041,7388,8438,84793,8503,8569,9813	EFCAB14-AS1,MKNK1-AS1,LINC00853,TSPAN1,PDZK1IP1,AKR1A1,LRRC41,DMBX1,KNCN,MOB3C,CCDC17,CYP4A11,CYP4B1,CYP4Z2P,CYP4Z1,FAAH,FOXE3,FOXD2,MAST2,CYP4X1,CYP4A22,IPP,TEX38,NSUN4,NASP,TMEM69,CMPK1,LURAP1,POMGNT1,GPBP1L1,ATPAF1,STIL,TAL1,RPS15AP10,FAAHP1,UQCRH,RAD54L,FOXD2-AS1,PIK3R3,MKNK1,EFCAB14
chr1_4.9e+07	1	chr1	48000001	50000000	4.9e+07	TNBC_SCANB	0	1p33	200010,388630,391037,54558,79656,84871	SLC5A9,TRABD2B,SKINT1L,SPATA6,BEND5,AGBL4
chr1_5.1e+07	1	chr1	50000001	5.2e+07	5.1e+07	TNBC_SCANB	2	1p33,1p32.3	1031,11124,1996,2060,22996,26994,284546,63950,84871	CDKN2C,FAF1,ELAVL4,EPS15,TTC39A,RNF11,C1orf185,DMRTA2,AGBL4
chr1_5.3e+07	1	chr1	52000001	5.4e+07	5.3e+07	TNBC_SCANB	1	1p32.3	100313892,100507564,112970,114883,127435,1376,148979,163742,200014,23318,2882,348378,4116,440590,4898,4998,51060,54987,55268,5865,6342,63948,6512,65260,7804,79699,84950,91408,9372	MIR761,MAGOH-DT,KTI12,OSBPL9,PODN,CPT2,GLIS1,SLC25A3P1,CC2D1B,TUT4,GPX7,SHISAL2A,MAGOH,ZYG11A,NRDC,ORC1,TXNDC12,CZIB,ECHDC2,RAB3B,SCP2,DMRTB1,SLC1A7,COA7,LRP8,ZYG11B,PRPF38A,BTF3L4,ZFYVE9
chr1_5.5e+07	1	chr1	54000001	5.6e+07	5.5e+07	TNBC_SCANB	0	1p32.3	100507634,100527960,100616272,100616315,115353,127428,148979,163747,1718,1733,199964,200008,23358,23648,255738,25973,26027,338094,374977,388633,51253,51668,54432,55001,55706,606495,7268,7809,9528	LOC100507634,MROH7-TTC4,MIR4422,MIR4781,LRRC42,TCEANC2,GLIS1,LEXM,DHCR24,DIO1,TMEM61,CDCP2,USP24,SSBP3,PCSK9,PARS2,ACOT11,FAM151A,MROH7,LDLRAD1,MRPL37,HSPB11,YIPF1,TTC22,NDC1,CYB5RL,TTC4,BSND,TMEM59
chr1_5.7e+07	1	chr1	56000001	5.8e+07	5.7e+07	TNBC_SCANB	0	1p32.3,1p32.2	1600,199920,5563,731,732,8613	DAB1,FYB2,PRKAA2,C8A,C8B,PLPP3
chr1_5.9e+07	1	chr1	58000001	60000000	5.9e+07	TNBC_SCANB	0	1p32.2,1p32.1	100131060,114803,115209,1600,3725,4070,55277,729467	LINC01135,MYSM1,OMA1,DAB1,JUN,TACSTD2,FGGY,HSD52
chr1_6.1e+07	1	chr1	60000001	6.2e+07	6.1e+07	TNBC_SCANB	0	1p32.1,1p31.3	100616409,127795,1573,4774,51361,55277	MIR4711,C1orf87,CYP2J2,NFIA,HOOK1,FGGY
chr1_6.3e+07	1	chr1	62000001	6.4e+07	6.3e+07	TNBC_SCANB	0	1p31.3	10207,163782,199899,23421,27022,27329,29929,414927,54596,7398,83941,84455,84938,85440	PATJ,KANK4,LINC00466,ITGB3BP,FOXD3,ANGPTL3,ALG6,MGC34796,L1TD1,USP1,TM2D1,EFCAB7,ATG4C,DOCK7
chr1_6.5e+07	1	chr1	64000001	6.6e+07	6.5e+07	TNBC_SCANB	0	1p31.3	100500854,100616338,148581,205,3716,3953,406893,4919,5236,54741,55225,57685,79469,84455,9829	MIR3671,MIR4794,UBE2U,AK4,JAK1,LEPR,MIR101-1,ROR1,PGM1,LEPROT,RAVER2,CACHD1,DLEU2L,EFCAB7,DNAJC6
chr1_6.7e+07	1	chr1	66000001	6.8e+07	6.7e+07	TNBC_SCANB	0	1p31.3	10022,100422871,149233,200132,23169,26135,3595,3953,400757,5142,57708,79819,84251	INSL5,MIR3117,IL23R,DYNLT5,SLC35D1,SERBP1,IL12RB2,LEPR,C1orf141,PDE4B,MIER1,DNAI4,SGIP1
chr1_6.9e+07	1	chr1	68000001	70000000	6.9e+07	TNBC_SCANB	0	1p31.3,1p31.2,1p31.1	100289178,100302279,1647,55635,55970,6121,79971,9077	GNG12-AS1,MIR1262,GADD45A,DEPDC1,GNG12,RPE65,WLS,DIRAS3
chr1_7.1e+07	1	chr1	70000001	7.2e+07	7.1e+07	TNBC_SCANB	0	1p31.1	100132618,100852410,11147,1491,257194,406962,5301,55631,5733,57554,81573,9295,9406	ZRANB2-AS1,ZRANB2-DT,HHLA3,CTH,NEGR1,MIR186,PIN1P1,LRRC40,PTGER3,LRRC7,ANKRD13C,SRSF11,ZRANB2
chr1_7.3e+07	1	chr1	72000001	7.4e+07	7.3e+07	TNBC_SCANB	0	1p31.1	1.00852e+08	NEGR1-IT1,NEGR1
chr1_7.5e+07	1	chr1	74000001	7.6e+07	7.5e+07	TNBC_SCANB	0	1p31.1	100526835,127253,127254,127255,1429,204962,431707,51086,8790	FPGT-TNNI3K,TYW3,ERICH3,LRRIQ3,CRYZ,SLC44A5,LHX8,TNNI3K,FPGT
chr1_7.7e+07	1	chr1	76000001	7.8e+07	7.7e+07	TNBC_SCANB	0	1p31.1	10026,127247,204962,256435,26289,26804,26805,34,4438,5876,692085,81849	PIGK,ASB17,SLC44A5,ST6GALNAC3,AK5,SNORD45B,SNORD45A,ACADM,MSH4,RABGGTB,SNORD45C,ST6GALNAC5
chr1_7.9e+07	1	chr1	78000001	80000000	7.9e+07	TNBC_SCANB	1	1p31.1	10561,10964,11080,149047,23032,26009,26289,374986,54810,5737,64123,8880,91624	IFI44,IFI44L,DNAJB4,MGC27382,USP33,ZZZ3,AK5,MIGA1,GIPC2,PTGFR,ADGRL4,FUBP1,NEXN
chr1_8.1e+07	1	chr1	80000001	8.2e+07	8.1e+07	TNBC_SCANB	0	1p31.1	23266	ADGRL2
chr1_8.3e+07	1	chr1	82000001	8.4e+07	8.3e+07	TNBC_SCANB	0	1p31.1	23266	ADGRL2
chr1_8.5e+07	1	chr1	84000001	8.6e+07	8.5e+07	TNBC_SCANB	0	1p31.1,1p22.3	100616481,100847084,117178,126820,148418,148423,1486,23566,23576,255231,2787,391051,439927,55283,5567,58511,646626,79739,80135,84144,8915	MIR4423,MIR548AP,SSX2IP,DNAI3,SAMD13,C1orf52,CTBS,LPAR3,DDAH1,MCOLN2,GNG5,UOX,LINC01555,MCOLN3,PRKACB,DNASE2B,BCL10-AS1,TTLL7,RPF1,SYDE2,BCL10
chr1_8.7e+07	1	chr1	86000001	8.8e+07	8.7e+07	TNBC_SCANB	0	1p22.3	100505768,1179,22802,23576,255631,339524,3491,51100,54680,57489,8543,9403,9629,9635,9653	LINC01364,CLCA1,CLCA4,DDAH1,COL24A1,LINC01140,CCN1,SH3GLB1,ZNHIT6,ODF2L,LMO4,SELENOF,CLCA3P,CLCA2,HS2ST1
chr1_8.9e+07	1	chr1	88000001	90000000	8.9e+07	TNBC_SCANB	0	1p22.3,1p22.2	115361,115362,163351,23507,2633,2634,2635,2959,388646,400759,494115,5586,56267,729930	GBP4,GBP5,GBP6,LRRC8B,GBP1,GBP2,GBP3,GTF2B,GBP7,GBP1P1,RBMXL1,PKN2,KYAT3,LOC729930
chr1_9.1e+07	1	chr1	90000001	9.2e+07	9.1e+07	TNBC_SCANB	0	1p22.2,1p22.1	164045,23507,284695,343472,400761,492303,55144,8317,84146,84230	HFM1,LRRC8B,ZNF326,BARHL2,LRRC8C-DT,GEMIN8P4,LRRC8D,CDC7,ZNF644,LRRC8C
chr1_9.3e+07	1	chr1	92000001	9.4e+07	9.3e+07	TNBC_SCANB	0	1p22.1	100131564,11146,1810,22823,23285,253152,2672,26782,284697,343099,388649,388650,50999,54874,6083,6125,676,7049,7813,79871	CCDC18-AS1,GLMN,DR1,MTF2,EPHX4,GFI1,SNORA66,BTBD8,CCDC18,C1orf146,DIPK1A,TMED5,FNBP1L,SNORD21,RPL5,BRDT,TGFBR3,EVI5,RPAP2
chr1_9.5e+07	1	chr1	94000001	9.6e+07	9.5e+07	TNBC_SCANB	0	1p22.1,1p21.3	100126348,100129046,100527978,1266,126969,148534,199857,2152,24,25950,2730,30836,440594,54874,5825,729970,8412,9411	MIR760,BCAR3-AS1,TLCD4-RWDD3,CNN3,SLC44A3,TLCD4,ALG14,F3,ABCA4,RWDD3,GCLM,DNTTIP2,LINC01761,FNBP1L,ABCD3,CNN3-DT,BCAR3,ARHGAP29
chr1_9.7e+07	1	chr1	96000001	9.8e+07	9.7e+07	TNBC_SCANB	0	1p21.3	100873932,1806,58155	DPYD-AS1,DPYD,PTBP2
chr1_9.9e+07	1	chr1	98000001	100000000	9.9e+07	TNBC_SCANB	0	1p21.3,1p21.2	100129620,100616452,163404,1806,400765,406928,51375,729987,9890	PLPPR5-AS1,MIR2682,PLPPR5,DPYD,MIR137HG,MIR137,SNX7,LINC01776,PLPPR4
chr1_1.01e+08	1	chr1	100000001	1.02e+08	1.01e+08	TNBC_SCANB	0	1p21.2	100128787,127495,148867,1629,163786,178,1901,2135,23443,391059,51611,54112,54482,54873,64645,693138,7412,8556,8634	LINC01349,LRRC39,SLC30A7,DBT,SASS6,AGL,S1PR1,EXTL2,SLC35A3,FRRS1,DPH5,GPR88,TRMT13,PALMD,MFSD14A,MIR553,VCAM1,CDC14A,RTCA
chr1_1.03e+08	1	chr1	102000001	1.04e+08	1.03e+08	TNBC_SCANB	0	1p21.2,1p21.1	118427,1301,94236	OLFM3,COL11A1,DNAJA1P5
chr1_1.05e+08	1	chr1	104000001	1.06e+08	1.05e+08	TNBC_SCANB	0	1p21.1	100129138,279,280,55599,648740	LOC100129138,AMY2A,AMY2B,RNPC3,ACTG1P4
chr1_1.07e+08	1	chr1	106000001	1.08e+08	1.07e+08	TNBC_SCANB	0	1p21.1,1p13.3	22854.6	NTNG1,PRMT6
chr1_1.09e+08	1	chr1	108000001	1.1e+08	1.09e+08	TNBC_SCANB	0	1p13.3	100873946,10451,113802,127003,148545,163479,1952,22854,22911,23155,254268,284611,29899,29957,343263,55119,5686,56900,57535,6272,6301,642864,653149,677766,6814,6884,84722	VAV3-AS1,VAV3,HENMT1,CFAP276,NBPF4,FNDC7,CELSR2,NTNG1,WDR47,CLCC1,AKNAD1,EEIG2,GPSM2,SLC25A24,MYBPHL,PRPF38B,PSMA5,TMEM167B,ELAPOR1,SORT1,SARS1,SPATA42,NBPF6,SCARNA2,STXBP3,TAF13,PSRC1
chr1_1.11e+08	1	chr1	110000001	1.12e+08	1.11e+08	TNBC_SCANB	0	1p13.3,1p13.2	101410535,10390,10542,10768,1117,127002,128338,128344,1435,149620,164153,257,271,27159,2773,2780,284612,284613,2944,2946,2947,2948,2949,3737,3738,3744,3749,388662,406974,440600,441897,5016,515,55791,57463,643160,64783,79084,79574,79961,83873,84432,85369,9122,963	LAMTOR5-AS1,CEPT1,LAMTOR5,AHCYL1,CHI3L2,ATXN7L2,DRAM2,PIFO,CSF1,CHIAP2,UBL4B,ALX3,AMPD2,CHIA,GNAI3,GNAT2,SYPL2,CYB561D1,GSTM1,GSTM2,GSTM3,GSTM4,GSTM5,KCNA2,KCNA3,KCNA10,KCNC4,SLC6A17,MIR197,RBM15-AS1,PGBP,OVGP1,ATP5PB,LRIF1,AMIGO1,CYMP,RBM15,WDR77,EPS8L3,DENND2D,GPR61,PROK1,STRIP1,SLC16A4,CD53
chr1_1.13e+08	1	chr1	112000001	1.14e+08	1.13e+08	TNBC_SCANB	0	1p13.2	100129269,100422976,100506343,11218,128346,140,246182,260425,284467,333926,3752,389,4343,515,54879,55917,55924,5906,643355,643441,6566,7482,829,9860	LINC01160,MIR4256,INKA2-AS1,DDX20,C1orf162,ADORA3,AKR7A2P1,MAGI3,TAFA3,PPM1J,KCND3,RHOC,MOV10,ATP5PB,ST7L,CTTNBP2NL,INKA2,RAP1A,LINC01750,LOC643441,SLC16A1,WNT2B,CAPZA1,LRIG2
chr1_1.15e+08	1	chr1	114000001	1.16e+08	1.15e+08	TNBC_SCANB	0	1p13.2	100287722,10100,10286,10717,10745,148281,163259,204851,260425,26191,270,440603,4803,4893,51592,54665,56944,64858,6847,7252,7812,80143	AP4B1-AS1,TSPAN2,BCAS2,AP4B1,PHTF1,SYT6,DENND2C,HIPK1,MAGI3,PTPN22,AMPD1,BCL2L15,NGF,NRAS,TRIM33,RSBN1,OLFML3,DCLRE1B,SYCP1,TSHB,CSDE1,SIKE1
chr1_1.17e+08	1	chr1	116000001	1.18e+08	1.17e+08	TNBC_SCANB	0	1p13.2,1p13.1,1p12	100126331,100302117,10905,126868,3321,476,4808,55356,5738,79679,80263,81839,845,8458,84852,914,9398,965	MIR942,MIR320B1,MAN1A2,MAB21L3,IGSF3,ATP1A1,NHLH2,SLC22A15,PTGFRN,VTCN1,TRIM45,VANGL1,CASQ2,TTF2,ATP1A1-AS1,CD2,CD101,CD58
chr1_1.19e+08	1	chr1	118000001	1.2e+08	1.19e+08	TNBC_SCANB	0	1p12	10352,10885,10905,200162,3284,51179,54834,54855,6913	WARS2,WDR3,MAN1A2,SPAG17,HSD3B2,HAO2,GDAP2,TENT5C,TBX15
chr1_1.21e+08	1	chr1	120000001	1.22e+08	1.21e+08	TNBC_SCANB	1	1p12,1p11.2,1p11.1	100996712,11085,128102,2210,26227,3158,3283,337875,343505,4853,644242,647121,653820,83998,90874	SRGAP2D,ADAM30,HSD3BP4,FCGR1BP,PHGDH,HMGCS2,HSD3B1,H2BP1,NBPF7P,NOTCH2,LINC00622,EMBP1,FAM72B,REG4,ZNF697
chr1_1.23e+08	1	chr1	122000001	1.24e+08	1.23e+08	TNBC_SCANB	0	1p11.1
chr1_1.25e+08	1	chr1	124000001	1.26e+08	1.25e+08	TNBC_SCANB	0	1p11.1,1q11
chr1_1.27e+08	1	chr1	126000001	1.28e+08	1.27e+08	TNBC_SCANB	0	1q11
chr1_1.29e+08	1	chr1	128000001	1.3e+08	1.29e+08	TNBC_SCANB	0	1q11,1q12
chr1_1.31e+08	1	chr1	130000001	1.32e+08	1.31e+08	TNBC_SCANB	0	1q12
chr1_1.33e+08	1	chr1	132000001	1.34e+08	1.33e+08	TNBC_SCANB	0	1q12
chr1_1.35e+08	1	chr1	134000001	1.36e+08	1.35e+08	TNBC_SCANB	0	1q12
chr1_1.37e+08	1	chr1	136000001	1.38e+08	1.37e+08	TNBC_SCANB	0	1q12
chr1_1.39e+08	1	chr1	138000001	1.4e+08	1.39e+08	TNBC_SCANB	0	1q12
chr1_1.41e+08	1	chr1	140000001	1.42e+08	1.41e+08	TNBC_SCANB	0	1q12
chr1_1.43e+08	1	chr1	142000001	1.44e+08	1.43e+08	TNBC_SCANB	1	1q12,1q21.1	100130000,100286793,100874392,644591,728833	ANKRD20A12P,PPIAL4G,FAM72D
chr1_1.45e+08	1	chr1	144000001	1.46e+08	1.45e+08	TNBC_SCANB	0	1q21.1	100132406,100288142,10401,10623,10628,11126,128077,148738,148741,200035,27246,284615,388677,5174,653513,653519,728875,728932,728939,767846,84265,8515,8799,9554,9659,9939	NBPF10,NBPF20,PIAS3,POLR3C,TXNIP,CD160,LIX1L,HJV,ANKRD35,NUDT17,RNF115,ANKRD34A,NOTCH2NLA,PDZK1,LOC653513,GPR89A,PFN1P2,POLR3GL,ITGA10,PEX11B,SEC22B,PDE4DIP,RBM8A
chr1_1.47e+08	1	chr1	146000001	1.48e+08	1.47e+08	TNBC_SCANB	0	1q21.1,1q21.2	100132406,100288142,100289211,100847044,149013,171423,2330,2702,2703,388685,51205,51463,5565,607,644861,728912,728932,728939,728989,9557	NBPF10,NBPF20,LINC00624,MIR5087,NBPF12,PDIA3P1,FMO5,GJA5,GJA8,LINC01138,ACP6,GPR89B,PRKAB2,BCL9,NBPF13P,LOC728989,CHD1L
chr1_1.49e+08	1	chr1	148000001	1.5e+08	1.49e+08	TNBC_SCANB	0	1q21.2	100132417,10262,10903,2209,25832,284565,317772,337873,388685,388692,440689,51027,56957,57234,645142,645166,653604,728936,728945,730262,8338,8349,9900	FCGR1CP,SF3B4,MTMR11,FCGR1A,NBPF14,NBPF15,H2AC21,H2BC20P,LINC01138,LINC02591,H2BC18,BOLA1,OTUD7B,LINC00869,PPIAL4D,LSP1P5,H3C13,PPIAL4F,PPIAL4E,H2AC20,H2BC21,SV2A
chr1_1.51e+08	1	chr1	150000001	1.52e+08	1.51e+08	TNBC_SCANB	0	1q21.2,1q21.3	100132111,100191040,100422997,100534012,100874054,10500,10962,11022,11189,11311,117145,126626,148523,149428,1513,1520,1893,2029,23126,23248,23632,284485,284486,29765,29956,339398,388695,405,4170,51107,51177,51686,5298,54460,54507,54964,55204,55793,56882,5692,5710,57530,57592,58497,5993,6097,6281,65005,693139,6944,7286,79005,79626,79630,80222,81609,81611,8394,84072,8416,8991,9129,9869	C2CD4D-AS1,C2CD4D,MIR4257,TNFAIP8L2-SCNM1,FALEC,SEMA6C,MLLT11,TDRKH,CELF3,VPS45,THEM4,GABPB2,CIART,BNIPL,CTSK,CTSS,ECM1,ENSA,POGZ,RPRD2,CA14,RIIAD1,THEM5,TMOD4,CERS2,LINGO4,LYSMD1,ARNT,MCL1,APH1A,PLEKHO1,OAZ3,PI4KB,MRPS21,ADAMTSL4,C1orf56,GOLPH3L,MINDY1,CDC42SE1,PSMB4,PSMD4,CGN,ZNF687,PRUNE1,RFX5,RORC,S100A10,MRPL9,MIR554,VPS72,TUFT1,SCNM1,TNFAIP8L2,C1orf54,TARS2,SNX27,ANP32E,PIP5K1A,HORMAD1,ANXA…
chr1_1.53e+08	1	chr1	152000001	1.54e+08	1.53e+08	TNBC_SCANB	0	1q21.3	100129271,10899,11000,114771,126637,126638,140576,148327,149018,163778,199834,200186,2312,23557,254910,26097,26239,27173,338324,353131,353132,353133,353134,353135,353137,353139,353140,353141,353142,353143,353144,353145,3608,3713,388697,388698,4014,4184,448834,448835,4881,49860,54544,57115,57402,574414,57459,5872,6232,6271,6273,6274,6275,6276,6277,6278,6279,6280,6282,6283,6284,645922,65123,6698,66…	C1orf68,JTB,SLC27A3,PGLYRP3,TCHHL1,RPTN,S100A16,CREB3L4,LELP1,SPRR4,LCE4A,CRTC2,FLG,SNAPIN,LCE5A,CHTOP,LCE2B,SLC39A1,S100A7A,LCE1A,LCE1B,LCE1C,LCE1D,LCE1E,LCE1F,LCE2A,LCE2C,LCE2D,LCE3A,LCE3B,LCE3C,LCE3E,ILF2,IVL,HRNR,FLG2,LORICRIN,SMCP,KPRP,LCE6A,NPR1,CRNN,CRCT1,PGLYRP4,S100A14,PRR9,GATAD2B,RAB13,RPS27,S100A1,S100A2,S100A3,S100A4,S100A5,S100A6,S100A7,S100A8,S100A9,S100A11,S100A12,S100A13,S100A7L2…
chr1_1.55e+08	1	chr1	154000001	1.56e+08	1.55e+08	TNBC_SCANB	0	1q21.3,1q22	100126346,100129405,100423020,100505666,10067,103,10456,10654,10712,1141,1163,1196,126668,126669,127579,149095,1942,1944,1945,200185,2224,22889,23208,23623,25912,2629,2630,284618,339403,3570,3782,388701,4580,4582,51043,5313,54344,54856,55154,55249,55585,55870,55891,55974,57198,57326,57657,6016,645676,645682,6464,6746,677771,677823,693140,693235,7059,7170,7818,80128,80308,8751,89872,90780,91181,91…	MIR190B,MSTO2P,MIR4258,DCST1-AS1,SCAMP3,ADAR,HAX1,PMVK,ENTREP3,CHRNB2,CKS1B,CLK2,TDRD10,SHE,DCST2,DCST1,EFNA1,EFNA3,EFNA4,KRTCAP2,FDPS,KHDC4,SYT11,RUSC1,C1orf43,GBA1,GBAP1,RUSC1-AS1,RXFP4,IL6R,KCNN3,CFAP141,MTX1,MUC1,ZBTB7B,PKLR,DPM3,GON4L,MSTO1,YY1AP1,UBE2Q1,ASH1L,LENEP,SLC50A1,ATP8B2,PBXIP1,HCN3,RIT1,ASH1L-AS1,POU5F1P4,SHC1,SSR2,SCARNA4,SNORA80E,MIR555,MIR92B,THBS3,TPM3,DAP3,TRIM46,FLAD1,ADAM15…
chr1_1.57e+08	1	chr1	156000001	1.58e+08	1.57e+08	TNBC_SCANB	0	1q22,1q23.1	100527963,10485,10763,11243,112770,115350,115352,128229,128239,128240,1382,149499,164118,2117,23381,28956,3068,360155,3645,375033,391104,4000,407046,4209,440695,4914,51093,54865,55243,5546,56893,57111,57127,60484,632,63827,64218,7203,768220,79368,79590,79957,81875,83416,83417,84283,9047,922,92312,9673,9826	PMF1-BGLAP,MIR9-1HG,NES,PMF1,GLMP,FCRL1,FCRL3,TSACC,IQGAP3,NAXE,CRABP2,LRRC71,TTC24,ETV3,SMG5,LAMTOR2,HDGF,CYCSP52,INSRR,PEAR1,VHLL,LMNA,MIR9-1,MEF2D,ETV3L,NTRK1,METTL25B,GPATCH4,KIRREL1,PRCC,UBQLN4,RAB25,RHBG,HAPLN2,BGLAP,BCAN,SEMA4A,CCT3,MIR765,FCRL2,MRPL24,PAQR6,ISG20L2,FCRL5,FCRL4,TMEM79,SH2D2A,CD5L,MEX3A,SLC25A44,ARHGEF11
chr1_1.59e+08	1	chr1	158000001	1.6e+08	1.59e+08	TNBC_SCANB	0	1q23.1,1q23.2	100131825,100505633,127385,128360,128366,128367,128368,128371,128372,1401,149628,2205,2532,25790,26476,284677,325,3428,343406,343413,391107,391109,391112,391114,391123,4332,441911,54935,55243,56833,57549,57863,646268,6708,81442,81448,8407,89886,909,910,911,912,913,93183,9447	CADM3-AS1,LINC01133,OR10J5,OR10T2,OR6P1,OR10X1,OR10Z1,OR6K6,OR6N1,CRP,PYHIN1,FCER1A,ACKR1,CFAP45,OR10J1,SNHG28,APCS,IFI16,OR10R2,FCRL6,OR10K2,OR10K1,OR6Y1,OR6K3,VSIG8,MNDA,OR10J3,DUSP23,KIRREL1,SLAMF8,IGSF9,CADM3,LINC01704,SPTA1,OR6N2,OR6K2,TAGLN2,SLAMF9,CD1A,CD1B,CD1C,CD1D,CD1E,PIGM,AIM2
chr1_1.61e+08	1	chr1	160000001	1.62e+08	1.61e+08	TNBC_SCANB	1	1q23.2,1q23.3	100131187,100847090,11266,114836,126823,127943,1314,142683,2207,2212,2213,2214,2215,22926,23385,257106,257177,25903,27005,3310,3311,336,3765,3766,4063,4359,4720,474338,477,480,4807,4817,50717,50848,51506,51744,5202,5498,55600,57216,57823,5824,6391,641311,6504,654790,7391,81607,84134,844,84824,8682,8703,8832,9103,9191,93183,93185,9507,962,9970	TSTD1,MIR5187,DUSP12,SLAMF6,KLHDC9,FCRLB,COPA,ITLN2,FCER1G,FCGR2A,FCGR2B,FCGR3A,FCGR3B,ATF6,NCSTN,ARHGAP30,CFAP126,OLFML2B,USP21,HSPA6,HSPA7,APOA2,KCNJ9,KCNJ10,LY9,MPZ,NDUFS2,SUMO1P3,ATP1A2,ATP1A4,NHLH1,NIT1,DCAF8,F11R,UFC1,CD244,PFDN2,PPOX,ITLN1,VANGL2,SLAMF7,PEX19,SDHC,RPL31P11,SLAMF1,PCP4L1,USF1,NECTIN4,TOMM40L,CASQ1,FCRLA,PEA15,B4GALT3,CD84,FCGR2C,DEDD,PIGM,IGSF8,ADAMTS4,CD48,NR1I3
chr1_1.63e+08	1	chr1	162000001	1.64e+08	1.63e+08	TNBC_SCANB	0	1q23.3	100616386,117157,127933,284680,339512,400793,4921,51478,5999,6675,693141,83540,8490,9722	MIR4654,SH2D1B,UHMK1,SPATA46,CCDC190,C1orf226,DDR2,HSD17B7,RGS4,UAP1,MIR556,NUF2,RGS5,NOS1AP
chr1_1.65e+08	1	chr1	164000001	1.66e+08	1.65e+08	TNBC_SCANB	0	1q23.3,1q24.1	100500832,100505795,223,400794,4009,4259,440699,440700,5087,54499,6258,7371	MIR3658,PBX1-AS1,ALDH9A1,LRRC52-AS1,LMX1A,MGST3,LRRC52,LOC440700,PBX1,TMCO1,RXRG,UCK2
chr1_1.67e+08	1	chr1	166000001	1.68e+08	1.67e+08	TNBC_SCANB	0	1q24.1,1q24.2	100126349,10223,116123,117143,149297,25874,387597,5451,55811,55827,57645,84944,8804,9019,919,92235,92241	MIR921,GPA33,FMO9P,TADA1,FAM78B,MPC2,ILDR2,POU2F1,ADCY10,DCAF6,POGK,MAEL,CREG1,MPZL1,CD247,STYXL2,RCSD1
chr1_1.69e+08	1	chr1	168000001	1.7e+08	1.69e+08	TNBC_SCANB	0	1q24.2	100505918,10560,1805,2153,22920,23432,261726,29922,375035,481,55732,55827,57147,57821,6375,6401,6402,6403,6846,693142,79100,84832,8548,9095,92342	LOC100505918,SLC19A2,DPT,F5,KIFAP3,GPR161,TIPRL,NME7,SFT2D2,ATP1B1,C1orf112,DCAF6,SCYL3,CCDC181,XCL1,SELE,SELL,SELP,XCL2,MIR557,LINC00626,ANKRD36BP1,BLZF1,TBX19,METTL18
chr1_1.71e+08	1	chr1	170000001	1.72e+08	1.71e+08	TNBC_SCANB	0	1q24.2,1q24.3	100302178,100422839,100423010,100847009,149281,22920,23215,2326,2327,2328,2329,26052,284688,388714,4653,51603,5396,7151,80133,8674,92344	MIR1295A,MIR3119-1,MIR3119-2,MIR1295B,NTMT2,KIFAP3,PRRC2C,FMO1,FMO2,FMO3,FMO4,DNM3,LINC01142,FMO6P,MYOC,METTL13,PRRX1,TOP1P1,MROH9,VAMP4,GORAB
chr1_1.73e+08	1	chr1	172000001	1.74e+08	1.73e+08	TNBC_SCANB	0	1q24.3,1q25.1	100422882,100506023,100506046,100628315,149041,26052,26769,26770,26774,26802,26806,27252,284525,339416,356,462,51430,5279,55157,60674,619498,692195,692196,692197,692198,7292,730159,84614,8995,91687,92346,9588	MIR3120,LOC100506023,GAS5-AS1,DNM3OS,RC3H1,DNM3,SNORD81,SNORD79,SNORD80,SNORD47,SNORD44,KLHL20,SLC9C2,ANKRD45,FASLG,SERPINC1,SUCO,PIGC,DARS2,GAS5,SNORD74,SNORD75,SNORD76,SNORD77,SNORD78,TNFSF4,TEX50,ZBTB37,TNFSF18,CENPL,C1orf105,PRDX6
chr1_1.75e+08	1	chr1	174000001	1.76e+08	1.75e+08	TNBC_SCANB	0	1q25.1,1q25.2	27101,63923,63931,64326,677679,7143,9293,9674,9910	CACYBP,TNN,MRPS14,COP1,SCARNA3,TNR,GPR52,KIAA0040,RABGAP1L
chr1_1.77e+08	1	chr1	176000001	1.78e+08	1.77e+08	TNBC_SCANB	0	1q25.2	460,574441,57795,60676,64326,730102,89866	ASTN1,MIR488,BRINP2,PAPPA2,COP1,CRYZL2P,SEC16B
chr1_1.79e+08	1	chr1	178000001	1.8e+08	1.79e+08	TNBC_SCANB	0	1q25.2	100302401,100616328,126859,148753,163589,163590,26092,27,400798,55103,64222,6646,730102,7827,84066,89866,9068,9462,9857,9917	RASAL2-AS1,MIR4424,AXDND1,FAM163A,TDRD5,TOR1AIP2,TOR1AIP1,ABL2,C1orf220,RALGPS2,TOR3A,SOAT1,CRYZL2P,NPHS2,TEX35,SEC16B,ANGPTL1,RASAL2,CEP350,FAM20B
chr1_1.81e+08	1	chr1	180000001	1.82e+08	1.81e+08	TNBC_SCANB	0	1q25.2,1q25.3	100287948,100423032,100527964,10228,200058,3140,51278,5768,57710,777,84320,89884,9213,9857	LINC01699,MIR3121,LHX4-AS1,STX6,MR1,IER5,QSOX1,KIAA1614,CACNA1E,ACBD6,LHX4,XPR1,CEP350
chr1_1.83e+08	1	chr1	182000001	1.84e+08	1.83e+08	TNBC_SCANB	0	1q25.3	10092,127665,127670,1660,23057,23127,23179,2752,284648,284649,353299,388719,3915,3918,403314,4688,6004,6041,80896,81626,85397,9887	ARPC5,ZNF648,TEDDM1,DHX9,NMNAT2,COLGALT2,RGL1,GLUL,LINC01686,SMG7-AS1,RGSL1,LINC00272,LAMC1,LAMC2,APOBEC4,NCF2,RGS16,RNASEL,NPL,SHCBP1L,RGS8,SMG7
chr1_1.85e+08	1	chr1	184000001	1.86e+08	1.85e+08	TNBC_SCANB	0	1q25.3,1q31.1	100288079,10625,116461,116496,23127,54823,6045,80267,81563,81627,83872	GS1-279B7.1,IVNS1ABP,TSEN15,NIBAN1,COLGALT2,SWT1,RNF2,EDEM3,C1orf21,TRMT1L,HMCN1
chr1_1.87e+08	1	chr1	186000001	1.88e+08	1.87e+08	TNBC_SCANB	0	1q31.1	100302192,100873775,10216,10896,5132,5321,54953,5743,7175,83872	MIR548F1,RNU6-72P,PRG4,PDC,PLA2G4A,ODR4,PTGS2,TPR,HMCN1
chr1_1.89e+08	1	chr1	188000001	1.9e+08	1.89e+08	TNBC_SCANB	0	1q31.1
chr1_1.91e+08	1	chr1	190000001	1.92e+08	1.91e+08	TNBC_SCANB	0	1q31.1,1q31.2	339479	BRINP3,LINC01720
chr1_1.93e+08	1	chr1	192000001	1.94e+08	1.93e+08	TNBC_SCANB	0	1q31.2,1q31.3	100302163,431704,51022,51377,5996,5997,6003,64407,6738,79577,8707	MIR1278,RGS21,GLRX2,UCHL5,RGS1,RGS2,RGS13,RGS18,RO60,CDC73,B3GALT2
chr1_1.95e+08	1	chr1	194000001	1.96e+08	1.95e+08	TNBC_SCANB	0	1q31.3
chr1_1.97e+08	1	chr1	196000001	1.98e+08	1.97e+08	TNBC_SCANB	0	1q31.3	100616363,10877,10878,163486,2165,23418,259266,3075,3078,3080,343450,360023,388722,56956,81494	MIR4735,CFHR4,CFHR3,DENND1B,F13B,CRB1,ASPM,CFH,CFHR1,CFHR2,KCNT2,ZBTB41,C1orf53,LHX9,CFHR5
chr1_1.99e+08	1	chr1	198000001	200000000	1.99e+08	TNBC_SCANB	0	1q31.3,1q32.1	100131234,127124,140609,2494,406955,406995,5788	MIR181A1HG,ATP6V1G3,NEK7,NR5A2,MIR181B1,MIR181A1,PTPRC
chr1_2.01e+08	1	chr1	200000001	2.02e+08	2.01e+08	TNBC_SCANB	0	1q32.1	100302158,100847050,10440,1465,149345,1999,23046,23271,23528,23612,2494,252839,25802,2848,376693,3898,5317,554279,55705,55765,6051,647219,7135,7139,779,83479,89796,91156,9928	MIR1231,MIR5191,TIMM17A,CSRP1,SHISA4,ELF3,KIF21B,CAMSAP2,ZNF281,PHLDA3,NR5A2,TMEM9,LMOD1,GPR25,RPS10P7,LAD1,PKP1,LINC00862,IPO9,INAVA,RNPEP,ASCL5,TNNI1,TNNT2,CACNA1S,DDX59,NAV1,IGFN1,KIF14
chr1_2.03e+08	1	chr1	202000001	2.04e+08	2.03e+08	TNBC_SCANB	0	1q32.1	100381270,100506696,10765,1116,1118,127829,127833,134,148709,148713,2331,26254,29089,401980,4608,4656,4660,493,51094,51706,54900,5549,5778,5877,59349,59352,641515,6635,677843,730227,7832,84719,8497,92703,9283,9877	ZBED6,PCAT6,KDM5B,CHI3L1,CHIT1,ARL8A,SYT2,ADORA1,ACTG1P25,PTPRVP,FMOD,OPTC,UBE2T,MYBPH,MYOG,PPP1R12B,ATP2B4,ADIPOR1,CYB5R1,LAX1,PRELP,PTPN7,RABIF,KLHL12,LGR6,MGAT4EP,SNRPE,SNORA77,BTG2-DT,BTG2,LINC00260,PPFIA4,TMEM183A,GPR37L1,ZC3H11A
chr1_2.05e+08	1	chr1	204000001	2.06e+08	2.05e+08	TNBC_SCANB	0	1q32.1	10446,115019,127841,127845,148808,148811,2005,22874,23114,254428,25778,284573,284576,284578,284581,3814,388730,4194,442891,5129,5287,55220,55224,5929,5972,64710,6900,81788,84919,85414,8934,93273,9580,9911	LRRN2,SLC26A9,LINC00628,GOLT1A,MFSD4A,PM20D1,ELK4,PLEKHA6,NFASC,SLC41A1,DSTYK,LINC00303,LEMD1-AS1,MFSD4A-AS1,LOC284581,KISS1,TMEM81,MDM4,MIR135B,CDK18,PIK3C2B,KLHDC8A,ETNK2,RBBP5,REN,NUCKS1,CNTN2,NUAK2,PPP1R15B,SLC45A3,RAB29,LEMD1,SOX13,TMCC2
chr1_2.07e+08	1	chr1	206000001	2.08e+08	2.07e+08	TNBC_SCANB	0	1q32.1,1q32.2	11009,1378,1379,1380,148696,1510,1604,1939,23380,29949,3586,407026,4179,440712,50604,5208,5284,553,55432,653464,722,725,729533,79098,83593,83953,8444,9214,9261,9641	IL24,CR1,CR1L,CR2,LOC148696,CTSE,CD55,EIF2D,SRGAP2,IL19,IL10,MIR29C,CD46,RHEX,IL20,PFKFB2,PIGR,AVPR1B,YOD1,SRGAP2C,C4BPA,C4BPB,FAM72A,C1orf116,RASSF5,FCAMR,DYRK3,FCMR,MAPKAPK2,IKBKE
chr1_2.09e+08	1	chr1	208000001	2.1e+08	2.09e+08	TNBC_SCANB	0	1q32.2	100422894,148304,3290,3664,3914,406988,50486,5362,57172,642587,80342,947	MIR4260,C1orf74,HSD11B1,IRF6,LAMB3,MIR205,G0S2,PLXNA2,CAMK1G,MIR205HG,TRAF3IP3,CD34
chr1_2.11e+08	1	chr1	210000001	2.12e+08	2.11e+08	TNBC_SCANB	0	1q32.2,1q32.3	255928,27042,343035,3756,4751,55733,55758,56256,574036,7188,7779,84791,9926	SYT14,UTP25,RD3,KCNH1,NEK2,HHAT,RCOR3,SERTAD4,SERTAD4-AS1,TRAF5,SLC30A1,LINC00467,LPGAT1
chr1_2.13e+08	1	chr1	212000001	2.14e+08	2.13e+08	TNBC_SCANB	0	1q32.3	100422947,128387,149643,149647,25896,25936,26750,28982,29937,467,51514,55248,5525,55509,642946,692157,79805,90806,9926	MIR3122,TATDN3,SPATA45,GARIN4,INTS7,NSL1,RPS6KC1,FLVCR1,NENF,ATF3,DTL,PACC1,PPP2R5A,BATF3,FLVCR1-DT,SNORA16B,VASH2,ANGEL2,LPGAT1
chr1_2.15e+08	1	chr1	214000001	2.16e+08	2.15e+08	TNBC_SCANB	0	1q32.3,1q41	100861504,1063,3776,51133,5629,56950,5784,7399	LINC00538,CENPF,KCNK2,KCTD3,PROX1,SMYD2,PTPN14,USH2A
chr1_2.17e+08	1	chr1	216000001	2.18e+08	2.17e+08	TNBC_SCANB	0	1q41	128153,2104,55105,7399	SPATA17,ESRRG,GPATCH2,USH2A
chr1_2.19e+08	1	chr1	218000001	2.2e+08	2.19e+08	TNBC_SCANB	0	1q41	100885798,127018,128153,51018,55532,643723,7042,728463	LINC00210,LYPLAL1,SPATA17,RRP15,SLC30A10,LYPLAL1-DT,TGFB2,TGFB2-AS1
chr1_2.21e+08	1	chr1	220000001	2.22e+08	2.21e+08	TNBC_SCANB	0	1q41	10380,11221,2058,25782,26828,3142,400804,406969,406997,4139,54996,55532,55699,64757,677818,6791,79762	BPNT1,DUSP10,EPRS1,RAB3GAP2,RNU5F-1,HLX,LINC02817,MIR194-1,MIR215,MARK1,MTARC2,SLC30A10,IARS2,MTARC1,SNORA36B,AURKAP1,C1orf115
chr1_2.23e+08	1	chr1	222000001	2.24e+08	2.23e+08	TNBC_SCANB	0	1q41	148362,164127,375056,388743,400823,55061,64853,7100,7159,79802,824,84976,9015	BROX,CCDC185,MIA3,CAPN8,FAM177B,SUSD4,AIDA,TLR5,TP53BP2,HHIPL2,CAPN2,DISP1,TAF1A
chr1_2.25e+08	1	chr1	224000001	2.26e+08	2.25e+08	TNBC_SCANB	0	1q41,1q42.11,1q42.12	100313769,100616468,127602,149111,2052,23219,29097,3930,4931,55740,6726,7159,80232,8560	MIR320B2,MIR4742,DNAH14,CNIH3,EPHX1,FBXO28,CNIH4,LBR,NVL,ENAH,SRP9,TP53BP2,WDR26,DEGS1
chr1_2.27e+08	1	chr1	226000001	2.28e+08	2.27e+08	TNBC_SCANB	0	1q42.12,1q42.13	100130093,10637,116841,142,163859,2052,286826,29920,3020,339500,3707,375057,401983,440926,5664,56997,64746,65094,7044,83881,8476,9725	LEFTY1,SNAP47,PARP1,SDE2,EPHX1,LIN9,PYCR2,H3-3A,ZNF678,ITPKB,STUM,ZNF847P,H3P6,PSEN2,COQ8A,ACBD3,JMJD4,LEFTY2,MIXL1,CDC42BPA,TMEM63A
chr1_2.29e+08	1	chr1	228000001	2.3e+08	2.29e+08	TNBC_SCANB	0	1q42.13	100500810,100616308,100847072,10638,126731,128308,128312,149603,200205,23456,27097,2987,339501,375,51127,55746,57165,574029,574407,58,58480,5867,7483,79169,81559,8290,84033,89780,92815,9816	MIR3620,MIR4666A,MIR5008,CCSAP,MRPL55,H2BC26,RNF187,IBA57,ABCB10,TAF5L,GUK1,PRSS38,ARF1,TRIM17,NUP133,GJC2,DUSP5P1,OBSCN-AS1,ACTA1,RHOU,RAB4A,WNT9A,C1orf35,TRIM11,H3-4,OBSCN,WNT3A,H2AC25,URB2
chr1_2.31e+08	1	chr1	230000001	2.32e+08	2.31e+08	TNBC_SCANB	1	1q42.13,1q42.2	100287814,100302132,100303453,10753,128061,149371,149373,183,22796,2590,27184,27185,375061,440730,54583,645339,64801,7257,79573,79605,83932,8443,84886	LINC00582,MIR1182,TSNAX-DISC1,CAPN9,C1orf131,EXOC8,TRIM67-AS1,AGT,COG2,GALNT2,DISC2,DISC1,FAM89A,TRIM67,EGLN1,SNRPD2P2,ARV1,TSNAX,TTC13,PGBD5,SPRTN,GNPAT,C1orf198
chr1_2.33e+08	1	chr1	232000001	2.34e+08	2.33e+08	TNBC_SCANB	0	1q42.2	100303453,100616390,27185,3775,54627,57568,80003,84284,84451	TSNAX-DISC1,MIR4427,DISC1,KCNK1,MAP10,SIPA1L2,PCNX2,NTPCR,MAP3K21
chr1_2.35e+08	1	chr1	234000001	2.36e+08	2.35e+08	TNBC_SCANB	0	1q42.2,1q42.3	100302691,100506795,100506810,100616224,100616380,1130,148641,148789,23029,2786,359948,388753,51742,677802,6894,6905,9453,9804	LINC00184,LINC01354,LINC01132,MIR4753,MIR4671,LYST,SLC35F3,B3GALNT2,RBM34,GNG4,IRF2BP2,COA6,ARID4B,SNORA14B,TARBP1,TBCE,GGPS1,TOMM20
chr1_2.37e+08	1	chr1	236000001	2.38e+08	2.37e+08	TNBC_SCANB	0	1q42.3,1q43	100287902,100302139,1130,128178,3964,4548,4811,55127,56605,6262,645745,7107,88	LGALS8-AS1,MIR1537,LYST,EDARADD,LGALS8,MTR,NID1,HEATR1,ERO1B,RYR2,MT1HL1,GPR137B,ACTN2
chr1_2.39e+08	1	chr1	238000001	2.4e+08	2.39e+08	TNBC_SCANB	0	1q43	100130331,1131,339535,57829	LOC100130331,CHRM3,LINC01139,ZP4
chr1_2.41e+08	1	chr1	240000001	2.42e+08	2.41e+08	TNBC_SCANB	0	1q43	100422856,1122,1131,128025,2271,23596,56776,6000,64388,645884,8564	MIR3123,CHML,CHRM3,WDR64,FH,OPN3,FMN2,RGS7,GREM2,RPS7P5,KMO
chr1_2.43e+08	1	chr1	242000001	2.44e+08	2.43e+08	TNBC_SCANB	1	1q43,1q44	10000,100616343,10806,200150,440738,731275,9156,9859	AKT3,MIR4677,SDCCAG8,PLD5,MAP1LC3C,LINC01347,EXO1,CEP170
chr1_2.45e+08	1	chr1	244000001	2.46e+08	2.45e+08	TNBC_SCANB	0	1q44	10000,10472,116228,159,200159,257044,284702,3192,339529,51029,55083,64754,84288	AKT3,ZBTB18,COX20,ADSS2,C1orf100,CATSPERE,HNRNPU,LINC02774,DESI2,KIF26B,SMYD3,EFCAB2
chr1_2.47e+08	1	chr1	246000001	2.48e+08	2.47e+08	TNBC_SCANB	0	1q44	100500849,100533111,114548,127623,148823,148824,149134,163882,255654,25909,26188,284532,343169,388759,441932,441933,51097,57116,64216,64754,7678,79862,81469,81470,81472,84838,93474	MIR3916,ZNF670-ZNF695,NLRP3,OR2B11,GCSAML,GCSAML-AS1,LINC01341,CNST,LINC01743,AHCTF1,OR1C1,OR14A16,OR6F1,LINC02897,OR2W5P,OR13G1,SCCPDH,ZNF695,TFB2M,SMYD3,ZNF124,ZNF669,OR2G3,OR2G2,OR2C3,ZNF496,ZNF670
chr1_248625311	1	chr1	248000001	249250621	248625311	TNBC_SCANB	0	1q44	100422879,127059,127062,127064,127066,127068,127069,127074,127077,254879,25893,26245,26246,26247,26696,267002,284521,343171,343172,343173,343563,388762,391189,391190,391191,391192,391194,391195,391196,391211,401992,401993,401994,403239,403244,55657,646627,79894,80851,81466	MIR3124,OR2M5,OR2M3,OR2T12,OR14C36,OR2T34,OR2T10,OR2T4,OR2T11,OR2T6,TRIM58,OR2M4,OR2L2,OR2L1P,OR2T1,PGBD2,OR2L13,OR2W3,OR2T8,OR2T3,OR2T29,OR2M1P,OR11L1,OR2L8,OR2AK2,OR2L3,OR2M2,OR2T33,OR2M7,OR2G6,OR2T2,OR2T5,OR14I1,OR2T27,OR2T35,ZNF692,LYPD8,ZNF672,SH3BP5L,OR2L5
chr2_1e+06	2	chr2	1	2000000	1000000	TNBC_SCANB	0	2p25.3	129787,23040,26751,285016,339822,52,54221,642273,7173,7837	TMEM18,MYT1L,SH3YL1,ALKAL2,LINC01115,ACP1,SNTG2,FAM110C,TPO,PXDN
chr2_3e+06	2	chr2	2000001	4000000	3000000	TNBC_SCANB	0	2p25.3	100506054,23040,246243,51112,55256,55821,6201,7260,730811,78989	RNASEH1-DT,MYT1L,RNASEH1,TRAPPC12,ADI1,ALLC,RPS7,EIPR1,MYT1L-AS1,COLEC11
chr2_5e+06	2	chr2	4000001	6000000	5000000	TNBC_SCANB	0	2p25.3,2p25.2	100505964,6664,727982	LINC01304,SOX11,LINC01249
chr2_7e+06	2	chr2	6000001	8000000	7000000	TNBC_SCANB	0	2p25.2,2p25.1	100506274,129607,150622,386597,400940,400941,91543,9781	LOC100506274,CMPK2,SILC1,GRASLND,LOC400940,LINC00487,RSAD2,RNF144A
chr2_9e+06	2	chr2	8000001	10000000	9000000	TNBC_SCANB	0	2p25.1	10971,129642,285148,339788,339789,3398,51692,57498,6868,8853,9014,9270	YWHAQ,MBOAT2,IAH1,LINC00298,LINC00299,ID2,CPSF3,KIDINS220,ADAM17,ASAP2,TAF1B,ITGB1BP1
chr2_1.1e+07	2	chr2	10000001	1.2e+07	1.1e+07	TNBC_SCANB	0	2p25.1	100302743,100422929,100422996,100616469,100874055,10130,130813,130814,1876,192668,23175,23620,245973,285150,29841,3241,348738,3754,4953,6241,79954,8462,9014,9475,9687	SNORA80B,MIR4261,MIR4262,MIR4429,LINC00570,PDIA6,C2orf50,SLC66A3,E2F6,CYS1,LPIN1,NTSR2,ATP6V1C2,FLJ33534,GRHL1,HPCAL1,KCNF1,ODC1,RRM2,NOL10,KLF11,TAF1B,ROCK2,GREB1
chr2_1.3e+07	2	chr2	12000001	1.4e+07	1.3e+07	TNBC_SCANB	0	2p25.1,2p24.3	100422986,100506474,28951	MIR3125,LOC100506474,TRIB2
chr2_1.5e+07	2	chr2	14000001	1.6e+07	1.5e+07	TNBC_SCANB	0	2p24.3	151354,1653,51594	LRATD1,DDX1,NBAS
chr2_1.7e+07	2	chr2	16000001	1.8e+07	1.7e+07	TNBC_SCANB	0	2p24.3,2p24.2	10408,343930,348654,4613,729475,7447,79677,81553	MYCNOS,MSGN1,GEN1,MYCN,RAD51AP2,VSNL1,SMC6,CYRIA
chr2_1.9e+07	2	chr2	18000001	20000000	1.9e+07	TNBC_SCANB	0	2p24.2,2p24.1	100526794,100616307,130497,3790,57665,93034	NT5C1B-RDH14,MIR4757,OSR1,KCNS3,RDH14,NT5C1B
chr2_2.1e+07	2	chr2	20000001	2.2e+07	2.1e+07	TNBC_SCANB	0	2p24.1	130502,151449,23369,338,388,400946,4148,57539,60526,6382,64342,645949,9741	TTC32,GDF7,PUM2,APOB,RHOB,LINC00954,MATN3,WDR35,LDAH,SDC1,HS1BP3,LINC01822,LAPTM4A
chr2_2.3e+07	2	chr2	22000001	2.4e+07	2.3e+07	TNBC_SCANB	0	2p24.1,2p23.3	114819	KLHL29,ATAD2B
chr2_2.5e+07	2	chr2	24000001	2.6e+07	2.5e+07	TNBC_SCANB	0	2p23.3	100302246,109,165324,1788,1838,2281,22979,375189,375190,388931,391356,50618,51277,51639,5443,54454,55252,653140,729723,79172,80304,8648,9540	MIR1301,ADCY3,UBXN2A,DNMT3A,DTNB,FKBP1B,EFR3B,PFN4,FAM228B,MFSD2B,PTRHD1,ITSN2,DNAJC27,SF3B6,POMC,ATAD2B,ASXL2,FAM228A,DNAJC27-AS1,CENPO,WDCP,NCOA1,TP53I3
chr2_2.7e+07	2	chr2	26000001	2.8e+07	2.7e+07	TNBC_SCANB	0	2p23.3,2p23.2	100128731,100505624,10113,1058,10669,10890,11117,11321,130106,130557,150921,150946,165082,200634,22924,22950,2498,26160,2646,285126,2976,29959,3030,3032,339778,339779,3777,3795,3797,4358,51374,54867,5496,54978,55252,56896,57159,60509,64838,7349,7781,790,79635,84226,84450,84696,85465,8884,8890,92749,9381,9553,9784,9913	OST4,GTF3C2-AS1,PREB,CENPA,CGREF1,RAB10,EMILIN1,GPN1,CIB4,ZNF513,TCF23,GAREM2,ADGRF3,KRTCAP3,MAPRE3,SLC4A1AP,FTH1P3,IFT172,GCKR,DNAJC5G,GTF3C2,NRBP1,HADHA,HADHB,FAM166C,PRR30,KCNK3,KHK,KIF3C,MPV17,ATRAID,TMEM214,PPM1G,SLC35F6,ASXL2,DPYSL5,TRIM54,AGBL5,FNDC4,UCN,SLC30A3,CAD,CCDC121,C2orf16,ZNF512,ABHD1,SELENOI,SLC5A6,EIF2B4,DRC1,OTOF,MRPL33,SNX17,SUPT7L
chr2_2.9e+07	2	chr2	28000001	30000000	2.9e+07	TNBC_SCANB	0	2p23.2,2p23.1	100302650,100422965,100505716,151056,165186,23160,2355,238,245711,26796,388939,5500,55006,64080,692209,79745,9553,9577	BABAM2-AS1,MIR4263,LOC100505716,PLB1,TOGARAM2,WDR43,FOSL2,ALK,SPDYA,SNORD53,PCARE,PPP1CB,TRMT61B,RBKS,SNORD92,CLIP4,MRPL33,BABAM2
chr2_3.1e+07	2	chr2	30000001	3.2e+07	3.1e+07	TNBC_SCANB	0	2p23.1	238,253558,30845,440854,51646,6716,7498,79623,81606,92291	ALK,LCLAT1,EHD3,CAPN14,YPEL5,SRD5A2,XDH,GALNT14,LBH,CAPN13
chr2_3.3e+07	2	chr2	32000001	3.4e+07	3.3e+07	TNBC_SCANB	0	2p23.1,2p22.3	100271832,100616219,151325,25780,25940,285045,4052,51072,55622,55676,57448,58484,6683,693143,84272,84661	MIR4765,MYADML,RASGRP3,FAM98A,LINC00486,LTBP1,MEMO1,TTC27,SLC30A6,BIRC6,NLRC4,SPAST,MIR558,YIPF4,DPY30
chr2_3.5e+07	2	chr2	34000001	3.6e+07	3.5e+07	TNBC_SCANB	0	2p22.3
chr2_3.7e+07	2	chr2	36000001	3.8e+07	3.7e+07	TNBC_SCANB	0	2p22.3,2p22.2	100288911,100505876,10153,10602,23683,253635,25797,391365,51232,5212,54497,55471,5610,6801,9637	CRIM1-DT,CEBPZOS,CEBPZ,CDC42EP3,PRKD3,GPATCH11,QPCT,SULT6B1,CRIM1,VIT,HEATR5B,NDUFAF7,EIF2AK2,STRN,FEZ2
chr2_3.9e+07	2	chr2	38000001	40000000	3.9e+07	TNBC_SCANB	2	2p22.2,2p22.1	100271715,101410544,130589,130733,151393,1545,285154,344387,375196,64225,6432,6654,728730,729967,79833,80745,8491,90957,92906	ARHGEF33,RMDN2-AS1,GALM,TMEM178A,RMDN2,CYP1B1,CYP1B1-AS1,CDKL4,LOC375196,ATL2,SRSF7,SOS1,MAP4K3-DT,MORN2,GEMIN6,THUMPD2,MAP4K3,DHX57,HNRNPLL
chr2_4.1e+07	2	chr2	40000001	4.2e+07	4.1e+07	TNBC_SCANB	0	2p22.1,2p21	100128590,6546,80745	SLC8A1-AS1,SLC8A1,THUMPD2
chr2_4.3e+07	2	chr2	42000001	4.4e+07	4.3e+07	TNBC_SCANB	0	2p21	100129726,130271,165140,170850,23498,27436,388942,400950,57504,63892,678,728819,91461,9167	LINC01126,PLEKHH2,OXER1,KCNG3,HAAO,EML4,LINC01913,LINC02898,MTA3,THADA,ZFP36L2,C1GALT1C1L,PKDCC,COX7A2L
chr2_4.5e+07	2	chr2	44000001	4.6e+07	4.5e+07	TNBC_SCANB	0	2p21	100616475,10128,10736,400952,51626,5495,55133,5581,64240,64241,6496,6519,79823,9581	MIR548AD,LRPPRC,SIX2,LINC01121,DYNC2LI1,PPM1B,SRBD1,PRKCE,ABCG5,ABCG8,SIX3,SLC3A1,CAMKMT,PREPL
chr2_4.7e+07	2	chr2	46000001	4.8e+07	4.7e+07	TNBC_SCANB	0	2p21,2p16.3	100134259,2034,23433,285051,388946,388948,4072,4436,5281,5581,56660,57217,693144,805,90411,90423,9419,9655	LINC01119,EPAS1,RHOQ,STPG4,TMEM247,LINC01118,EPCAM,MSH2,PIGF,PRKCE,KCNK12,TTC7A,MIR559,CALM2,MCFD2,ATP6V1E2,CRIPT,SOCS5
chr2_4.9e+07	2	chr2	48000001	50000000	4.9e+07	TNBC_SCANB	0	2p16.3	11036,11037,129285,2492,286749,2956,3344,3973,80204	GTF2A1L,STON1,PPP1R21,FSHR,STON1-GTF2A1L,MSH6,FOXN2,LHCGR,FBXO11
chr2_5.1e+07	2	chr2	50000001	5.2e+07	5.1e+07	TNBC_SCANB	0	2p16.3	9378	NRXN1
chr2_5.3e+07	2	chr2	52000001	5.4e+07	5.3e+07	TNBC_SCANB	0	2p16.3,2p16.2	494144	CHAC2,ASB3
chr2_5.5e+07	2	chr2	54000001	5.6e+07	5.5e+07	TNBC_SCANB	0	2p16.2,2p16.1	100500850,10936,112942,129852,130162,23198,27248,344405,388951,400954,4528,494143,51130,55704,56969,57142,57223,6233,6711,87178,98	MIR3682,GPR75,CFAP36,C2orf73,CLHC1,PSME4,ERLEC1,PRORSD1P,TSPYL6,EML6,MTIF2,CHAC2,ASB3,CCDC88A,RPL23AP32,RTN4,PPP4R3B,RPS27A,SPTBN1,PNPT1,ACYP2
chr2_5.7e+07	2	chr2	56000001	5.8e+07	5.7e+07	TNBC_SCANB	0	2p16.1	100126319,114800,2202,406998,406999	MIR216B,CCDC85A,EFEMP1,MIR216A,MIR217
chr2_5.9e+07	2	chr2	58000001	60000000	5.9e+07	TNBC_SCANB	1	2p16.1	400955,55120,7444	LINC01122,FANCL,VRK2
chr2_6.1e+07	2	chr2	60000001	6.2e+07	6.1e+07	TNBC_SCANB	0	2p16.1,2p15	100124537,100616473,130872,150962,339803,339804,400957,5194,53335,5966,64895,7514,84542,9736	SNORA70B,MIR4432,AHSA2P,PUS10,C2orf74-DT,C2orf74,REL-DT,PEX13,BCL11A,REL,PAPOLG,XPO1,SANBR,USP34
chr2_6.3e+07	2	chr2	62000001	6.4e+07	6.3e+07	TNBC_SCANB	0	2p15	100132215,100169989,100847087,10575,10678,150684,200728,23301,4190,5013,51057,84140	EHBP1-AS1,DBIL5P2,MIR5192,CCT4,B3GNT2,COMMD1,TMEM17,EHBP1,MDH1,OTX1,WDPCP,FAM161A
chr2_6.5e+07	2	chr2	64000001	6.6e+07	6.5e+07	TNBC_SCANB	0	2p15,2p14	100616419,10097,150992,200734,23177,29094,339807,400958,51542,54812,57162,5861,6509,7360,9792	MIR4434,ACTR2,LINC00309,SPRED2,CEP68,LGALSL,LINC02579,LINC02245,VPS54,AFTPH,PELI1,RAB1A,SLC1A4,UGP2,SERTAD2
chr2_6.7e+07	2	chr2	66000001	6.8e+07	6.7e+07	TNBC_SCANB	0	2p14	100616464,4211,54465,644838,730198	MIR4778,MEIS1,ETAA1,LINC01829,MEIS1-AS3
chr2_6.9e+07	2	chr2	68000001	70000000	6.9e+07	TNBC_SCANB	0	2p14,2p13.3	100124535,100423030,10438,10887,116143,200504,200558,22848,25927,2673,27247,27302,307,5341,5534,554251,56287,56902,84168,9938	SNORA36C,MIR3126,C1D,PROKR1,DNAAF10,GKN2,APLF,AAK1,CNRIP1,GFPT1,NFU1,BMP10,ANXA4,PLEK,PPP3R1,FBXO48,GKN1,PNO1,ANTXR1,ARHGAP25
chr2_7.1e+07	2	chr2	70000001	7.2e+07	7.1e+07	TNBC_SCANB	0	2p13.3,2p13.2	100133985,10199,11017,113419,119,151516,165530,25806,27332,307,344018,400960,400961,4084,50489,5093,51449,525,54980,55577,64395,6637,7039,7072,79315,79998,8291,84693,84908	LINC01816,MPHOSPH10,SNRNP27,TEX261,ADD2,ASPRV1,CLEC4F,VAX2,ZNF638,ANXA4,FIGLA,PCBP1-AS1,PAIP2B,MXD1,CD207,PCBP1,PCYOX1,ATP6V1B1,C2orf42,NAGK,GMCL1,SNRPG,TGFA,TIA1,OR7E91P,ANKRD53,DYSF,MCEE,FAM136A
chr2_7.3e+07	2	chr2	72000001	7.4e+07	7.3e+07	TNBC_SCANB	0	2p13.2,2p13.1	10322,10574,150726,1961,200420,2016,23233,26056,344022,51002,56603,6697,7840,84279,8446,9027,94097	SMYD5,CCT7,FBXO41,EGR4,ALMS1P1,EMX1,EXOC6B,RAB11FIP5,NOTO,TPRKB,CYP26B1,SPR,ALMS1,PRADC1,DUSP11,NAT8,SFXN5
chr2_7.5e+07	2	chr2	74000001	7.6e+07	7.5e+07	TNBC_SCANB	0	2p13.1,2p12	100189589,100507171,100532735,100846995,10505,10617,10797,116540,130951,151534,1639,165545,1716,1796,200424,23559,27429,3099,3196,388960,388962,388963,550,55233,56655,57835,6242,64427,6869,6936,72,7841,83444,84058,84141,8446,84695,84759,84865,85474,9801	DCTN1-AS1,BOLA3-DT,INO80B-WBP1,MIR5000,SEMA4F,STAMBP,MTHFD2,MRPL53,M1AP,LBX2-AS1,DCTN1,DQX1,DGUOK,DOK1,TET3,WBP1,HTRA2,HK2,TLX2,C2orf78,BOLA3,C2orf81,AUP1,MOB1A,POLE4,SLC4A5,RTKN,TTC31,TACR1,GCFC2,ACTG2,MOGS,INO80B,WDR54,EVA1A,DUSP11,LOXL3,PCGF1,CCDC142,LBX2,MRPL19
chr2_7.7e+07	2	chr2	76000001	7.8e+07	7.7e+07	TNBC_SCANB	0	2p12	80059	LRRTM4
chr2_7.9e+07	2	chr2	78000001	80000000	7.9e+07	TNBC_SCANB	0	2p12	100170221,100422888,130120,1496,5068,5967,5968,5969	SNAR-H,MIR4264,REG3G,CTNNA2,REG3A,REG1A,REG1B,REG1CP
chr2_8.1e+07	2	chr2	80000001	8.2e+07	8.1e+07	TNBC_SCANB	0	2p12	1496.35	CTNNA2,LRRTM1
chr2_8.3e+07	2	chr2	82000001	8.4e+07	8.3e+07	TNBC_SCANB	0	2p12,2p11.2	1720	DHFRP3
chr2_8.5e+07	2	chr2	84000001	8.6e+07	8.5e+07	TNBC_SCANB	0	2p11.2	100630918,10578,10618,10713,10791,129293,129303,1768,2677,284948,388965,388969,4144,51255,54884,56888,6439,822,83439,84173,84913,8673,8802,9168	PARTICL,GNLY,TGOLN2,USP39,VAMP5,TRABD2A,TMEM150A,DNAH6,GGCX,SH2D6,FUNDC2P2,C2orf68,MAT2A,RNF181,RETSAT,KCMF1,SFTPB,CAPG,TCF7L1,ELMOD3,ATOH8,VAMP8,SUCLG1,TMSB10
chr2_8.7e+07	2	chr2	86000001	8.8e+07	8.7e+07	TNBC_SCANB	0	2p11.2	100286979,100526767,100616159,10989,112597,25885,284950,285074,51318,51652,55037,55818,64795,65055,692225,7844,84913,8869,90784,925,926	ANAPC1P1,RNF103-CHMP3,MIR4779,IMMT,CYTOR,POLR1A,LOC284950,ANAPC1P2,MRPL35,CHMP3,PTCD3,KDM3A,RMND5A,REEP1,SNORD94,RNF103,ATOH8,ST3GAL5,CD8A,CD8B
chr2_8.9e+07	2	chr2	88000001	90000000	8.9e+07	TNBC_SCANB	0	2p11.2	100616399,100616447,150572,200523,2168,22934,344167,51315,55258,645784,64795,9451	MIR4436A,MIR4780,SMYD1,TEX37,FABP1,RPIA,FOXI3,KRCC1,THNSL2,ANKRD36BP2,RMND5A,EIF2AK3
chr2_9.1e+07	2	chr2	90000001	9.2e+07	9.1e+07	TNBC_SCANB	0	2p11.2,2p11.1	645368	GGT8P,LSP1P4
chr2_9.3e+07	2	chr2	92000001	9.4e+07	9.3e+07	TNBC_SCANB	0	2p11.1,2q11.1	440888	ACTR3BP2
chr2_9.5e+07	2	chr2	94000001	9.6e+07	9.5e+07	TNBC_SCANB	0	2q11.1	150483,150696,30818,4118,442028,64969,729171,7549,84874,90499	TEKT4,PROM2,KCNIP3,MAL,LOC442028,MRPS5,ANKRD20A8P,ZNF2,ZNF514,FAM95A
chr2_9.7e+07	2	chr2	96000001	9.8e+07	9.7e+07	TNBC_SCANB	0	2q11.1,2q11.2	100422928,10865,129868,150763,150771,151,151313,1844,200539,23020,23397,26504,26505,285033,30818,375248,431705,51011,51239,51252,54910,55654,55683,56910,653192,729234,81562,90342,93082,9391	MIR3127,ARID5A,TRIM43,GPAT2,ITPRIPL1,ADRA2B,FAHD2B,DUSP2,ANKRD23,SNRNP200,NCAPH,CNNM4,CNNM3,STARD7-AS1,KCNIP3,ANKRD36,ASTL,FAHD2A,ANKRD39,FAM178B,SEMA4C,TMEM127,KANSL3,STARD7,TRIM43B,FAHD2CP,LMAN2L,FER1L5,NEURL3,CIAO1
chr2_9.9e+07	2	chr2	98000001	100000000	9.9e+07	TNBC_SCANB	0	2q11.2	10120,10190,11320,1261,129530,129531,1329,150590,200403,23505,254773,25972,343990,3631,493753,51263,51601,57730,728537,7535,80705,9669	ACTR1B,TXNDC9,MGAT4A,CNGA3,LYG1,MITD1,COX5B,C2orf15,VWA3B,TMEM131,LYG2,UNC50,CRACDL,INPP4A,COA5,MRPL30,LIPT1,ANKRD36B,C2orf92,ZAP70,TSGA10,EIF5B
chr2_1.01e+08	2	chr2	100000001	1.02e+08	1.01e+08	TNBC_SCANB	0	2q11.2	100847007,11138,129521,164832,200407,284996,3899,4862,51455,55571,6160,692205,79031,9486,9669	MIR5696,TBC1D8,NMS,LONRF2,CREG2,RNF149,AFF3,NPAS2,REV1,CNOT11,RPL31,SNORD89,PDCL3,CHST10,EIF5B
chr2_1.03e+08	2	chr2	102000001	1.04e+08	1.03e+08	TNBC_SCANB	0	2q11.2,2q12.1	100616157,130827,200407,3554,389015,6549,731220,7850,84804,8807,8808,8809,9173,9448	MIR4772,TMEM182,CREG2,IL1R1,SLC9A4,SLC9A2,RFX8,IL1R2,MFSD9,IL18RAP,IL1RL2,IL18R1,IL1RL1,MAP4K4
chr2_1.05e+08	2	chr2	104000001	1.06e+08	1.05e+08	TNBC_SCANB	0	2q12.1,2q12.2	100287010,100506421,11250,150568,2274,284998,5455,64965,79074,9392	LOC100287010,PANTR1,GPR45,LINC01102,FHL2,LINC01114,POU3F3,MRPS9,C2orf49,TGFBRAP1
chr2_1.07e+08	2	chr2	106000001	1.08e+08	1.07e+08	TNBC_SCANB	0	2q12.2,2q12.3	2274,285000,285189,653489,80146,8440,84417,84620	FHL2,LINC02946,PLGLA,RGPD3,UXS1,NCK2,ECRG4,ST6GAL2
chr2_1.09e+08	2	chr2	108000001	1.1e+08	1.09e+08	TNBC_SCANB	0	2q12.3	100287216,100422863,100423027,10913,151234,165055,27233,285190,344558,3987,442038,5903,60482,6819,729121,9648	SH3RF3-AS1,MIR4265,MIR4266,EDAR,SULT1C2P1,CCDC138,SULT1C4,RGPD4,SH3RF3,LIMS1,SULT1C3,RANBP2,SLC5A7,SULT1C2,RGPD4-AS1,GCC2
chr2_1.11e+08	2	chr2	110000001	1.12e+08	1.11e+08	TNBC_SCANB	0	2q12.3,2q13	10018,100422994,100507334,151009,151011,205251,344558,4867,541471,55289,65124,699,7851	BCL2L11,MIR4267,LOC100507334,LINC01106,SEPTIN10,MTLN,SH3RF3,NPHP1,MIR4435-2HG,ACOXL,SOWAHC,BUB1,MALL
chr2_1.13e+08	2	chr2	112000001	1.14e+08	1.13e+08	TNBC_SCANB	0	2q13	10461,129804,150465,150468,23550,26525,27177,27178,27179,3552,3553,3557,376940,400999,541471,56300,64682,654433,6574,727851,7849,84172,84269,84524,84639,84910	MERTK,FBLN7,TTL,CKAP2L,PSD4,IL36RN,IL36B,IL37,IL36A,IL1A,IL1B,IL1RN,ZC3H6,SLC20A1-DT,MIR4435-2HG,IL36G,ANAPC1,PAX8-AS1,SLC20A1,RGPD8,PAX8,POLR1B,CHCHD5,ZC3H8,IL1F10,TMEM87B
chr2_1.15e+08	2	chr2	114000001	1.16e+08	1.15e+08	TNBC_SCANB	1	2q13,2q14.1	100499194,100616208,10096,11159,118433,150472,200350,375260,389023,440900,57628,654412,654433,7849,80255,84771	LINC02992,MIR4782,ACTR3,RABL2A,RPL23AP7,ZNG1B,FOXD4L1,WASH2P,DPP10-AS1,LINC01191,DPP10,FAM138B,PAX8-AS1,PAX8,SLC35F5,DDX11L2
chr2_1.17e+08	2	chr2	116000001	1.18e+08	1.17e+08	TNBC_SCANB	1	2q14.1	57628	DPP10
chr2_1.19e+08	2	chr2	118000001	1.2e+08	1.19e+08	TNBC_SCANB	0	2q14.1,2q14.2	165257,2019,51141,54520,55240,8685,8886	C1QL2,EN1,INSIG2,CCDC93,STEAP3,MARCO,DDX18
chr2_1.21e+08	2	chr2	120000001	1.22e+08	1.21e+08	TNBC_SCANB	2	2q14.2	130355,140738,1622,200373,2736,29842,3625,55240,57669,5775,5899,6344,79134,80775,84931	C2orf76,TMEM37,DBI,CFAP221,GLI2,TFCP2L1,INHBB,STEAP3,EPB41L5,PTPN4,RALB,SCTR,TMEM185B,TMEM177,LINC01101
chr2_1.23e+08	2	chr2	122000001	1.24e+08	1.23e+08	TNBC_SCANB	0	2q14.2,2q14.3	100151683,23332,254128,29842,7247,84365	RNU4ATAC,CLASP1,NIFK-AS1,TFCP2L1,TSN,NIFK
chr2_1.25e+08	2	chr2	124000001	1.26e+08	1.25e+08	TNBC_SCANB	0	2q14.3	129684	CNTNAP5
chr2_1.27e+08	2	chr2	126000001	1.28e+08	1.27e+08	TNBC_SCANB	0	2q14.3	274,2995,339761	BIN1,GYPC,CYP27C1
chr2_1.29e+08	2	chr2	128000001	1.3e+08	1.29e+08	TNBC_SCANB	0	2q14.3,2q21.1	100616187,10746,2071,2840,4648,5433,55339,55677,55679,5624,56886,79595,83607,84826,9394	MIR4783,MAP3K2,ERCC3,GPR17,MYO7B,POLR2D,WDR33,IWS1,LIMS2,PROC,UGGT1,SAP130,AMMECR1L,SFT2D3,HS6ST1
chr2_1.31e+08	2	chr2	130000001	1.32e+08	1.31e+08	TNBC_SCANB	0	2q21.1	100131320,100132708,100216479,112714,130074,205147,26469,285103,344561,389033,440905,445582,50649,55041,55627,55997,653269,653275,653781,728378,80097,84084,84317,91409,92856	RAB6C-AS1,CYP4F30P,FAR2P2,TUBA3E,FAM168B,AMER3,PTPN18,MED15P9,GPR148,PLAC9P1,FAR2P1,POTEE,ARHGEF4,PLEKHB2,SMPD4,CFC1,POTEI,CFC1B,POTEJ,POTEF,MZT2B,RAB6C,CCDC115,CCDC74B,IMP4
chr2_1.33e+08	2	chr2	132000001	1.34e+08	1.33e+08	TNBC_SCANB	0	2q21.1,2q21.2	100313824,100616378,113457,116372,150776,150786,2863,29798,344148,389043,401010,408029,440910,445582,55041,554226,653784,90557	MIR663B,MIR4784,TUBA3D,LYPD1,SMPD4BP,RAB6D,GPR39,C2orf27A,NCKAP5,LINC01120,NOC2LP2,CDRT15P3,LOC440910,POTEE,PLEKHB2,ANKRD30BL,MZT2A,CCDC74A
chr2_1.35e+08	2	chr2	134000001	1.36e+08	1.35e+08	TNBC_SCANB	0	2q21.2,2q21.3	100129961,100500878,130013,22930,344148,4249,80122,81615,84083,905	CCNT2-AS1,MIR3679,ACMSD,RAB3GAP1,NCKAP5,MGAT5,MAP3K19,TMEM163,ZRANB3,CCNT2
chr2_1.37e+08	2	chr2	136000001	1.38e+08	1.37e+08	TNBC_SCANB	0	2q21.3,2q22.1	100507600,1615,23190,23518,3938,406915,4175,7852,80731,84083	LCT-AS1,DARS1,UBXN4,R3HDM1,LCT,MIR128-1,MCM6,CXCR4,THSD7B,ZRANB3
chr2_1.39e+08	2	chr2	138000001	1.4e+08	1.39e+08	TNBC_SCANB	0	2q22.1	11249,3176,339745,647012,80731	NXPH2,HNMT,SPOPL,YY1P2,THSD7B
chr2_1.41e+08	2	chr2	140000001	1.42e+08	1.41e+08	TNBC_SCANB	0	2q22.1	53353	LRP1B
chr2_1.43e+08	2	chr2	142000001	1.44e+08	1.43e+08	TNBC_SCANB	0	2q22.1,2q22.2	53353,55843,8942	LRP1B,ARHGAP15,KYNU
chr2_1.45e+08	2	chr2	144000001	1.46e+08	1.45e+08	TNBC_SCANB	0	2q22.2,2q22.3	100303491,401014,55843,79712,9839	ZEB2-AS1,TEX41,ARHGAP15,GTDC1,ZEB2
chr2_1.47e+08	2	chr2	146000001	1.48e+08	1.47e+08	TNBC_SCANB	0	2q22.3	728773	PABPC1P2
chr2_1.49e+08	2	chr2	148000001	1.5e+08	1.49e+08	TNBC_SCANB	0	2q22.3,2q23.1,2q23.2	130576,26122,3800,5000,55777,92	LYPD6B,EPC2,KIF5C,ORC4,MBD5,ACVR2A
chr2_1.51e+08	2	chr2	150000001	1.52e+08	1.51e+08	TNBC_SCANB	0	2q23.2,2q23.3	130574,130576,27249,390	LYPD6,LYPD6B,MMADHC,RND3
chr2_1.53e+08	2	chr2	152000001	1.54e+08	1.53e+08	TNBC_SCANB	1	2q23.3	100616392,100616418,10254,114793,151188,26225,375287,4703,55183,55660,7130,785,9111	MIR4773-1,MIR4773-2,STAM2,FMNL2,ARL6IP6,ARL5A,RBM43,NEB,RIF1,PRPF40A,TNFAIP6,CACNB4,NMI
chr2_1.55e+08	2	chr2	154000001	1.56e+08	1.55e+08	TNBC_SCANB	0	2q23.3,2q24.1	100144595,114805,3760,56475	LOC100144595,GALNT13,KCNJ3,RPRM
chr2_1.57e+08	2	chr2	156000001	1.58e+08	1.57e+08	TNBC_SCANB	0	2q24.1	2820.49	GPD2,NR4A2
chr2_1.59e+08	2	chr2	158000001	1.6e+08	1.59e+08	TNBC_SCANB	0	2q24.1,2q24.2	11227,130399,130940,151531,554201,57471,8502,85461,90,92196,9595	GALNT5,ACVR1C,CCDC148,UPP2,CCDC148-AS1,ERMN,PKP4,TANC1,ACVR1,DAPL1,CYTIP
chr2_1.61e+08	2	chr2	160000001	1.62e+08	1.61e+08	TNBC_SCANB	0	2q24.2	10010,100526664,100616364,151525,22925,29994,3694,4065,5937,64844,85461,9936	TANK,LY75-CD302,MIR4785,WDSUB1,PLA2R1,BAZ2B,ITGB6,LY75,RBMS1,MARCHF7,TANC1,CD302
chr2_1.63e+08	2	chr2	162000001	1.64e+08	1.63e+08	TNBC_SCANB	0	2q24.2,2q24.3	10010,10213,10716,1803,2191,25801,2641,285116,57282,64135,90134	TANK,PSMD14,TBR1,DPP4,FAP,GCA,GCG,AHCTF1P1,SLC4A10,IFIH1,KCNH7
chr2_1.65e+08	2	chr2	164000001	1.66e+08	1.65e+08	TNBC_SCANB	0	2q24.3	100337591,151258,22837,2888,55137,6328	SNORA70F,SLC38A11,COBLL1,GRB14,FIGN,SCN3A
chr2_1.67e+08	2	chr2	166000001	1.68e+08	1.67e+08	TNBC_SCANB	0	2q24.3	100506124,100506134,129446,2591,6323,6326,6328,6332,6335,79809,80034	LOC100506124,TTC21B-AS1,XIRP2,GALNT3,SCN1A,SCN2A,SCN3A,SCN7A,SCN9A,TTC21B,CSRNP3
chr2_1.69e+08	2	chr2	168000001	1.7e+08	1.69e+08	TNBC_SCANB	1	2q24.3,2q31.1	100616356,100861402,10170,115677,129446,253782,27347,4036,57405,57818,8647,8708	MIR4774,CERS6-AS1,DHRS9,NOSTRIN,XIRP2,CERS6,STK39,LRP2,SPC25,G6PC2,ABCB11,B3GALT1
chr2_1.71e+08	2	chr2	170000001	1.72e+08	1.71e+08	TNBC_SCANB	1	2q31.1	100505695,100526832,10324,129880,129881,130507,140469,151230,2571,26003,29081,389058,4036,440925,493911,6741,79675,9360,9874	PHOSPHO2-KLHL23,KLHL41,BBS5,CFAP210,UBR3,MYO3B,KLHL23,GAD1,GORASP2,METTL5,SP5,LRP2,LINC01124,PHOSPHO2,SSB,FASTKD1,PPIG,TLK1
chr2_1.73e+08	2	chr2	172000001	1.74e+08	1.73e+08	TNBC_SCANB	0	2q31.1	11069,1745,1746,1781,254042,3655,5163,51776,79828,79901,80067,8520,8604,91149,9874	RAPGEF4,DLX1,DLX2,DYNC1I2,METAP1D,ITGA6,PDK1,MAP3K20,METTL8,CYBRD1,DCAF17,HAT1,SLC25A12,RAPGEF4-AS1,TLK1
chr2_1.75e+08	2	chr2	174000001	1.76e+08	1.75e+08	TNBC_SCANB	0	2q31.1	100131390,1123,1134,1386,151556,285084,29789,339751,51776,6670,7456,79634,83879,9541	SP9,CHN1,CHRNA1,ATF2,GPR155,LINC01305,OLA1,MAP3K20-AS1,MAP3K20,SP3,WIPF1,SCRN3,CDCA7,CIR1
chr2_1.77e+08	2	chr2	176000001	1.78e+08	1.77e+08	TNBC_SCANB	0	2q31.1,2q31.2	100126350,100302142,100506783,10651,1386,3231,3232,3233,3234,3235,3236,3237,3238,3239,344191,375295,401022,406903,518,80856	MIR933,MIR1246,HOXD-AS2,MTX2,ATF2,HOXD1,HOXD3,HOXD4,HOXD8,HOXD9,HOXD10,HOXD11,HOXD12,HOXD13,EVX2,LINC01116,HAGLR,MIR10B,ATP5MC3,LNPK
chr2_1.79e+08	2	chr2	178000001	1.8e+08	1.79e+08	TNBC_SCANB	0	2q31.2	100130691,100302152,100422824,100506866,114880,129831,150737,220988,285025,4780,494513,50940,51661,65977,7273,8540,8575,91404,92104	LOC100130691,MIR548N,MIR3128,TTN-AS1,OSBPL6,RBM45,TTC30B,HNRNPA3,CCDC141,NFE2L2,PJVK,PDE11A,FKBP7,PLEKHA3,TTN,AGPS,PRKRA,SESTD1,TTC30A
chr2_1.81e+08	2	chr2	180000001	1.82e+08	1.81e+08	TNBC_SCANB	1	2q31.2,2q31.3	100302172,10477,151126,57703,91404	MIR1258,UBE2E3,ZNF385B,CWC22,SESTD1
chr2_1.83e+08	2	chr2	182000001	1.84e+08	1.83e+08	TNBC_SCANB	1	2q31.3,2q32.1	100616213,10787,129401,142679,151242,2487,3676,375298,4760,5136,54431,6744	MIR4437,NCKAP1,NUP35,DUSP19,PPP1R1C,FRZB,ITGA4,CERKL,NEUROD1,PDE1A,DNAJC10,ITPRID2
chr2_1.85e+08	2	chr2	184000001	1.86e+08	1.85e+08	TNBC_SCANB	0	2q32.1	129402	NUP35,ZNF804A
chr2_1.87e+08	2	chr2	186000001	1.88e+08	1.87e+08	TNBC_SCANB	0	2q32.1	151112,165215,3685,401024,55854	ZSWIM2,FAM171B,ITGAV,FSIP2,ZC3H15
chr2_1.89e+08	2	chr2	188000001	1.9e+08	1.89e+08	TNBC_SCANB	0	2q32.1,2q32.2	100302219,100422908,100500837,100616324,10203,116093,1281,1290,51454,693146,7035	MIR1245A,MIR3129,MIR3606,MIR1245B,CALCRL,DIRC1,COL3A1,COL5A2,GULP1,MIR561,TFPI
chr2_1.91e+08	2	chr2	190000001	1.92e+08	1.91e+08	TNBC_SCANB	0	2q32.2,2q32.3	100131211,101409258,1290,150709,26275,2660,2744,30061,3628,4664,5378,54529,54842,64172,6772,6775,84128,84281,94101	NEMP2,OSGEPL1-AS1,COL5A2,ANKAR,HIBCH,MSTN,GLS,SLC40A1,INPP1,NAB1,PMS1,ASNSD1,MFSD6,OSGEPL1,STAT1,STAT4,WDR75,C2orf88,ORMDL1
chr2_1.93e+08	2	chr2	192000001	1.94e+08	1.93e+08	TNBC_SCANB	0	2q32.3	23671,4430,64002,64859,6775,8436	TMEFF2,MYO1B,PCGEM1,NABP1,STAT4,CAVIN2
chr2_1.95e+08	2	chr2	194000001	1.96e+08	1.95e+08	TNBC_SCANB	0	2q32.3
chr2_1.97e+08	2	chr2	196000001	1.98e+08	1.97e+08	TNBC_SCANB	0	2q32.3,2q33.1	100130452,284992,401027,56171,57181,57520,80055,91526,9262,9330	LOC100130452,CCDC150,C2orf66,DNAH7,SLC39A10,HECW2,PGAP1,ANKRD44,STK17B,GTF3C3
chr2_1.99e+08	2	chr2	198000001	200000000	1.99e+08	TNBC_SCANB	0	2q33.1	100529241,130132,23451,25843,3329,3336,5334,66037,80219,91526,92935	HSPE1-MOB4,RFTN2,SF3B1,MOB4,HSPD1,HSPE1,PLCL1,BOLL,COQ10B,ANKRD44,MARS2
chr2_2.01e+08	2	chr2	200000001	2.02e+08	2.01e+08	TNBC_SCANB	0	2q33.1	100507140,1195,129450,130535,150538,151246,205327,23314,26010,285172,316,344454,348751,4709,4999,53938,60491,79568,8837,9689	LINC01792,CLK1,TYW5,KCTD18,SATB2-AS1,SGO2,C2orf69,SATB2,SPATS2L,HYCC2,AOX1,AOX2P,FTCDNL1,NDUFB3,ORC2,PPIL3,NIF3L1,MAIP1,CFLAR,BZW1
chr2_2.03e+08	2	chr2	202000001	2.04e+08	2.03e+08	TNBC_SCANB	0	2q33.1,2q33.2	100113392,100652824,130026,130540,150864,151254,51602,55437,55759,57679,58538,65061,65062,65065,65072,659,66008,692058,692110,7341,79800,8324,841,843,8837	SNORD11B,KIAA2012,ICA1L,FLACC1,FAM117B,C2CD6,NOP58,STRADB,WDR12,ALS2,MPP4,CDK15,TMEM237,NBEAL1,CFLAR-AS1,BMPR2,TRAK2,SNORD11,SNORD70,SUMO1,CARF,FZD7,CASP8,CASP10,CFLAR
chr2_2.05e+08	2	chr2	204000001	2.06e+08	2.05e+08	TNBC_SCANB	0	2q33.2,2q33.3	10152,117583,1493,29851,57404,65059,65065,940	ABI2,PARD3B,CTLA4,ICOS,CYP20A1,RAPH1,NBEAL1,CD28
chr2_2.07e+08	2	chr2	206000001	2.08e+08	2.07e+08	TNBC_SCANB	0	2q33.3	100329109,100422993,100423002,100423036,117583,130749,130752,1933,200726,22868,26798,2825,391475,4719,54891,57683,619569,8609,8745,8828	GCSHP3,MIR3130-1,MIR3130-2,MIR2355,PARD3B,CPO,MDH1B,EEF1B2,FAM237A,FASTKD2,SNORD51,CMKLR2,DYTN,NDUFS1,INO80D,ZDBF2,SNORA41,KLF7,ADAM23,NRP2
chr2_2.09e+08	2	chr2	208000001	2.1e+08	2.09e+08	TNBC_SCANB	1	2q33.3,2q34	100507443,100507475,100616361,1385,1418,1419,1420,1421,151194,151195,200576,3417,389072,389073,5746,7855,8609	LOC100507443,IDH1-AS1,MIR4775,CREB1,CRYGA,CRYGB,CRYGC,CRYGD,METTL21A,CCNYL1,PIKFYVE,IDH1,PLEKHM3,C2orf80,PTH2R,FZD5,KLF7
chr2_2.11e+08	2	chr2	210000001	2.12e+08	2.11e+08	TNBC_SCANB	0	2q34	10314,1373,151050,285175,29034,33,4133,4632,6120	LANCL1,CPS1,KANSL1L,UNC80,CPS1-IT1,ACADL,MAP2,MYL1,RPE
chr2_2.13e+08	2	chr2	212000001	2.14e+08	2.13e+08	TNBC_SCANB	0	2q34	100313771,100616267,100616472,2066,22807	MIR548F2,MIR4776-1,MIR4776-2,ERBB4,IKZF2
chr2_2.15e+08	2	chr2	214000001	2.16e+08	2.15e+08	TNBC_SCANB	0	2q34,2q35	100130451,100885780,22807,26154,402117,580,79582	SPAG16-DT,VWC2L-IT1,IKZF2,ABCA12,VWC2L,BARD1,SPAG16
chr2_2.17e+08	2	chr2	216000001	2.18e+08	2.17e+08	TNBC_SCANB	0	2q35	150967,2335,26154,3485,3488,471,50485,55686,55825,57574,6168,646324,7141,7520,92691	LINC01963,FN1,ABCA12,IGFBP2,IGFBP5,ATIC,SMARCAL1,MREG,PECR,MARCHF4,RPL37A,LINC00607,TNP1,XRCC5,TMEM169
chr2_2.19e+08	2	chr2	218000001	2.2e+08	2.19e+08	TNBC_SCANB	0	2q35	100129175,100422957,10109,14,1412,151300,151306,1593,255101,25953,27148,285180,3549,3577,3579,3580,375307,407017,494324,53632,54738,57695,58190,617,64114,64320,6556,7145,729582,7429,7475,7701,79840,80326,84812,8941,9125,9654	LOC100129175,MIR3131,ARPC2,AAMP,CRYBA2,LINC00608,GPBAR1,CYP27A1,CFAP65,PNKD,STK36,RUFY4,IHH,CXCR1,CXCR2,CXCR2P1,CATIP,MIR26B,MIR375,PRKAG3,FEV,USP37,CTDSP1,BCS1L,TMBIM1,RNF25,SLC11A1,TNS1,DIRC3,VIL1,WNT6,ZNF142,NHEJ1,WNT10A,PLCD4,CDK5R2,CNOT9,TTLL4
chr2_2.21e+08	2	chr2	220000001	2.22e+08	2.21e+08	TNBC_SCANB	1	2q35,2q36.1	100422959,100423039,10058,10290,114790,130612,130617,151295,1674,23363,23549,27013,29926,3300,3623,389075,406944,55139,55515,5798,6508,7277,79065,79137,79411,79586,79840,80086,8576	MIR4268,MIR3132,ABCB6,SPEG,STK11IP,TMEM198,ZFAND2B,SLC23A3,DES,OBSL1,DNPEP,CNPPD1,GMPPA,DNAJB2,INHA,RESP18,MIR153-1,ANKZF1,ASIC4,PTPRN,SLC4A3,TUBA4A,ATG9A,RETREG2,GLB1L,CHPF,NHEJ1,TUBA4B,STK16
chr2_2.23e+08	2	chr2	222000001	2.24e+08	2.23e+08	TNBC_SCANB	0	2q36.1	10056,116255,130367,151278,2043,2181,23704,5077	FARSB,MOGAT1,SGPP2,CCDC140,EPHA4,ACSL3,KCNE4,PAX3
chr2_2.25e+08	2	chr2	224000001	2.26e+08	2.25e+08	TNBC_SCANB	0	2q36.1,2q36.2	100616207,130340,5270,55619,57590,65080,7857,79843,8452	MIR4439,AP1S3,SERPINE2,DOCK10,WDFY1,MRPL44,SCG2,FAM124B,CUL3
chr2_2.27e+08	2	chr2	226000001	2.28e+08	2.27e+08	TNBC_SCANB	0	2q36.2,2q36.3	100847053,1286,3667,57624,646736,84236	MIR5702,COL4A4,IRS1,NYAP2,LOC646736,RHBDD1
chr2_2.29e+08	2	chr2	228000001	2.3e+08	2.29e+08	TNBC_SCANB	0	2q36.3	100847081,1285,1286,164781,3267,55022,56918,56947,6364,654841,79853,80309,80704	MIR5703,COL4A3,COL4A4,DAW1,AGFG1,PID1,C2orf83,MFF,CCL20,MFF-DT,TM4SF20,SPHKAP,SLC19A3
chr2_2.31e+08	2	chr2	230000001	2.32e+08	2.31e+08	TNBC_SCANB	0	2q36.3,2q37.1	11262,130560,130888,151473,151475,151484,257407,3357,3431,348761,51719,55022,5707,6672,81618,92737,9290,9320,93349	SP140,SPATA3,FBXO36,SLC16A14,LINC01907,GCSIR,C2orf72,HTR2B,SP110,SPATA3-AS1,CAB39,PID1,PSMD1,SP100,ITM2C,DNER,GPR55,TRIP12,SP140L
chr2_2.33e+08	2	chr2	232000001	2.34e+08	2.33e+08	TNBC_SCANB	0	2q37.1	100302126,100616317,10316,1144,1146,129563,151477,165100,200765,248,250,251,25791,25826,26058,347694,3635,3769,389084,4691,4759,4880,5147,5707,5757,6082,646960,64708,654321,80210,80303,93010,9427,9470	MIR1471,MIR4777,NMUR1,CHRND,CHRNG,DIS3L2,LINC00471,TEX44,TIGD1,ALPI,ALPP,ALPG,NGEF,SNORD82,GIGYF2,ECEL1P2,INPP5D,KCNJ13,SNORC,NCL,NEU2,NPPC,PDE6D,PSMD1,PTMA,SNORD20,PRSS56,COPS7B,SNORA75,ARMC9,EFHD1,B3GNT7,ECEL1,EIF4E2
chr2_2.35e+08	2	chr2	234000001	2.36e+08	2.35e+08	TNBC_SCANB	0	2q37.1,2q37.2	100286922,10123,151507,23677,3635,414061,54575,54576,54577,54578,54579,54600,54657,54658,54659,55054,55230,55355,6295,6694,677772,677775,79054,8527	LOC100286922,ARL4C,MSL3P1,SH3BP4,INPP5D,DNAJB3,UGT1A10,UGT1A8,UGT1A7,UGT1A6,UGT1A5,UGT1A9,UGT1A4,UGT1A1,UGT1A3,ATG16L1,USP40,HJURP,SAG,SPP2,SCARNA6,SCARNA5,TRPM8,DGKD
chr2_2.37e+08	2	chr2	236000001	2.38e+08	2.37e+08	TNBC_SCANB	0	2q37.2,2q37.3	10920,116987,2637,401036,57007,79781	COPS8,AGAP1,GBX2,ASB18,ACKR3,IQCA1
chr2_2.39e+08	2	chr2	238000001	2.4e+08	2.39e+08	TNBC_SCANB	0	2q37.3	100533179,100616397,10267,10920,117581,1293,140739,151171,151174,26146,339768,375316,377007,401039,51052,51540,51665,55502,64284,643387,79083,80895,8864,9208,9759	UBE2F-SCLY,MIR4440,RAMP1,COPS8,TWIST2,COL6A3,UBE2F,LINC01107,LINC02610,TRAF3IP1,ESPNL,RBM44,KLHL30,LINC01940,PRLH,SCLY,ASB1,HES6,RAB17,TARDBPP3,MLPH,ILKAP,PER2,LRRFIP1,HDAC4
chr2_2.41e+08	2	chr2	240000001	2.42e+08	2.41e+08	TNBC_SCANB	0	2q37.3	100130449,100423043,100616360,100616417,100616493,11132,150677,150678,150681,150935,189,200772,25992,2817,285193,2859,375318,389090,406941,4705,51281,547,57140,643905,653437,79919,85009,9759	GPC1-AS1,MIR4269,MIR2467,MIR4786,MIR4441,CAPN10,OTOS,COPS9,OR6B3,LOC150935,AGXT,UICLM,SNED1,GPC1,DUSP28,GPR35,AQP12A,OR6B2,MIR149,NDUFA10,ANKMY1,KIF1A,RNPEPL1,PRR21,AQP12B,MAB21L4,MGC16025,HDAC4
chr2_242599687	2	chr2	242000001	243199373	242599687	TNBC_SCANB	0	2q37.3	100379249,10494,129807,130916,1841,23178,23192,25992,285093,3069,4735,50636,51078,5133,5510,64090,666,728294,728323,84289,9855	BOK-AS1,STK25,NEU4,MTERF4,DTYMK,PASK,ATG4B,SNED1,RTP5,HDLBP,SEPTIN2,ANO7,THAP4,PDCD1,PPP1R7,GAL3ST2,BOK,D2HGDH,LINC01881,ING5,FARP2
chr3_1e+06	3	chr3	1	2000000	1000000	TNBC_SCANB	1	3p26.3	10752.3	CHL1,CNTN6
chr3_3e+06	3	chr3	2000001	4000000	3000000	TNBC_SCANB	0	3p26.3,3p26.2,3p26.1	100873976,152330,285362,3568,51095,51185,57633	CNTN4-AS2,CNTN4,SUMF1,IL5RA,TRNT1,CRBN,LRRN1
chr3_5e+06	3	chr3	4000001	6000000	5000000	TNBC_SCANB	0	3p26.1	100126791,100507582,100616334,285362,3708,55207,6419,8553,9695	EGOT,BHLHE40-AS1,MIR4790,SUMF1,ITPR1,ARL8B,SETMAR,BHLHE40,EDEM1
chr3_7e+06	3	chr3	6000001	8000000	7000000	TNBC_SCANB	0	3p26.1	2917	GRM7
chr3_9e+06	3	chr3	8000001	10000000	9000000	TNBC_SCANB	0	3p26.1,3p25.3	100288428,100288831,100526693,100874032,10093,10474,132014,151835,25917,26140,285367,285368,29931,29995,375323,440944,4968,5021,51066,55209,56852,63924,64419,7862,78987,84522,84818,8536,859,9901	LMCD1-AS1,SRGAP3-AS3,ARPC4-TTLL3,PRRT3-AS1,ARPC4,TADA3,IL17RE,CPNE9,THUMPD3,TTLL3,RPUSD3,PRRT3,LINC00312,LMCD1,LHFPL4,THUMPD3-AS1,OGG1,OXTR,SSUH2,SETD5,RAD18,CIDEC,MTMR14,BRPF1,CRELD1,JAGN1,IL17RC,CAMK1,CAV3,SRGAP3
chr3_1.1e+07	3	chr3	10000001	1.2e+07	1.1e+07	TNBC_SCANB	0	3p25.3,3p25.2	100126334,100126793,100874090,10533,115795,132001,152302,2177,285370,3269,3656,401052,491,51738,55831,55845,63924,6396,6529,6538,7428,84657,9686,9797	MIR885,GHRLOS,SLC6A1-AS1,ATG7,FANCD2OS,TAMM41,CIDECP1,FANCD2,LINC00606,HRH1,IRAK2,ATP2B2,GHRL,EMC3,BRK1,CIDEC,SEC13,SLC6A1,SLC6A11,VHL,LINC00852,VGLL4,TATDN2
chr3_1.3e+07	3	chr3	12000001	1.4e+07	1.3e+07	TNBC_SCANB	0	3p25.2,3p25.1	100129480,100132526,2199,23066,23225,23609,285375,348825,5468,55287,5894,6161,6854,7079,7476,79885,80746,9922	MKRN2OS,FGD5P1,FBLN2,CAND2,NUP210,MKRN2,LINC00620,TPRXL,PPARG,TMEM40,RAF1,RPL32,SYN2,TIMP4,WNT7A,HDAC11,TSEN2,IQSEC1
chr3_1.5e+07	3	chr3	14000001	1.6e+07	1.5e+07	TNBC_SCANB	0	3p25.1	100422868,100505641,100505696,117248,131474,131965,152273,23243,23473,26061,27258,344875,348825,51244,64145,64432,6533,686,693148,7182,7508,79188,80852,8292,84077,85403,9467	MIR4270,FGD5-AS1,SH3BP5-AS1,GALNT15,CHCHD4,METTL6,FGD5,ANKRD28,CAPN7,HACL1,LSM3,COL6A4P1,TPRXL,CCDC174,RBSN,MRPS25,SLC6A6,BTD,MIR563,NR2C2,XPC,TMEM43,GRIP2,COLQ,C3orf20,EAF1,SH3BP5
chr3_1.7e+07	3	chr3	16000001	1.8e+07	1.7e+07	TNBC_SCANB	0	3p25.1,3p24.3	100500913,117248,1618,23180,23228,285381,92106,9779	MIR3714,GALNT15,DAZL,RFTN1,PLCL2,DPH3,OXNAD1,TBC1D5
chr3_1.9e+07	3	chr3	18000001	20000000	1.9e+07	TNBC_SCANB	0	3p24.3	100616291,131096,151651,339862,5868,6304	MIR4791,KCNH8,EFHB,BALR6,RAB5A,SATB1
chr3_2.1e+07	3	chr3	20000001	2.2e+07	2.1e+07	TNBC_SCANB	0	3p24.3	100874028,151648,151649,391518,5868,79750,8850	SGO1-AS1,SGO1,PP2D1,VENTXP7,RAB5A,ZNF385D,KAT2B
chr3_2.3e+07	3	chr3	22000001	2.4e+07	2.3e+07	TNBC_SCANB	1	3p24.3,3p24.2	100616384,28512,6138,7324,7325,79750,9975	MIR548AC,NKIRAS1,RPL15,UBE2E1,UBE2E2,ZNF385D,NR1D2
chr3_2.5e+07	3	chr3	24000001	2.6e+07	2.5e+07	TNBC_SCANB	0	3p24.2	100616448,100616477,152024,285326,54995,55768,5915,644990,7068,7155,9975	MIR4442,LINC00691,LINC00692,OXSM,NGLY1,RARB,THRB-AS1,THRB,TOP2B,NR1D2
chr3_2.7e+07	3	chr3	26000001	2.8e+07	2.7e+07	TNBC_SCANB	0	3p24.2,3p24.1	116135,152110,8320,9497	LRRC3B,NEK10,EOMES,SLC4A7
chr3_2.9e+07	3	chr3	28000001	30000000	2.9e+07	TNBC_SCANB	0	3p24.1	152098,152100,27303,64343,645206	ZCWPW2,CMC1,RBMS3,AZI2,LINC00693
chr3_3.1e+07	3	chr3	30000001	3.2e+07	3.1e+07	TNBC_SCANB	0	3p24.1,3p23	100874206,114884,201595,27303,339896,7048	OSBPL10-AS1,OSBPL10,STT3B,RBMS3,GADL1,TGFBR2
chr3_3.3e+07	3	chr3	32000001	3.4e+07	3.3e+07	TNBC_SCANB	0	3p23,3p22.3	10015,10491,112616,114884,1233,131405,152189,23122,23171,25827,25904,26032,2720,344787,51143,54918,643853,7342	PDCD6IP,CRTAP,CMTM7,OSBPL10,CCR4,TRIM71,CMTM8,CLASP2,GPD1L,FBXL2,CNOT10,SUSD5,GLB1,ZNF860,DYNC1LI1,CMTM6,TMPPE,UBP1
chr3_3.5e+07	3	chr3	34000001	3.6e+07	3.5e+07	TNBC_SCANB	0	3p22.3	10777.4	ARPP21,MIR128-2
chr3_3.7e+07	3	chr3	36000001	3.8e+07	3.7e+07	TNBC_SCANB	0	3p22.3,3p22.2	10217,2803,339883,3680,4292,6769,85443,9209,9852,9881	CTDSPL,GOLGA4,APRG1,ITGA9,MLH1,STAC,DCLK3,LRRFIP2,EPM2AIP1,TRANK1
chr3_3.9e+07	3	chr3	38000001	40000000	3.9e+07	TNBC_SCANB	0	3p22.2,3p22.1	100128640,10217,11280,1237,1524,165904,199223,25924,30,3921,407015,4336,4615,50853,5333,54977,574040,57599,6044,6331,6336,64651,64689,93,9389,9390,9940,9941,9942,9943	ACVR2B-AS1,CTDSPL,SCN11A,CCR8,CX3CR1,XIRP1,TTC21A,MYRIP,ACAA1,RPSA,MIR26A1,MOBP,MYD88,VILL,PLCD1,SLC25A38,SNORA6,WDR48,SNORA62,SCN5A,SCN10A,CSRNP1,GORASP1,ACVR2B,SLC22A14,SLC22A13,DLEC1,EXOG,XYLB,OXSR1
chr3_4.1e+07	3	chr3	40000001	4.2e+07	4.1e+07	TNBC_SCANB	0	3p22.1	10289,1499,253639,25924,285266,285267,285268,440952,54986,9045,956	EIF1B,CTNNB1,ZNF620,MYRIP,ENTPD3-AS1,ZNF619,ZNF621,EIF1B-AS1,ULK4,RPL14,ENTPD3
chr3_4.3e+07	3	chr3	42000001	4.4e+07	4.3e+07	TNBC_SCANB	0	3p22.1,3p21.33	100506243,100873954,100874114,1238,131375,131377,152206,1582,22906,25994,389114,4820,51099,51188,54861,54986,55129,57467,729085,7433,84892,885,9117,92999	KRBOX1,SNRK-AS1,CCDC13-AS1,ACKR2,LYZL4,KLHL40,CCDC13,CYP8B1,TRAK1,HIGD1A,ZNF662,NKTR,ABHD5,SS18L2,SNRK,ULK4,ANO10,HHATL,GASK1A,VIPR1,POMGNT2,CCK,SEC22C,ZBTB47
chr3_4.5e+07	3	chr3	44000001	4.6e+07	4.5e+07	TNBC_SCANB	0	3p21.33,3p21.32,3p21.31	100885795,10168,10663,10803,115560,131616,22908,23016,23395,25907,285343,285349,353274,375337,406929,51304,54585,54716,55888,56992,57456,644714,64866,693149,7047,7123,7584,79443,8994,91392	LARS2-AS1,ZNF197,CXCR6,CCR9,ZNF501,TMEM42,SACM1L,EXOSC7,LARS2,TMEM158,TCAIM,ZNF660,ZNF445,TOPAZ1,MIR138-1,ZDHHC3,LZTFL1,SLC6A20,ZKSCAN7,KIF15,KIAA1143,LIMD1-AS1,CDCP1,MIR564,TGM4,CLEC3B,ZNF35,FYCO1,LIMD1,ZNF502
chr3_4.7e+07	3	chr3	46000001	4.8e+07	4.7e+07	TNBC_SCANB	0	3p21.31	100129354,100132146,100287362,100302232,10675,1230,1232,1234,151903,22907,22937,23218,23276,259173,259236,25930,2829,285352,29072,29122,339906,377047,4057,4134,4634,54859,5745,64147,6599,6997,729230,79442,79443,83597,83598,9034	NRADDP,FAM240A,PRSS46P,MIR1226,CSPG5,CCR1,CCR3,CCR5,CCDC12,DHX30,SCAP,NBEAL2,KLHL18,ALS2CL,TMIE,PTPN23,XCR1,KIF9-AS1,SETD2,PRSS50,PRSS42P,PRSS45P,LTF,MAP4,MYL3,ELP6,PTH1R,KIF9,SMARCC1,TDGF1,CCR2,LRRC2,FYCO1,RTP3,LRRC2-AS1,CCRL2
chr3_4.9e+07	3	chr3	48000001	50000000	4.9e+07	TNBC_SCANB	0	3p21.31	100132677,100313843,100422952,100616112,100616407,100847079,10180,10201,10293,10425,10869,11180,11277,1294,1605,1951,200942,22973,25915,275,285231,2876,29925,327,339834,3615,375341,386724,387,389118,389119,3913,406966,4134,440955,4485,4486,494337,51246,51372,51385,51447,51517,5210,5364,54681,54870,55152,5576,5859,63891,646424,646450,646498,64925,65010,6988,7318,7375,7384,788,79012,79714,820,84126…	BSN-DT,MIR711,MIR4271,MIR4793,MIR4443,MIR5193,RBM6,NME6,TRAIP,ARIH2,USP19,WDR6,TREX1,COL7A1,DAG1,CELSR3,KLHDC8B,LAMB2P1,NDUFAF3,AMT,FBXW12,GPX1,GMPPB,APEH,IHO1,IMPDH2,C3orf62,AMIGO3,RHOA,CDHR4,INKA1,LAMB2,MIR191,MAP4,TMEM89,MST1,MST1R,MIR425,SHISA5,TMA7,ZNF589,IP6K2,NCKIPSD,PFKFB4,PLXNB1,P4HTM,QRICH1,DALRD3,PRKAR2A,QARS1,RNF123,SPINK8,ARIH2OS,C3orf84,CCDC71,SLC26A6,TCTA,UBA7,USP4,UQCRC1,SLC25A20,…
chr3_5.1e+07	3	chr3	50000001	5.2e+07	5.1e+07	TNBC_SCANB	0	3p21.31,3p21.2	10039,100506840,100616138,100775107,10180,10181,10641,10991,11068,11070,11186,11334,1154,118442,132141,132228,1795,23132,24142,2771,2779,2912,29890,3373,389123,389124,401067,440956,51161,51364,51368,51409,57060,6405,7866,7867,7869,7873,8372,8692,9136,9254,9730	PARP3,IQCF4P,MIR4787,RBM5-AS1,RBM6,RBM5,NPRL2,SLC38A3,CYB561D2,TMEM115,RASSF1,TUSC2,CISH,GPR62,IQCF1,LSMEM2,DOCK3,RAD54L2,NAA80,GNAI2,GNAT1,GRM2,RBM15B,HYAL1,IQCF2,IQCF5,IQCF3,IQCF6,C3orf18,ZMYND10,TEX264,HEMK1,PCBP4,SEMA3F,IFRD2,MAPKAPK3,SEMA3B,MANF,HYAL3,HYAL2,RRP9,CACNA2D2,DCAF1
chr3_5.3e+07	3	chr3	52000001	5.4e+07	5.3e+07	TNBC_SCANB	0	3p21.2,3p21.1	100113381,100128378,100526760,100526772,11188,11344,132158,132160,1849,211,23166,25864,25886,25981,26354,28972,3697,3699,3700,375346,389125,406890,406925,440957,51460,51533,54106,55193,55349,55540,5580,55802,55830,56920,57060,58515,6159,64943,6787,692089,692109,7086,7134,776,80335,8314,84836,91869,93973,95	SNORD19B,LINC00696,ABHD14A-ACY1,STIMATE-MUSTN1,NISCH,TWF2,GLYCTK,PPM1M,DUSP7,ALAS1,STAB1,ABHD14A,POC1A,DNAH1,GNL3,SPCS1,ITIH1,ITIH3,ITIH4,STIMATE,MUSTN1,MIRLET7G,MIR135A1,SMIM4,SFMBT1,PHF7,TLR9,PBRM1,CHDH,IL17RB,PRKCD,DCP1A,GLT8D1,SEMA3G,PCBP4,SELENOK,RPL29,NT5DC2,NEK4,SNORD19,SNORD69,TKT,TNNC1,CACNA1D,WDR82,BAP1,ABHD14B,RFT1,ACTR8,ACY1
chr3_5.5e+07	3	chr3	54000001	5.6e+07	5.5e+07	TNBC_SCANB	0	3p21.1,3p14.3	100500875,100874237,26059,55799,57408,711,7474,790952	MIR3938,CACNA2D3-AS1,ERC2,CACNA2D3,LRTM1,ERC2-IT1,WNT5A,ESRG
chr3_5.7e+07	3	chr3	56000001	5.8e+07	5.7e+07	TNBC_SCANB	0	3p14.3	100874200,142686,201625,201626,201627,2317,23272,26059,26060,285331,353324,378,50650,54756,7871,8820	ARHGEF3-AS1,ASB14,DNAH12,PDE12,DENND6A,FLNB,TASOR,ERC2,APPL1,CCDC66,SPATA12,ARF4,ARHGEF3,IL17RD,SLMAP,HESX1
chr3_5.9e+07	3	chr3	58000001	60000000	5.9e+07	TNBC_SCANB	0	3p14.3,3p14.2	11102,11170,131177,1776,200844,200845,2272,2317,5162,54899,57406,8309	RPP14,FAM107A,FAM3D,DNASE1L3,CFAP20DC,KCTD6,FHIT,FLNB,PDHB,PXK,ABHD6,ACOX2
chr3_6.1e+07	3	chr3	60000001	6.2e+07	6.1e+07	TNBC_SCANB	0	3p14.2	2272.58	FHIT,PTPRG
chr3_6.3e+07	3	chr3	62000001	6.4e+07	6.3e+07	TNBC_SCANB	0	3p14.2,3p14.1	100506994,100507062,100874016,132200,132203,132204,285401,55079,57415,5793,6314,80145,8618,9861	PTPRG-AS1,PSMD6-AS2,SYNPR-AS1,C3orf49,SNTN,SYNPR,LINC00698,FEZF2,C3orf14,PTPRG,ATXN7,THOC7,CADPS,PSMD6
chr3_6.5e+07	3	chr3	64000001	6.6e+07	6.5e+07	TNBC_SCANB	1	3p14.1	100287879,100507098,100652759,100873983,100874242,100874243,166336,56999,693126,9223,9861	LINC00994,ADAMTS9-AS2,PRICKLE2-AS1,MAGI1-AS1,PRICKLE2-AS2,PRICKLE2-AS3,PRICKLE2,ADAMTS9,MIR548A2,MAGI1,PSMD6
chr3_6.7e+07	3	chr3	66000001	6.8e+07	6.7e+07	TNBC_SCANB	0	3p14.1	100422941,115286,26018,84541,8801,9223	MIR4272,SLC25A26,LRIG1,KBTBD8,SUCLG2,MAGI1
chr3_6.9e+07	3	chr3	68000001	70000000	6.9e+07	TNBC_SCANB	0	3p14.1,3p13	100422859,10550,151647,23150,285203,407738,4286,56203,7110,9039	MIR3136,ARL6IP5,TAFA4,FRMD4B,EOGT,TAFA1,MITF,LMOD3,TMF1,UBA3
chr3_7.1e+07	3	chr3	70000001	7.2e+07	7.1e+07	TNBC_SCANB	0	3p13	100302112,27086,2850,317649,4286,60675	MIR1284,FOXP1,GPR27,EIF4E3,MITF,PROK2
chr3_7.3e+07	3	chr3	72000001	7.4e+07	7.3e+07	TNBC_SCANB	0	3p13	151987,201617,23024,23429,55096,55164,727936	PPP4R2,LINC00870,PDZRN3,RYBP,EBLN2,SHQ1,GXYLT2
chr3_7.5e+07	3	chr3	74000001	7.6e+07	7.5e+07	TNBC_SCANB	0	3p13,3p12.3	100131827,100302212,5067,6092,692099	ZNF717,MIR1324,CNTN3,ROBO2,FAM86DP
chr3_7.7e+07	3	chr3	76000001	7.8e+07	7.7e+07	TNBC_SCANB	0	3p12.3	6092	ROBO2
chr3_7.9e+07	3	chr3	78000001	80000000	7.9e+07	TNBC_SCANB	0	3p12.3,3p12.2	6091	ROBO1
chr3_8.1e+07	3	chr3	80000001	8.2e+07	8.1e+07	TNBC_SCANB	0	3p12.2	2632	GBE1
chr3_8.3e+07	3	chr3	82000001	8.4e+07	8.3e+07	TNBC_SCANB	0	3p12.2,3p12.1
chr3_8.5e+07	3	chr3	84000001	8.6e+07	8.5e+07	TNBC_SCANB	0	3p12.1	100847077,100874037,253559,440970	MIR5688,CADM2-AS2,CADM2,LINC00971
chr3_8.7e+07	3	chr3	86000001	8.8e+07	8.7e+07	TNBC_SCANB	0	3p12.1,3p11.2,3p11.1	100616161,253559,25978,389136,5449	MIR4795,CADM2,CHMP2B,VGLL3,POU1F1
chr3_8.9e+07	3	chr3	88000001	90000000	8.9e+07	TNBC_SCANB	1	3p11.1	2042,285237,3355,55279,8545	EPHA3,C3orf38,HTR1F,ZNF654,CGGBP1
chr3_9.1e+07	3	chr3	90000001	9.2e+07	9.1e+07	TNBC_SCANB	0	3p11.1,3q11.1
chr3_9.3e+07	3	chr3	92000001	9.4e+07	9.3e+07	TNBC_SCANB	0	3q11.1,3q11.2	200894,200895,415117,5627,63899	ARL13B,DHFR2,STX19,PROS1,NSUN3
chr3_9.5e+07	3	chr3	94000001	9.6e+07	9.5e+07	TNBC_SCANB	0	3q11.2	1.00288e+08	MTHFD2P1,LINC00879
chr3_9.7e+07	3	chr3	96000001	9.8e+07	9.7e+07	TNBC_SCANB	0	3q11.2	131544,200959,26341,285220,403273,403274,79295,81050,84100,84864	CRYBG3,GABRR3,OR5H1,EPHA6,OR5H14,OR5H15,OR5H6,OR5AC2,ARL6,RIOX2
chr3_9.9e+07	3	chr3	98000001	100000000	9.9e+07	TNBC_SCANB	1	3q11.2,3q12.1,3q12.2	100313938,100500859,100874207,10402,11259,1295,131566,1371,26339,2838,402135,403277,403278,55773,56650,644444,79310,84319	MIR548G,MIR3921,ST3GAL6-AS1,ST3GAL6,FILIP1L,COL8A1,DCBLD2,CPOX,OR5K1,GPR15,OR5K2,OR5K3,OR5K4,TBC1D23,CLDND1,TMEM30CP,OR5H2,CMSS1
chr3_1.01e+08	3	chr3	100000001	1.02e+08	1.01e+08	TNBC_SCANB	0	3q12.2,3q12.3	100009676,10342,131368,131909,152225,25890,27107,285359,348801,50939,54931,55076,55773,56954,57092,57337,6152,64332,79598,84873,91775,9868	ZBTB11-AS1,TFG,ZPLD1,FAM172BP,RDUR,ABI3BP,ZBTB11,PDCL3P4,LNP1,IMPG2,TRMT10C,TMEM45A,TBC1D23,NIT2,PCNP,SENP7,RPL24,NFKBIZ,CEP97,ADGRG7,NXPE3,TOMM70
chr3_1.03e+08	3	chr3	102000001	1.04e+08	1.03e+08	TNBC_SCANB	0	3q12.3,3q13.11	131369	ZPLD1,MIR548A3
chr3_1.05e+08	3	chr3	104000001	1.06e+08	1.05e+08	TNBC_SCANB	0	3q13.11	214.868	ALCAM,CBLB
chr3_1.07e+08	3	chr3	106000001	1.08e+08	1.07e+08	TNBC_SCANB	0	3q13.11,3q13.12,3q13.13	100302640,151658,285205,344595,55081,56987,84692,961	LINC00882,LINC00635,LINC00636,DUBR,IFT57,BBX,CCDC54,CD47
chr3_1.09e+08	3	chr3	108000001	1.1e+08	1.09e+08	TNBC_SCANB	0	3q13.13	11148,151871,22989,27136,401081,401082,50852,55211,57650,677779,84666,9626,9666	HHLA2,DPPA2,MYH15,MORC1,C3orf85,LINC01205,TRAT1,DPPA4,CIP2A,LINC00488,RETNLB,GUCA1C,DZIP3
chr3_1.11e+08	3	chr3	110000001	1.12e+08	1.11e+08	TNBC_SCANB	0	3q13.13,3q13.2	100506555,10225,257068,257144,25945,285335,29114,344805,55347,693152,79413,79669,90102	NECTIN3-AS1,CD96,PLCXD2,GCSAM,NECTIN3,SLC9C1,TAGLN3,TMPRSS7,ABHD10,MIR567,ZBED2,C3orf52,PHLDB2
chr3_1.13e+08	3	chr3	112000001	1.14e+08	1.13e+08	TNBC_SCANB	1	3q13.2,3q13.31	100616476,100874029,131450,151887,151888,152185,1814,205717,254887,25871,285335,29083,344807,4345,523,54762,54847,55032,55779,57577,64422,7634,79691,80218,91653	MIR4446,CFAP44-AS1,CD200R1,CCDC80,BTLA,SPICE1,DRD3,USF3,ZDHHC23,NEPRO,SLC9C1,GTPBP8,CD200R1L,CD200,ATP6V1A,GRAMD1C,SIDT1,SLC35A5,CFAP44,CCDC191,ATG3,ZNF80,QTRT2,NAA50,BOC
chr3_1.15e+08	3	chr3	114000001	1.16e+08	1.15e+08	TNBC_SCANB	0	3q13.31	100131117,100616166,201633,2596,26137,4045,693153	ZBTB20-AS1,MIR4796,TIGIT,GAP43,ZBTB20,LSAMP,MIR568
chr3_1.17e+08	3	chr3	116000001	1.18e+08	1.17e+08	TNBC_SCANB	1	3q13.31,3q13.32	285194	TUSC7,LSAMP
chr3_1.19e+08	3	chr3	118000001	1.2e+08	1.19e+08	TNBC_SCANB	0	3q13.32,3q13.33	100506765,10063,141,152404,152405,165829,2932,51300,51365,55254,56983,57514,64091,7348,8702,8856,89876,941	IGSF11-AS1,COX17,ADPRH,IGSF11,TEX55,GPR156,GSK3B,TIMMDC1,PLA1A,TMEM39A,POGLUT1,ARHGAP31,POPDC2,UPK1B,B4GALT4,NR1I2,CFAP91,CD80
chr3_1.21e+08	3	chr3	120000001	1.22e+08	1.21e+08	TNBC_SCANB	0	3q13.33,3q21.1	10721,11167,116064,2804,285282,286676,2960,3059,3081,406975,4710,503582,51725,55840,6565,846,942,9515,9657	POLQ,FSTL1,LRRC58,GOLGB1,RABL3,ILDR1,GTF2E1,HCLS1,HGD,MIR198,NDUFB4,ARGFX,FBXO40,EAF2,SLC15A2,CASR,CD86,STXBP5L,IQCB1
chr3_1.23e+08	3	chr3	122000001	1.24e+08	1.23e+08	TNBC_SCANB	0	3q21.1,3q21.2	100129550,100506826,100847021,10954,111,131076,1475,151636,165631,201562,26355,26984,3836,4638,54437,54554,54625,54763,64770,79663,83666,846,84925,8997	LINC02035,MYLK-AS1,MIR5002,PDIA5,ADCY5,MIX23,CSTA,DTX3L,PARP15,HACD2,FAM162A,SEC22A,KPNA1,MYLK,SEMA5B,WDR5B,PARP14,ROPN1,CCDC14,HSPBAP1,PARP9,CASR,SLC49A4,KALRN
chr3_1.25e+08	3	chr3	124000001	1.26e+08	1.25e+08	TNBC_SCANB	0	3q21.2,3q21.3	100125556,100302204,100847039,100862662,100874204,10840,114885,152015,200810,3693,54946,56667,57493,7372,7707,84561,8723,8997	FAM86JP,MIR548I1,MIR5092,ALDH1L1-AS2,ALDH1L1-AS1,ALDH1L1,OSBPL11,ROPN1B,ALG1L1P,ITGB5,SLC41A3,MUC13,HEG1,UMPS,ZNF148,SLC12A8,SNX4,KALRN
chr3_1.27e+08	3	chr3	126000001	1.28e+08	1.27e+08	TNBC_SCANB	0	3q21.3	11343,114112,131601,131669,152065,166012,166348,255330,28999,29927,348807,4171,50512,5361,60678,645840,79364,80325,84303,8607	MGLL,TXNRD3,TPRA1,UROC1,C3orf22,CHST13,KBTBD12,NUP210P1,KLF15,SEC61A1,CFAP100,MCM2,PODXL2,PLXNA1,EEFSEC,ZXDC,ABTB1,CHCHD6,RUVBL1
chr3_1.29e+08	3	chr3	128000001	1.3e+08	1.29e+08	TNBC_SCANB	0	3q21.3,3q22.1	100507032,100534599,132241,132243,165721,22820,23023,23129,23434,2624,2815,285224,28976,339122,339942,55764,56941,57461,57501,6010,60678,6184,644974,646300,653712,677797,7200,729375,7555,7879,79825,8930,8971,90246,90288	TMCC1-DT,ISY1-RAB43,RPL32P3,H1-8,DNAJB8,COPG1,TMCC1,PLXND1,LINC01565,GATA2,GP9,DNAJB8-AS1,ACAD9,RAB43,H1-10-AS1,IFT122,HMCES,ISY1,CFAP92,RHO,EEFSEC,RPN1,ALG1L2,COL6A4P2,LOC653712,SNORA7B,TRH,FAM86HP,CNBP,RAB7A,EFCC1,MBD4,H1-10,LOC90246,EFCAB12
chr3_1.31e+08	3	chr3	130000001	1.32e+08	1.31e+08	TNBC_SCANB	0	3q22.1	100847040,11222,131034,131870,131873,152195,256076,27032,28990,30849,339874,677836,79858	MIR5704,MRPL3,CPNE4,NUDT16,COL6A6,NUDT16L2P,COL6A5,ATP2C1,ASTE1,PIK3R4,NUDT16-DT,SNORA58,NEK11
chr3_1.33e+08	3	chr3	132000001	1.34e+08	1.33e+08	TNBC_SCANB	0	3q22.1,3q22.2	100532724,11073,131034,23317,27031,348808,51554,51560,55,55573,58477,6259,6578,66000,7018,79876,80111,84129,8419	NPHP3-ACAD11,TOPBP1,CPNE4,DNAJC13,NPHP3,NPHP3-AS1,ACKR4,RAB6B,ACP3,CDV3,SRPRB,RYK,SLCO2A1,TMEM108,TF,UBA5,C3orf36,ACAD11,BFSP2
chr3_1.35e+08	3	chr3	134000001	1.36e+08	1.35e+08	TNBC_SCANB	0	3q22.2,3q22.3	100616281,2047,25847,339855,5096,51421,55167,5523,80254	MIR4788,EPHB1,ANAPC13,KY,PCCB,AMOTL2,MSL2,PPP2R3A,CEP63
chr3_1.37e+08	3	chr3	136000001	1.38e+08	1.37e+08	TNBC_SCANB	0	3q22.3	10274,199221,25852,347736,4690,5096,51146,51163,51208,53833,80723,8403	STAG1,DZIP1L,ARMC8,NME9,NCK1,PCCB,A4GNT,DBR1,CLDN18,IL20RB,SLC35G2,SOX14
chr3_1.39e+08	3	chr3	138000001	1.4e+08	1.39e+08	TNBC_SCANB	0	3q22.3,3q23	140464,22808,25852,347736,349565,389151,389152,401089,5291,55179,56945,5947,5948,60467,64084,668,729627,80321,83850,9276	PISRT1,MRAS,ARMC8,NME9,NMNAT3,PRR23B,PRR23C,FOXL2NB,PIK3CB,FAIM,MRPS22,RBP1,RBP2,BPESC1,CLSTN2,FOXL2,PRR23A,CEP70,ESYT3,COPB2
chr3_1.41e+08	3	chr3	140000001	1.42e+08	1.41e+08	TNBC_SCANB	0	3q23	131890,253461,256356,287015,483,55186,5922,64084,7029,92369,92370,9616	GRK7,ZBTB38,GK5,TRIM42,ATP1B3,SLC25A36,RASA2,CLSTN2,TFDP2,SPSB4,PXYLP1,RNF7
chr3_1.43e+08	3	chr3	142000001	1.44e+08	1.43e+08	TNBC_SCANB	0	3q23,3q24	100289361,100507389,100885796,205428,23350,26577,285195,344838,5357,54464,545,7220,9435	LOC100289361,LOC100507389,SLC9A9-AS1,DIPK2A,U2SURP,PCOLCE2,SLC9A9,PAQR9,PLS1,XRN1,ATR,TRPC1,CHST2
chr3_1.45e+08	3	chr3	144000001	1.46e+08	1.45e+08	TNBC_SCANB	0	3q24	5352.57	PLOD2,PLSCR4
chr3_1.47e+08	3	chr3	146000001	1.48e+08	1.47e+08	TNBC_SCANB	0	3q24	389158,5359,57047,7545,84107	PLSCR5,PLSCR1,PLSCR2,ZIC1,ZIC4
chr3_1.49e+08	3	chr3	148000001	1.5e+08	1.49e+08	TNBC_SCANB	2	3q24,3q25.1	100128025,100873945,11342,116441,1356,1359,1360,185,25937,2992,389161,4071,51122,5217,646903,6596,7104,84343	WWTR1-AS1,HLTF-AS1,RNF13,TM4SF18,CP,CPA3,CPB1,AGTR1,WWTR1,GYG1,ANKUB1,TM4SF1,COMMD2,PFN2,LOC646903,HLTF,TM4SF4,HPS3
chr3_1.51e+08	3	chr3	150000001	1.52e+08	1.51e+08	TNBC_SCANB	0	3q25.1	100313773,100847036,116931,116933,13,131831,201651,27230,285313,29909,344752,401093,4154,51714,53829,53836,56670,6478,64805,7401,83939,9819,9934	MIR548H2,MIR5186,MED12L,CLRN1-AS1,AADAC,ERICH6,AADACP1,SERP1,IGSF10,GPR171,AADACL2,MBNL1-AS1,MBNL1,SELENOT,P2RY13,GPR87,SUCNR1,SIAH2,P2RY12,CLRN1,EIF2A,TSC22D2,P2RY14
chr3_1.53e+08	3	chr3	152000001	1.54e+08	1.53e+08	TNBC_SCANB	0	3q25.1,3q25.2	100507524,152118,170506,26084,4154,5028,5912,645843	ARHGEF26-AS1,LINC02877,DHX36,ARHGEF26,MBNL1,P2RY1,RAP2B,TMEM14EP
chr3_1.55e+08	3	chr3	154000001	1.56e+08	1.55e+08	TNBC_SCANB	0	3q25.2,3q25.31	100507537,100874083,170506,23007,285315,344758,4311,7881,8833,9197	STRIT1,KCNAB1-AS2,DHX36,PLCH1,C3orf33,GPR149,MME,KCNAB1,GMPS,SLC33A1
chr3_1.57e+08	3	chr3	156000001	1.58e+08	1.57e+08	TNBC_SCANB	0	3q25.31,3q25.32	100287227,100498859,100874084,152078,25976,339894,389170,51319,57018,5806,647033,6474,6747,730091,7881,79674	TIPARP-AS1,LINC00881,KCNAB1-AS1,SLC66A1L,TIPARP,LINC00880,LEKR1,RSRC1,CCNL1,PTX3,PA2G4P4,SHOX2,SSR3,LINC00886,KCNAB1,VEPH1
chr3_1.59e+08	3	chr3	158000001	1.6e+08	1.59e+08	TNBC_SCANB	0	3q25.32,3q25.33	100500803,100505385,29970,3592,401097,4291,51319,56925,57560,5918,64747,654502,85476	MIR3919,IQCJ-SCHIP1,SCHIP1,IL12A,C3orf80,MLF1,RSRC1,LXN,IFT80,RARRES1,MFSD1,IQCJ,GFM1
chr3_1.61e+08	3	chr3	160000001	1.62e+08	1.61e+08	TNBC_SCANB	0	3q25.33,3q26.1	10051,101243545,131149,151742,165679,286827,3840,406949,406951,51068,57560,677767,80117,8706	SMC4,LINC02067,OTOL1,PPM1L,SPTSSB,TRIM59,KPNA4,MIR15B,MIR16-2,NMD3,IFT80,SCARNA7,ARL14,B3GALNT1
chr3_1.63e+08	3	chr3	162000001	1.64e+08	1.63e+08	TNBC_SCANB	0	3q26.1	647107	LINC01192
chr3_1.65e+08	3	chr3	164000001	1.66e+08	1.65e+08	TNBC_SCANB	0	3q26.1	22865,590,6476	SLITRK3,BCHE,SI
chr3_1.67e+08	3	chr3	166000001	1.68e+08	1.67e+08	TNBC_SCANB	1	3q26.1,3q26.2	11235,151790,27333,5274,5276,646168,79740,93556	PDCD10,WDR49,GOLIM4,SERPINI1,SERPINI2,LRRC77P,ZBBX,EGFEM1P
chr3_1.69e+08	3	chr3	168000001	1.7e+08	1.69e+08	TNBC_SCANB	0	3q26.2	100128164,151827,2122,26996,344657,344658,5584,55892,693136,7012,7095,79782,80012,84517,93556	LOC100128164,LRRC34,MECOM,GPR160,LRRIQ4,SAMD7,PRKCI,MYNN,MIR551B,TERC,SEC62,LRRC31,PHC3,ACTRT3,EGFEM1P
chr3_1.71e+08	3	chr3	170000001	1.72e+08	1.71e+08	TNBC_SCANB	0	3q26.2,3q26.31	200916,23043,389177,5010,5337,5584,56648,57709,64778,6498,6514,693154	RPL22L1,TNIK,TMEM212,CLDN11,PLD1,PRKCI,EIF5A2,SLC7A14,FNDC3B,SKIL,SLC2A2,MIR569
chr3_1.73e+08	3	chr3	172000001	1.74e+08	1.73e+08	TNBC_SCANB	0	3q26.31	1894,22871,2693,57552,64778,83893,8743	ECT2,NLGN1,GHSR,NCEH1,FNDC3B,SPATA16,TNFSF10
chr3_1.75e+08	3	chr3	174000001	1.76e+08	1.75e+08	TNBC_SCANB	0	3q26.31,3q26.32	100616395,100862679,22871,254827	MIR4789,NAALADL2-AS3,NLGN1,NAALADL2
chr3_1.77e+08	3	chr3	176000001	1.78e+08	1.77e+08	TNBC_SCANB	0	3q26.32	1.00506e+08	LINC00578,TBL1XR1
chr3_1.79e+08	3	chr3	178000001	1.8e+08	1.79e+08	TNBC_SCANB	1	3q26.32,3q26.33	100874330,10242,27094,4711,51193,51555,5290,55669,57129,59345,64393,86,8975	LINC01014,KCNMB2,KCNMB3,NDUFB5,ZNF639,PEX5L,PIK3CA,MFN1,MRPL47,GNB4,ZMAT3,ACTL6A,USP13
chr3_1.81e+08	3	chr3	180000001	1.82e+08	1.81e+08	TNBC_SCANB	1	3q26.33	131118,151613,339829,347689,6657,8087	DNAJC19,TTC14,CCDC39,SOX2-OT,SOX2,FXR1
chr3_1.83e+08	3	chr3	182000001	1.84e+08	1.83e+08	TNBC_SCANB	1	3q26.33,3q27.1	100187716,100505687,10057,100873982,10195,1173,170572,1857,200909,23101,23200,27074,285242,401103,54165,54800,55324,55486,55689,56922,79929,84002,8893,89857,90113,94032,9718	MIR1224,LINC00888,ABCC5,ABCC5-AS1,ALG3,AP2M1,HTR3C,DVL3,HTR3D,MCF2L2,ATP11B,LAMP3,HTR3E,LINC01994,DCUN1D1,KLHL24,ABCF3,PARL,YEATS2,MCCC1,MAP6D1,B3GNT5,EIF2B5,KLHL6,VWA5B2,CAMK2N2,ECE2
chr3_1.85e+08	3	chr3	184000001	1.86e+08	1.85e+08	TNBC_SCANB	0	3q27.1,3q27.2,3q27.3	10644,1181,131408,1608,1962,1981,200879,2049,2119,23355,285382,339926,344887,5437,5708,59343,64110,6434,646600,692107,7066,8646,90407,9175,9718	IGF2BP2,CLCN2,FAM131A,DGKG,EHHADH,EIF4G1,LIPH,EPHB3,ETV5,VPS8,C3orf70,EHHADH-AS1,NMRAL2P,POLR2H,PSMD2,SENP2,MAGEF1,TRA2B,IGF2BP2-AS1,SNORD66,THPO,CHRD,TMEM41A,MAP3K13,ECE2
chr3_1.87e+08	3	chr3	186000001	1.88e+08	1.87e+08	TNBC_SCANB	0	3q27.3,3q28	100131635,100874095,116832,132112,1427,1608,197,1974,253573,26998,3273,339929,344892,3827,401105,4026,51726,55171,5648,5984,604,6043,619567,619568,64108,6480,6750,677847,9370	LOC100131635,ADIPOQ-AS1,RPL39L,RTP1,CRYGS,DGKG,AHSG,EIF4A2,LINC02052,FETUB,HRG,LPP-AS2,RTP2,KNG1,FLJ42393,LPP,DNAJB11,TBCCD1,MASP1,RFC4,BCL6,SNORA63,SNORD2,SNORA4,RTP4,ST6GAL1,SST,SNORA81,ADIPOQ
chr3_1.89e+08	3	chr3	188000001	1.9e+08	1.89e+08	TNBC_SCANB	0	3q28	100126340,100874027,285386,4026,55214,8626	MIR944,TPRG1-AS2,TPRG1,LPP,P3H2,TP63
chr3_1.91e+08	3	chr3	190000001	1.92e+08	1.91e+08	TNBC_SCANB	0	3q28	100170222,10686,131920,152137,152138,2257,257313,344901,3556,647309,9076	SNAR-I,CLDN16,TMEM207,CCDC50,PYDC2,FGF12,UTS2B,OSTN,IL1RAP,GMNC,CLDN1
chr3_1.93e+08	3	chr3	192000001	1.94e+08	1.93e+08	TNBC_SCANB	0	3q28,3q29	100128023,100873941,151963,2257,3280,344905,4976,57110,647323,84239,84789	DPPA2P3,OPA1-AS1,MB21D2,FGF12,HES1,ATP13A5,OPA1,PLAAT1,LINC02026,ATP13A4,MGC2889
chr3_1.95e+08	3	chr3	194000001	1.96e+08	1.95e+08	TNBC_SCANB	0	3q29	100131551,100507297,100507391,100847082,101410543,10188,131540,131578,131583,1370,152002,200931,200958,23527,255812,2814,347,401106,401109,4585,5130,5504,55341,693155,7037,727956,79572,93109	LINC00887,TMEM44-AS1,LINC01968,MIR5692C1,XXYLT1-AS2,TNK2,ZDHHC19,LRRC15,FAM43A,CPN2,XXYLT1,SLC51A,MUC20,ACAP2,SDHAP1,GP5,APOD,ATP13A3-DT,LINC00885,MUC4,PCYT1A,PPP1R2,LSG1,MIR570,TFRC,SDHAP2,ATP13A3,TMEM44
chr3_1.97e+08	3	chr3	196000001	1.98e+08	1.97e+08	TNBC_SCANB	0	3q29	100126321,100507057,100507086,100534611,100616216,116211,152217,165918,1739,200933,205564,220729,22916,255758,255798,26043,348793,348840,375387,4241,5062,5130,54965,6165,622,728262,80235,84223,84248,84859,84984,89782,9711	MIR922,MELTF-AS1,DLG1-AS1,TM4SF19-DYNLT2B,MIR4797,TM4SF19,NCBP2AS2,RNF168,DLG1,FBXO45,SENP5,SDHAP4,NCBP2,DYNLT2B,SMCO1,UBXN7,WDR53,ANKRD18DP,NRROS,MELTF,PAK2,PCYT1A,PIGX,RPL35A,BDH1,FAM157A,PIGZ,IQCG,FYTTD1,LRCH3,CEP19,LMLN,RUBCN
chr3_198011216	3	chr3	198000001	198022430	198011216	TNBC_SCANB	0	3q29
chr4_1e+06	4	chr4	1	2000000	1000000	TNBC_SCANB	0	4p16.3	100126332,100129917,100130872,100379220,10296,10336,10417,10460,10815,10861,1487,152687,152877,1609,170960,2261,255403,2580,285464,285498,3425,3954,4636,5158,521,53834,54872,57654,642280,654254,677770,7468,7469,7700,7884,79963,84179,84286,92070,92305	MIR943,PCGF3-AS1,LOC100130872,TMED11P,MAEA,PCGF3,SPON2,TACC3,CPLX1,SLC26A1,CTBP1,ZNF595,FAM53A,DGKQ,ZNF721,FGFR3,ZNF718,GAK,RNF212,IDUA,LETM1,MYL5,PDE6B,ATP5ME,FGFRL1,PIGG,UVSSA,ZNF876P,ZNF732,SCARNA22,NSD2,NELFA,ZNF141,SLBP,ABCA11P,SLC49A3,TMEM175,CTBP1-DT,TMEM129
chr4_3e+06	4	chr4	2000001	4000000	3000000	TNBC_SCANB	0	4p16.3	100133461,100616358,100750326,10227,10608,118,152,285489,285492,2868,3064,3083,317648,339983,345222,348926,353497,401115,402160,4043,57732,6002,6047,6452,7469,79155,79441,8602,8603	LINC02171,MIR4800,HTT-AS,MFSD10,MXD4,ADD1,ADRA2C,DOK7,LINC00955,GRK4,HTT,HGFAC,NOP14-AS1,NAT8L,MSANTD1,FAM86EP,POLN,C4orf48,CFAP99,LRPAP1,ZFYVE28,RGS12,RNF4,SH3BP2,NELFA,TNIP2,HAUS3,NOP14,FAM193A
chr4_5e+06	4	chr4	4000001	6000000	5000000	TNBC_SCANB	0	4p16.3,4p16.2,4p16.1	100507266,100616201,10141,132884,133060,1400,166793,2121,27065,4487,53407,54360,55351,55646,85013	STX18-AS1,MIR378D1,LINC01587,EVC2,OTOP1,CRMP1,ZBTB49,EVC,NSG1,MSX1,STX18,CYTL1,STK32B,LYAR,TMEM128
chr4_7e+06	4	chr4	6000001	8000000	7000000	TNBC_SCANB	0	4p16.1	100129931,100422826,100616471,114932,152789,23324,257236,285484,5522,55330,57533,57537,60312,6286,730971,7466,768239,80273,84448,84740,93621,93622,93624,9778	LOC100129931,MIR4274,MIR4798,MRFAP1L1,JAKMIP1,MAN2B2,CCDC96,JAKMIP1-DT,PPP2R2C,BLOC1S4,TBC1D14,SORCS2,AFAP1,S100P,LINC02447,WFS1,PSAPL1,GRPEL1,ABLIM2,AFAP1-AS1,MRFAP1,LOC93622,TADA2B,KIAA0232
chr4_9e+06	4	chr4	8000001	10000000	9000000	TNBC_SCANB	0	4p16.1	100287144,100287178,100287205,100287238,100287327,100287404,100287441,100288520,100302277,152992,1816,27201,3166,391622,391627,54436,56606,644414,650293,728369,728386,728393,728400,728419,8310,84448,8532,94031	USP17L10,USP17L11,USP17L12,USP17L13,USP17L17,USP17L19,USP17L20,USP17L15,MIR548I2,TRMT44,DRD5,GPR78,HMX1,USP17L6P,USP17L9P,SH3TC1,SLC2A9,DEFB131A,OR7E85BP,USP17L24,USP17L5,USP17L27,USP17L28,USP17L30,ACOX3,ABLIM2,CPZ,HTRA3
chr4_1.1e+07	4	chr4	10000001	1.2e+07	1.1e+07	TNBC_SCANB	0	4p16.1,4p15.33	100423011,116449,56606,693157,85460,9948,9957	MIR3138,CLNK,SLC2A9,MIR572,ZNF518B,WDR1,HS3ST1
chr4_1.3e+07	4	chr4	12000001	1.4e+07	1.3e+07	TNBC_SCANB	0	4p15.33	100847023,259282,285547,285548,579,9364	MIR5091,BOD1L1,LINC01097,LINC01096,NKX3-2,RAB28
chr4_1.5e+07	4	chr4	14000001	1.6e+07	1.5e+07	TNBC_SCANB	1	4p15.33,4p15.32	114905,132864,152742,26234,285550,441009,57545,683,83888,8842,952,9982	C1QTNF7,CPEB2,LINC01085,FBXL5,FAM200B,CPEB2-DT,CC2D2A,BST1,FGFBP2,PROM1,CD38,FGFBP1
chr4_1.7e+07	4	chr4	16000001	1.8e+07	1.7e+07	TNBC_SCANB	0	4p15.32,4p15.31	100847063,202018,202020,254251,27146,51056,54876,5860,64151,645104,80306,8842,9079	MIR548AX,TAPT1,TAPT1-AS1,LCORL,FAM184B,LAP3,DCAF16,QDPR,NCAPG,CLRN2,MED28,PROM1,LDB2
chr4_1.9e+07	4	chr4	18000001	20000000	1.9e+07	TNBC_SCANB	0	4p15.31	254251	LCORL
chr4_2.1e+07	4	chr4	20000001	2.2e+07	2.1e+07	TNBC_SCANB	0	4p15.31,4p15.2	100505893,133015,359822,407000,80333,9353	SLIT2-IT1,PACRGL,KCNIP4-IT1,MIR218-1,KCNIP4,SLIT2
chr4_2.3e+07	4	chr4	22000001	2.4e+07	2.3e+07	TNBC_SCANB	0	4p15.2	100505912,10891,166647,57733	LOC100505912,PPARGC1A,ADGRA3,GBA3
chr4_2.5e+07	4	chr4	24000001	2.6e+07	2.5e+07	TNBC_SCANB	0	4p15.2	10568,10891,1665,23231,285540,29063,29945,389203,51091,55203,55300,6649,693158,91050	SLC34A2,PPARGC1A,DHX15,SEL1L3,SEPSECS-AS1,ZCCHC4,ANAPC4,SMIM20,SEPSECS,LGI2,PI4K2B,SOD3,MIR573,CCDC149
chr4_2.7e+07	4	chr4	26000001	2.8e+07	2.7e+07	TNBC_SCANB	0	4p15.2,4p15.1	3516,55296,57620,886	RBPJ,TBC1D19,STIM2,CCKAR
chr4_2.9e+07	4	chr4	28000001	30000000	2.9e+07	TNBC_SCANB	0	4p15.1	100422937	MIR4275
chr4_3.1e+07	4	chr4	30000001	3.2e+07	3.1e+07	TNBC_SCANB	0	4p15.1	5099	PCDH7
chr4_3.3e+07	4	chr4	32000001	3.4e+07	3.3e+07	TNBC_SCANB	0	4p15.1
chr4_3.5e+07	4	chr4	34000001	3.6e+07	3.5e+07	TNBC_SCANB	0	4p15.1,4p14	116984	ARAP2
chr4_3.7e+07	4	chr4	36000001	3.8e+07	3.7e+07	TNBC_SCANB	0	4p14	100616435,10744,116984,23216,401124,55276,55286,57495,768211	MIR4801,PTTG2,ARAP2,TBC1D1,DTHD1,PGM2,C4orf19,NWD2,RELL1
chr4_3.9e+07	4	chr4	38000001	40000000	3.9e+07	TNBC_SCANB	0	4p14	100885776,10333,11019,152831,201895,23216,23244,3093,401127,51088,51274,57728,5981,6133,693159,7096,7358,79667,80008,81793,92689	UGDH-AS1,TLR6,LIAS,KLB,SMIM14,TBC1D1,PDS5A,UBE2K,LOC401127,KLHL5,KLF3,WDR19,RFC1,RPL9,MIR574,TLR1,UGDH,KLF3-AS1,TMEM156,TLR10,FAM114A1
chr4_4.1e+07	4	chr4	40000001	4.2e+07	4.1e+07	TNBC_SCANB	1	4p14,4p13	100616274,101410542,10463,22998,285429,323,344967,399,54502,55161,55584,55728,7345,79730,8929	MIR4802,UCHL1-DT,SLC30A9,LIMCH1,DCAF4L1,APBB2,LOC344967,RHOH,RBM47,TMEM33,CHRNA9,N4BP2,UCHL1,NSUN7,PHOX2B
chr4_4.3e+07	4	chr4	42000001	4.4e+07	4.3e+07	TNBC_SCANB	0	4p13	10396,10463,152573,389206,389207	ATP8A1,SLC30A9,SHISA3,BEND4,GRXCR1
chr4_4.5e+07	4	chr4	44000001	4.6e+07	4.5e+07	TNBC_SCANB	0	4p13,4p12	132789,285525,386617,60558	GNPDA2,YIPF7,KCTD8,GUF1
chr4_4.7e+07	4	chr4	46000001	4.8e+07	4.7e+07	TNBC_SCANB	0	4p12	10699,1259,152518,170712,2555,2557,2560,2565,54951,57205	CORIN,CNGA1,NFXL1,COX7B2,GABRA2,GABRA4,GABRB1,GABRG1,COMMD8,ATP10D
chr4_4.9e+07	4	chr4	48000001	50000000	4.9e+07	TNBC_SCANB	1	4p12,4p11	1259,132299,152519,201780,285527,326340,54940,57606,7006,7294,80157	CNGA1,OCIAD2,NIPAL1,SLC10A4,FRYL,ZAR1,OCIAD1,SLAIN2,TEC,TXK,CWH43
chr4_5.1e+07	4	chr4	50000001	5.2e+07	5.1e+07	TNBC_SCANB	0	4p11,4q11
chr4_5.3e+07	4	chr4	52000001	5.4e+07	5.3e+07	TNBC_SCANB	0	4q11,4q12	100288413,100616436,132671,152578,152579,23142,339977,57291,6443,64854,65997,677810	ERVMER34-1,MIR4449,SPATA18,LINC01618,SCFD2,DCUN1D4,LRRC66,DANCR,SGCB,USP46,RASL11B,SNORA26
chr4_5.5e+07	4	chr4	54000001	5.6e+07	5.5e+07	TNBC_SCANB	1	4q12	100873939,100873955,152579,170825,26511,3791,3815,402176,5156,81608,84708	LNX1-AS1,LNX1-AS2,SCFD2,GSX2,CHIC2,KDR,KIT,RPL21P44,PDGFRA,FIP1L1,LNX1
chr4_5.7e+07	4	chr4	56000001	5.8e+07	5.7e+07	TNBC_SCANB	0	4q12	100506462,100506564,10606,10874,132946,132949,132954,255130,3490,5431,5471,55763,55858,57482,5978,644145,6691,6731,79644,84273,84525,9575,9662	SRD5A3-AS1,THEGL,PAICS,NMU,ARL9,AASDH,PDCL2,IGFBP7-AS1,IGFBP7,POLR2B,PPAT,EXOC1,TMEM165,CRACD,REST,EXOC1L,SPINK2,SRP72,SRD5A3,NOA1,HOPX,CLOCK,CEP135
chr4_5.9e+07	4	chr4	58000001	60000000	5.9e+07	TNBC_SCANB	0	4q12,4q13.1	255130	IGFBP7-AS1
chr4_6.1e+07	4	chr4	60000001	6.2e+07	6.1e+07	TNBC_SCANB	0	4q13.1
chr4_6.3e+07	4	chr4	62000001	6.4e+07	6.3e+07	TNBC_SCANB	0	4q13.1	23284	ADGRL3
chr4_6.5e+07	4	chr4	64000001	6.6e+07	6.5e+07	TNBC_SCANB	0	4q13.1	253017	TECRL,LINC02232
chr4_6.7e+07	4	chr4	66000001	6.8e+07	6.7e+07	TNBC_SCANB	0	4q13.1,4q13.2	1.00145e+08	EPHA5-AS1,EPHA5
chr4_6.9e+07	4	chr4	68000001	70000000	6.9e+07	TNBC_SCANB	0	4q13.2	100130017,1060,132724,26228,2798,339967,389208,401135,401136,550112,550113,55236,644759,7364,7367,9407	FTLP10,CENPC,TMPRSS11B,STAP1,GNRHR,TMPRSS11A,TMPRSS11F,SYT14P1,TMPRSS11BNL,UBA6-DT,LOC550113,UBA6,TMPRSS11GP,UGT2B7,UGT2B17,TMPRSS11D
chr4_7.1e+07	4	chr4	70000001	7.2e+07	7.1e+07	TNBC_SCANB	0	4q13.2,4q13.3	100337616,10117,10720,10879,10941,1446,1447,1448,1633,22902,258,260436,26952,27284,286828,2926,3346,3347,3512,401137,401138,4589,54490,54959,57050,574537,58503,6779,6783,7363,85438,92597	CSN1S2BP,ENAM,UGT2B11,SMR3B,UGT2A1,CSN1S1,CSN2,CSN3,DCK,RUFY3,AMBN,FDCSP,SMR3A,SULT1B1,CSN1S2AP,GRSF1,HTN1,HTN3,JCHAIN,PRR27,AMTN,MUC7,UGT2B28,ODAM,UTP3,UGT2A2,OPRPN,STATH,SULT1E1,UGT2B4,CABS1,MOB1B
chr4_7.3e+07	4	chr4	72000001	7.4e+07	7.3e+07	TNBC_SCANB	0	4q13.3	10886,26057,2638,285521,8671,9508	NPFFR2,ANKRD17,GC,COX18,SLC4A4,ADAMTS3
chr4_7.5e+07	4	chr4	74000001	7.6e+07	7.5e+07	TNBC_SCANB	0	4q13.3	10895,166824,173,174,2069,213,255324,25849,26057,2919,2920,2921,3576,374,441024,5196,5197,5473,6372,6374,685,728040	PPBPP2,RASSF6,AFM,AFP,EREG,ALB,EPGN,PARM1,ANKRD17,CXCL1,CXCL2,CXCL3,CXCL8,AREG,MTHFD2L,PF4,PF4V1,PPBP,CXCL6,CXCL5,BTC,LINC02499
chr4_7.7e+07	4	chr4	76000001	7.8e+07	7.7e+07	TNBC_SCANB	0	4q13.3,4q21.1	100129583,100616299,100631383,10983,152815,152816,25898,27163,339965,345079,3627,419,4283,441025,53371,5470,55153,55752,57619,6373,8615,8987,8999,950,9908	FAM47E,MIR4450,FAM47E-STBD1,CCNI,THAP6,ODAPH,RCHY1,NAAA,CCDC158,SOWAHB,CXCL10,ART3,CXCL9,LINC02483,NUP54,PPEF2,SDAD1,SEPTIN11,SHROOM3,CXCL11,USO1,STBD1,CDKL2,SCARB2,G3BP2
chr4_7.9e+07	4	chr4	78000001	80000000	7.9e+07	TNBC_SCANB	0	4q21.1,4q21.21	100505702,100505875,10563,152559,246175,306,55589,65008,80144,901	LINC01094,LINC01088,CXCL13,PAQR3,CNOT6L,ANXA3,BMP2K,MRPL1,FRAS1,CCNG2
chr4_8.1e+07	4	chr4	80000001	8.2e+07	8.1e+07	TNBC_SCANB	0	4q21.21	100505875,100506035,118425,118429,2250,255119,2712,56978,651,84779	LINC01088,LINC00989,PCAT4,ANTXR2,FGF5,CFAP299,GK2,PRDM8,BMP3,NAA11
chr4_8.3e+07	4	chr4	82000001	8.4e+07	8.3e+07	TNBC_SCANB	0	4q21.21,4q21.22	100499177,132660,153020,22872,3184,439934,441027,51138,5593,58478,693160,79725,79966,9987	THAP9-AS1,LIN54,RASGEF1B,SEC31A,HNRNPD,LINC00575,TMEM150C,COPS4,PRKG2,ENOPH1,MIR575,THAP9,SCD5,HNRNPDL
chr4_8.5e+07	4	chr4	84000001	8.6e+07	8.5e+07	TNBC_SCANB	0	4q21.22,4q21.23	1040,10855,113510,23001,27235,404201,4825,51023,51316,84142,84803	CDS1,HPSE,HELQ,WDFY3,COQ2,WDFY3-AS2,NKX6-1,MRPS18C,PLAC8,ABRAXAS1,GPAT3
chr4_8.7e+07	4	chr4	86000001	8.8e+07	8.7e+07	TNBC_SCANB	0	4q21.23,4q21.3,4q22.1	100506746,100616349,132989,345274,4299,5602,5783,83478	AFF1-AS1,MIR4451,C4orf36,SLC10A6,AFF1,MAPK10,PTPN13,ARHGAP24
chr4_8.9e+07	4	chr4	88000001	90000000	8.9e+07	TNBC_SCANB	0	4q22.1	100847027,100996939,10144,152926,1758,1834,266812,285512,3381,345275,4299,51170,51191,5311,53343,55008,56955,57563,6696,8404,8916,9429	MIR5705,PYURF,FAM13A,PPM1K,DMP1,DSPP,NAP1L5,FAM13A-AS1,IBSP,HSD17B13,AFF1,HSD17B11,HERC5,PKD2,NUDT9,HERC6,MEPE,KLHL8,SPP1,SPARCL1,HERC3,ABCG2
chr4_9.1e+07	4	chr4	90000001	9.2e+07	9.1e+07	TNBC_SCANB	0	4q22.1	10144,166815,22915,285513,401145,644248,6622	FAM13A,TIGD2,MMRN1,GPRIN3,CCSER1,SNCA-AS1,SNCA
chr4_9.3e+07	4	chr4	92000001	9.4e+07	9.3e+07	TNBC_SCANB	0	4q22.1,4q22.2	2895.4	GRID2,CCSER1
chr4_9.5e+07	4	chr4	94000001	9.6e+07	9.5e+07	TNBC_SCANB	0	4q22.2,4q22.3	10611,27306,2895,474,56916,658	PDLIM5,HPGDS,GRID2,ATOH1,SMARCAD1,BMPR1B
chr4_9.7e+07	4	chr4	96000001	9.8e+07	9.7e+07	TNBC_SCANB	0	4q22.3	5161,658,8633	PDHA2,BMPR1B,UNC5C
chr4_9.9e+07	4	chr4	98000001	100000000	9.9e+07	TNBC_SCANB	0	4q22.3,4q23	100500867,10098,101410545,128,1977,23173,285555,5910	MIR3684,TSPAN5,STPG2-AS1,ADH5,EIF4E,METAP1,STPG2,RAP1GDS1
chr4_1.01e+08	4	chr4	100000001	1.02e+08	1.01e+08	TNBC_SCANB	0	4q23,4q24	100507053,100874275,115265,124,125,126,127,128,130,131,256880,27071,3015,359806,4547,51705,5530,79982,84103,8649,93587	LOC100507053,LINC01216,DDIT4L,ADH1A,ADH1B,ADH1C,ADH4,ADH5,ADH6,ADH7,H2AZ1-DT,DAPP1,H2AZ1,PCNAP1,MTTP,EMCN,PPP3CA,DNAJB14,C4orf17,LAMTOR3,TRMT10A
chr4_1.03e+08	4	chr4	102000001	1.04e+08	1.03e+08	TNBC_SCANB	0	4q24	133308,150159,4126,4790,493856,55024,5530,56898,64116,7323,90024	SLC9B2,SLC9B1,MANBA,NFKB1,CISD2,BANK1,PPP3CA,BDH2,SLC39A8,UBE2D3,FLJ20021
chr4_1.05e+08	4	chr4	104000001	1.06e+08	1.05e+08	TNBC_SCANB	0	4q24	1062,56898,6870,80319	CENPE,BDH2,TACR3,CXXC4
chr4_1.07e+08	4	chr4	106000001	1.08e+08	1.07e+08	TNBC_SCANB	0	4q24,4q25	100507096,100874374,255743,27068,27123,54790,54848,57117,79807,9255,93627	GIMD1,ARHGEF38-IT1,NPNT,PPA2,DKK2,TET2,ARHGEF38,INTS12,GSTCD,AIMP1,TBCK
chr4_1.09e+08	4	chr4	108000001	1.1e+08	1.09e+08	TNBC_SCANB	0	4q25	113612,166929,27123,285456,3033,51176,58505,6164,641518,64850,84570,9061	CYP2U1,SGMS2,DKK2,RPL34-DT,HADH,LEF1,OSTC,RPL34,LEF1-AS1,ETNPPL,COL25A1,PAPSS1
chr4_1.11e+08	4	chr4	110000001	1.12e+08	1.11e+08	TNBC_SCANB	0	4q25	100533182,10427,10692,1950,2028,3426,345193,5308,54433,55013,79071,81579,839,84570	SEC24B-AS1,SEC24B,RRH,EGF,ENPEP,CFI,LRIT3,PITX2,GAR1,MCUB,ELOVL6,PLA2G12A,CASP6,COL25A1
chr4_1.13e+08	4	chr4	112000001	1.14e+08	1.13e+08	TNBC_SCANB	0	4q25	132720,287,442894,51574,55345,55435,63973,80216,92610	FAM241A,ANK2,MIR302B,LARP7,ZGRF1,AP1AR,NEUROG2,ALPK1,TIFA
chr4_1.15e+08	4	chr4	114000001	1.16e+08	1.15e+08	TNBC_SCANB	0	4q25,4q26	100302188,287,64579,693162,7368,79642,817	MIR1243,ANK2,NDST4,MIR577,UGT8,ARSJ,CAMK2D
chr4_1.17e+08	4	chr4	116000001	1.18e+08	1.17e+08	TNBC_SCANB	0	4q26	1.00302e+08	MIR1973,NDST4
chr4_1.19e+08	4	chr4	118000001	1.2e+08	1.19e+08	TNBC_SCANB	1	4q26	100093630,133022,171024,57721,645455,677809,8492,9348,9871	SNHG8,TRAM1L1,SYNPO2,METTL14,CEP170P1,SNORA24,PRSS12,NDST3,SEC24D
chr4_1.21e+08	4	chr4	120000001	1.22e+08	1.21e+08	TNBC_SCANB	0	4q26,4q27	11107,2169,401149,401152,4085,51778,54532,645513,79625,8654	PRDM5,FABP2,LINC01061,C4orf3,MAD2L1,MYOZ2,USP53,SEPTIN7P14,NDNF,PDE5A
chr4_1.23e+08	4	chr4	122000001	1.24e+08	1.23e+08	TNBC_SCANB	0	4q27,4q28.1	100192379,11162,132332,132612,166378,166379,2247,308,3558,5393,55212,59067,7222,729338,79931,84109,84162,890	PP12613,NUDT6,SMIM43,ADAD1,SPATA5,BBS12,FGF2,ANXA5,IL2,EXOSC9,BBS7,IL21,TRPC3,CETN4P,TNIP3,QRFPR,BLTP1,CCNA2
chr4_1.25e+08	4	chr4	124000001	1.26e+08	1.25e+08	TNBC_SCANB	0	4q28.1	10252,166378,285419,57182	SPRY1,SPATA5,LINC01091,ANKRD50
chr4_1.27e+08	4	chr4	126000001	1.28e+08	1.27e+08	TNBC_SCANB	0	4q28.1	1.00302e+08	MIR2054,FAT4
chr4_1.29e+08	4	chr4	128000001	1.3e+08	1.29e+08	TNBC_SCANB	0	4q28.1,4q28.2	10424,10733,132320,22824,256471,27152,55132,79960,80167,83447	PGRMC2,PLK4,SCLT1,HSPA4L,MFSD8,INTU,LARP1B,JADE1,ABHD18,SLC25A31
chr4_1.31e+08	4	chr4	130000001	1.32e+08	1.31e+08	TNBC_SCANB	0	4q28.2,4q28.3	132320	SCLT1,C4orf33
chr4_1.33e+08	4	chr4	132000001	1.34e+08	1.33e+08	TNBC_SCANB	0	4q28.3
chr4_1.35e+08	4	chr4	134000001	1.36e+08	1.35e+08	TNBC_SCANB	0	4q28.3	132431	PABPC4L,PCDH10
chr4_1.37e+08	4	chr4	136000001	1.38e+08	1.37e+08	TNBC_SCANB	0	4q28.3
chr4_1.39e+08	4	chr4	138000001	1.4e+08	1.39e+08	TNBC_SCANB	0	4q28.3,4q31.1	100874047,1998,23657,25819,54510,641364,641365	LINC00499,ELF2,SLC7A11,NOCT,PCDH18,SLC7A11-AS1,LINC00616
chr4_1.41e+08	4	chr4	140000001	1.42e+08	1.41e+08	TNBC_SCANB	0	4q31.1,4q31.21	100129858,1047,152586,1998,23158,255520,4258,4717,55534,57484,60592,644962,7350,80155,80854,83452,84709	SCOC-AS1,CLGN,MGAT4D,ELF2,TBC1D9,ELMOD2,MGST2,NDUFC1,MAML3,RNF150,SCOC,TNRC18P1,UCP1,NAA15,SETD7,RAB33B,MGARP
chr4_1.43e+08	4	chr4	142000001	1.44e+08	1.43e+08	TNBC_SCANB	0	4q31.21	27309,3600,57484,8821	ZNF330,IL15,RNF150,INPP4B
chr4_1.45e+08	4	chr4	144000001	1.46e+08	1.45e+08	TNBC_SCANB	0	4q31.21	10393,166752,2549,2993,2994,2996,441046,64399,646576,84640,8467	ANAPC10,FREM3,GAB1,GYPA,GYPB,GYPE,GUSBP5,HHIP,HHIP-AS1,USP38,SMARCA5
chr4_1.47e+08	4	chr4	146000001	1.48e+08	1.47e+08	TNBC_SCANB	0	4q31.21,4q31.22	100505545,10393,11157,152485,166785,4086,5458,54726,6059,646603,83894,84068	LINC01095,ANAPC10,LSM6,ZNF827,MMAA,SMAD1,POU4F2,OTUD4,ABCE1,C4orf51,TTC29,SLC10A7
chr4_1.49e+08	4	chr4	148000001	1.5e+08	1.49e+08	TNBC_SCANB	1	4q31.22,4q31.23	100616246,1909,4306,55751,79658,90826	MIR4799,EDNRA,NR3C2,TMEM184C,ARHGAP10,PRMT9
chr4_1.51e+08	4	chr4	150000001	1.52e+08	1.51e+08	TNBC_SCANB	0	4q31.23,4q31.3	10586,166614,987	MAB21L2,DCLK2,LRBA
chr4_1.53e+08	4	chr4	152000001	1.54e+08	1.53e+08	TNBC_SCANB	0	4q31.3	100422896,152503,201798,201799,27236,345062,5188,54553,55294,6189,729830,85462,8944	MIR3140,SH3D19,TIGD4,TMEM154,ARFIP1,PRSS48,GATB,MIR4453HG,FBXW7,RPS3A,FHIP1A,FHDC1,SNORD73A
chr4_1.55e+08	4	chr4	154000001	1.56e+08	1.55e+08	TNBC_SCANB	0	4q31.3,4q32.1	166863,2243,2244,2266,23240,23321,285533,303,5356,54798,6423,7097,84057,9227	RBM46,FGA,FGB,FGG,TMEM131L,TRIM2,RNF175,ANXA2P1,PLRG1,DCHS2,SFRP2,TLR2,MND1,LRAT
chr4_1.57e+08	4	chr4	156000001	1.58e+08	1.57e+08	TNBC_SCANB	0	4q32.1	1519,2743,2982,2983,4887,51802,56034,6999,79884	CTSO,GLRB,GUCY1A1,GUCY1B1,NPY2R,ASIC5,PDGFC,TDO2,MAP9
chr4_1.59e+08	4	chr4	158000001	1.6e+08	1.59e+08	TNBC_SCANB	0	4q32.1	152940,201725,2110,2743,2891,340017,51313,5481,55314,57600,59350	C4orf45,C4orf46,ETFDH,GLRB,GRIA2,LINC02433,GASK1B,PPID,TMEM144,FNIP2,RXFP1
chr4_1.61e+08	4	chr4	160000001	1.62e+08	1.61e+08	TNBC_SCANB	1	4q32.1,4q32.2	100500881,100616303,152940,9693	MIR3688-1,MIR3688-2,C4orf45,RAPGEF2
chr4_1.63e+08	4	chr4	162000001	1.64e+08	1.63e+08	TNBC_SCANB	1	4q32.2	56884	FSTL5
chr4_1.65e+08	4	chr4	164000001	1.66e+08	1.65e+08	TNBC_SCANB	0	4q32.2,4q32.3	100505989,100506013,152756,166655,201931,23520,391712,4886,4889,55016,55319,84076,92345	SMIM31,APELA,FAM218A,TRIM60,TMEM192,ANP32C,TRIM61,NPY1R,NPY5R,MARCHF1,TMA16,TKTL2,NAF1
chr4_1.67e+08	4	chr4	166000001	1.68e+08	1.67e+08	TNBC_SCANB	0	4q32.3	11275,1363,201931,2713,50859,6307,693163,7092	KLHL2,CPE,TMEM192,GK3P,SPOCK3,MSMO1,MIR578,TLL1
chr4_1.69e+08	4	chr4	168000001	1.7e+08	1.69e+08	TNBC_SCANB	0	4q32.3	11199,23022,50859,55601,84869,91351	ANXA10,PALLD,SPOCK3,DDX60,CBR4,DDX60L
chr4_1.71e+08	4	chr4	170000001	1.72e+08	1.71e+08	TNBC_SCANB	0	4q32.3,4q33,4q34.1	100506085,100506122,1182,4750,51166,54969,57630,9848	LINC02275,LINC02431,CLCN3,NEK1,AADAT,HPF1,SH3RF1,MFAP3L
chr4_1.73e+08	4	chr4	172000001	1.74e+08	1.73e+08	TNBC_SCANB	0	4q34.1	442117	GALNTL6
chr4_1.75e+08	4	chr4	174000001	1.76e+08	1.75e+08	TNBC_SCANB	0	4q34.1	100423042,11086,11341,26269,3148,3248,51809,79804,8001,80817,8819,9464	MIR4276,ADAM29,SCRG1,FBXO8,HMGB2,HPGD,GALNT7,HAND2-AS1,GLRA3,CEP44,SAP30,HAND2
chr4_1.77e+08	4	chr4	176000001	1.78e+08	1.77e+08	TNBC_SCANB	0	4q34.1,4q34.2,4q34.3	116966,132851,140458,2823,60559,7424	WDR17,SPATA4,ASB5,GPM6A,SPCS3,VEGFC
chr4_1.79e+08	4	chr4	178000001	1.8e+08	1.79e+08	TNBC_SCANB	0	4q34.3	175,285501,55247	AGA,LINC01098,NEIL3
chr4_1.81e+08	4	chr4	180000001	1.82e+08	1.81e+08	TNBC_SCANB	0	4q34.3	728081	LINC00290
chr4_1.83e+08	4	chr4	182000001	1.84e+08	1.83e+08	TNBC_SCANB	0	4q34.3,4q35.1	100302270,1635,403315,55714,728081,90768	MIR1305,DCTD,CIBAR1P2,TENM3,LINC00290,TENM3-AS1
chr4_1.85e+08	4	chr4	184000001	1.86e+08	1.85e+08	TNBC_SCANB	0	4q35.1	100132463,100500818,100506229,133121,152641,201965,201973,2180,3622,3660,389247,391723,53842,55602,56977,60684,643036,728175,731424,79682,80014,836	CLDN24,MIR3945,LINC01093,ENPP6,WWC2-AS2,RWDD4,PRIMPOL,ACSL1,ING2,IRF2,ING2-DT,HELT,CLDN22,CDKN2AIP,STOX2,TRAPPC11,SLED1,LINC02363,MIR3945HG,CENPU,WWC2,CASP3
chr4_1.87e+08	4	chr4	186000001	1.88e+08	1.87e+08	TNBC_SCANB	0	4q35.1,4q35.2	2160,2195,256309,25854,27295,285440,285441,291,353322,3818,441054,4543,55325,55805,57587,651430,7098,83891,8470	F11,FAT1,CCDC110,FAM149A,PDLIM3,CYP4V2,F11-AS1,SLC25A4,ANKRD37,KLKB1,C4orf47,MTNR1A,UFSP2,LRP2BP,CFAP97,FLJ38576,TLR3,SNX25,SORBS2
chr4_1.89e+08	4	chr4	188000001	1.9e+08	1.89e+08	TNBC_SCANB	0	4q35.2	132625,205860,339975,339976,401164	ZFP42,TRIML2,LOC339975,TRIML1,LINC01060
chr4_190577138	4	chr4	190000001	191154276	190577138	TNBC_SCANB	0	4q35.2	2483,26583,441056,653544	FRG1,DUX4L8,DUX4L4,DUX4L6
chr5_1e+06	5	chr5	1	2000000	1000000	TNBC_SCANB	0	5p15.33	10016,100422966,100506688,100616235,100616381,100616479,100996325,10723,11076,11336,116349,133957,153478,25845,340024,348932,389257,4726,50805,55722,57491,6389,64979,6531,6550,65980,7015,728609,728613,79844,79888,81037,85409,9319	PDCD6,MIR4277,LINC02982,MIR4457,MIR4456,MIR4635,CEP72-DT,SLC12A7,TPPP,EXOC3,EXOC3-AS1,CCDC127,PLEKHG4B,PP7080,SLC6A19,SLC6A18,LRRC14B,NDUFS6,IRX4,CEP72,AHRR,SDHA,MRPL36,SLC6A3,SLC9A3,BRD9,TERT,SDHAP3,PDCD6P1,ZDHHC11,LPCAT1,CLPTM1L,NKD2,TRIP13
chr5_3e+06	5	chr5	2000001	4000000	3000000	TNBC_SCANB	0	5p15.33	153571,153572,285577,79192	IRX2-DT,IRX2,LINC01019,IRX1
chr5_5e+06	5	chr5	4000001	6000000	5000000	TNBC_SCANB	0	5p15.33,5p15.32	170690,23379,340094	ADAMTS16,ICE1,LINC01020
chr5_7e+06	5	chr5	6000001	8000000	7000000	TNBC_SCANB	0	5p15.32,5p15.31	100422999,100616234,108,11044,134111,134121,255167,401172,442132,4552,54888,6715,79072,84246	MIR4278,MIR4454,ADCY2,TENT4A,UBE2QL1,C5orf49,LINC01018,LINC02145,LOC442132,MTRR,NSUN2,SRD5A1,FASTKD3,MED10
chr5_9e+06	5	chr5	8000001	10000000	9000000	TNBC_SCANB	1	5p15.31,5p15.2	100113384,100505738,100505806,100616142,100616326,285692,50834,729506,9037	SNORD123,MIR4458HG,SNHG18,MIR4458,MIR4636,LINC02112,TAS2R1,LINC02226,SEMA5A
chr5_1.1e+07	5	chr5	10000001	1.2e+07	1.1e+07	TNBC_SCANB	0	5p15.2	100505845,10299,134145,134147,1501,1611,22948,651746,83853	ROPN1L-AS1,MARCHF6,ATPSCKMT,CMBL,CTNND2,DAP,CCT5,ANKRD33B,ROPN1L
chr5_1.3e+07	5	chr5	12000001	1.4e+07	1.3e+07	TNBC_SCANB	1	5p15.2	1767.4	DNAH5,LINC01194
chr5_1.5e+07	5	chr5	14000001	1.6e+07	1.5e+07	TNBC_SCANB	0	5p15.2,5p15.1	100130744,100616271,23194,54491,56172,7204,90268	LOC100130744,MIR4637,FBXL7,OTULINL,ANKH,TRIO,OTULIN
chr5_1.7e+07	5	chr5	16000001	1.8e+07	1.7e+07	TNBC_SCANB	0	5p15.1	10409,285696,401177,441061,4651,54463,90441	BASP1,BASP1-AS1,LINC02111,MARCHF11,MYO10,RETREG1,ZNF622
chr5_1.9e+07	5	chr5	18000001	20000000	1.9e+07	TNBC_SCANB	0	5p15.1,5p14.3	1016	CDH18
chr5_2.1e+07	5	chr5	20000001	2.2e+07	2.1e+07	TNBC_SCANB	0	5p14.3	1010,1016,728411	CDH12,CDH18,GUSBP1
chr5_2.3e+07	5	chr5	22000001	2.4e+07	2.3e+07	TNBC_SCANB	0	5p14.3,5p14.2	1010,5369,56979	CDH12,PMCHL1,PRDM9
chr5_2.5e+07	5	chr5	24000001	2.6e+07	2.5e+07	TNBC_SCANB	0	5p14.2,5p14.1	1008.34	CDH10,LINC02239
chr5_2.7e+07	5	chr5	26000001	2.8e+07	2.7e+07	TNBC_SCANB	0	5p14.1	1007.64	CDH9,PURPL
chr5_2.9e+07	5	chr5	28000001	30000000	2.9e+07	TNBC_SCANB	0	5p14.1,5p13.3	729862	LSP1P3
chr5_3.1e+07	5	chr5	30000001	3.2e+07	3.1e+07	TNBC_SCANB	0	5p13.3	1004,100422874,23037,29102,55322	CDH6,MIR4279,PDZD2,DROSHA,C5orf22
chr5_3.3e+07	5	chr5	32000001	3.4e+07	3.3e+07	TNBC_SCANB	0	5p13.3,5p13.2	10923,23037,23600,340113,4883,51151,51289,51663,54545,64083,6897,81792	SUB1,PDZD2,AMACR,LINC02120,NPR3,SLC45A2,RXFP3,ZFR,MTMR12,GOLPH3,TARS1,ADAMTS12
chr5_3.5e+07	5	chr5	34000001	3.6e+07	3.5e+07	TNBC_SCANB	0	5p13.2	114899,133688,133690,134218,153657,23600,26064,3575,55299,5618,5810,64902,79925	C1QTNF3,UGT3A1,CAPSL,DNAJC21,TTC23L,AMACR,RAI14,IL7R,BRIX1,PRLR,RAD1,AGXT2,SPEF2
chr5_3.7e+07	5	chr5	36000001	3.8e+07	3.7e+07	TNBC_SCANB	0	5p13.2	100861519,133686,133688,167127,202151,25836,2668,55100,646719,6502,6507,65250,693165,92255,9631	GDNF-AS1,NADK2,UGT3A1,UGT3A2,RANBP3L,NIPBL,GDNF,WDR70,NIPBL-DT,SKP2,SLC1A3,CPLANE1,MIR580,LMBRD2,NUP155
chr5_3.9e+07	5	chr5	38000001	40000000	3.9e+07	TNBC_SCANB	0	5p13.2,5p13.1	100500824,100506475,100852408,133584,1601,253260,2533,3977,735,9180	MIR3650,EGFLAM-AS2,EGFLAM-AS4,EGFLAM,DAB2,RICTOR,FYB1,LIFR,C9,OSMR
chr5_4.1e+07	5	chr5	40000001	4.2e+07	4.1e+07	TNBC_SCANB	1	5p13.1	100506548,133558,23548,26272,285636,345557,5019,5562,5734,6167,619564,729,730,84674	MROH2B,TTC33,FBXO4,RIMOC1,PLCXD3,OXCT1,PRKAA1,PTGER4,RPL37,SNORD72,C6,C7,CARD6
chr5_4.3e+07	5	chr5	42000001	4.4e+07	4.3e+07	TNBC_SCANB	0	5p13.1,5p12	100129792,100132356,100506639,100652772,10605,153684,167359,23530,2690,3157,375444,389289,56477,6414,64417,648987,7690	CCDC152,LOC100132356,LOC100506639,NNT-AS1,PAIP1,ANXA2R-AS1,NIM1K,NNT,GHR,HMGCS1,C5orf34,ANXA2R,CCL28,SELENOP,TMEM267,ANXA2R-OT1,ZNF131
chr5_4.5e+07	5	chr5	44000001	4.6e+07	4.5e+07	TNBC_SCANB	1	5p12	10884,2255,348980	MRPS30,FGF10,HCN1
chr5_4.7e+07	5	chr5	46000001	4.8e+07	4.7e+07	TNBC_SCANB	0	5p12,5p11
chr5_4.9e+07	5	chr5	48000001	50000000	4.9e+07	TNBC_SCANB	0	5p11,5q11.1	133419	EMB,PARP8
chr5_5.1e+07	5	chr5	50000001	5.2e+07	5.1e+07	TNBC_SCANB	1	5q11.1,5q11.2	3670,642366,79668	ISL1,ISL1-DT,PARP8
chr5_5.3e+07	5	chr5	52000001	5.4e+07	5.3e+07	TNBC_SCANB	0	5q11.2	10468,112574,257396,3672,3673,4338,4724,53918,54622,693166,8988	FST,SNX18,MOCS2-DT,ITGA1,ITGA2,MOCS2,NDUFS4,PELO,ARL15,MIR581,HSPB3
chr5_5.5e+07	5	chr5	54000001	5.6e+07	5.5e+07	TNBC_SCANB	0	5q11.2	100313923,100847019,10309,11082,133396,153129,166979,23517,3001,3003,345643,3572,379013,441072,493869,54505,54514,554213,693123,79722,8611	MIR449C,MIR5687,CCNO,ESM1,IL31RA,SLC38A9,CDC20B,MTREX,GZMA,GZMK,MCIDAS,IL6ST,RNF138P1,IL6ST-DT,GPX8,DHX29,DDX4,MIR449A,MIR449B,ANKRD55,PLPP1
chr5_5.7e+07	5	chr5	56000001	5.8e+07	5.7e+07	TNBC_SCANB	0	5q11.2	10769,115827,133383,166968,202309,345651,4214,65056	PLK2,RAB3C,SETD9,MIER3,GAPT,ACTBL2,MAP3K1,GPBP1
chr5_5.9e+07	5	chr5	58000001	60000000	5.9e+07	TNBC_SCANB	0	5q11.2,5q12.1	115827,25859,5144,55789	RAB3C,PART1,PDE4D,DEPDC1B
chr5_6.1e+07	5	chr5	60000001	6.2e+07	6.1e+07	TNBC_SCANB	0	5q12.1	100130733,101180901,1161,27292,285668,3796,51194,57688,643155,79993,91942	LRRC70,IPO11-LRRC70,ERCC8,DIMT1,C5orf64,KIF2A,IPO11,ZSWIM6,SMIM15,ELOVL7,NDUFAF2
chr5_6.3e+07	5	chr5	62000001	6.4e+07	6.3e+07	TNBC_SCANB	0	5q12.1,5q12.2,5q12.3	100132916,285671,3350,401190	SHISAL2B,RNF180,HTR1A,RGS7BP
chr5_6.5e+07	5	chr5	64000001	6.6e+07	6.5e+07	TNBC_SCANB	0	5q12.3	100132916,100303749,10283,11174,140890,23398,285672,373,375449,54557,55914,57486,64105,80006	SHISAL2B,LOC100303749,CWC27,ADAMTS6,SREK1,PPWD1,SREK1IP1,TRIM23,MAST4,SGTB,ERBIN,NLN,CENPK,TRAPPC13
chr5_6.7e+07	5	chr5	66000001	6.8e+07	6.7e+07	TNBC_SCANB	0	5q12.3,5q13.1	375449,4064,5295	MAST4,CD180,PIK3R1
chr5_6.9e+07	5	chr5	68000001	70000000	6.9e+07	TNBC_SCANB	0	5q13.1,5q13.2	100049076,100272216,100506658,1022,11039,11042,153562,202243,441081,5884,64924,64946,653188,653238,6606,6607,6880,728340,8293,891,92259	GUSBP17,OCLN,CDK7,GUSBP14,GUSBP15,MARVELD2,CCDC125,LOC441081,RAD17,SLC30A5,CENPH,GUSBP3,GTF2H2B,SMN1,SMN2,TAF9,GTF2H2C,SERF1A,CCNB1,MRPS36
chr5_7.1e+07	5	chr5	70000001	7.2e+07	7.1e+07	TNBC_SCANB	0	5q13.2	100049076,100616377,167465,23107,2966,4131,4671,5370,55814,64087,647859,6606,6607,79810,8293,9607	GUSBP17,MIR4803,ZNF366,MRPS27,GTF2H2,MAP1B,NAIP,PMCHL2,BDP1,MCCC2,OCLNP1,SMN1,SMN2,PTCD2,SERF1A,CARTPT
chr5_7.3e+07	5	chr5	72000001	7.4e+07	7.3e+07	TNBC_SCANB	0	5q13.2,5q13.3	100616152,115548,134285,134288,3074,3842,57763,64283,689,84135,8507	MIR4804,FCHO2,TMEM171,TMEM174,HEXB,TNPO1,ANKRA2,ARHGEF28,BTF3,UTP15,ENC1
chr5_7.5e+07	5	chr5	74000001	7.6e+07	7.5e+07	TNBC_SCANB	0	5q13.3	10087,10412,10788,134359,2151,22987,256006,26049,3074,3156,51301,51426,728780,84340	CERT1,NSA2,IQGAP2,POC5,F2RL2,SV2C,ANKRD31,FAM169A,HEXB,HMGCR,GCNT4,POLK,ANKDD1B,GFM2
chr5_7.7e+07	5	chr5	76000001	7.8e+07	7.7e+07	TNBC_SCANB	0	5q13.3,5q14.1	100302746,10184,10788,1393,170591,2149,2150,23440,55109,55255,677828,6902,728723,84327,8546,8622,9522	NCRUPAR,LHFPL2,IQGAP2,CRHBP,S100Z,F2R,F2RL1,OTP,AGGF1,WDR41,SNORA47,TBCA,ZBED3-AS1,ZBED3,AP3B1,PDE8B,SCAMP1
chr5_7.9e+07	5	chr5	78000001	80000000	7.9e+07	TNBC_SCANB	0	5q14.1	100462981,133746,167153,167555,1719,202333,23743,256987,29958,340120,345778,411,441089,4437,635,644936,7060,84654,9456,9765	MTRNR2L2,JMY,TENT2,FAM151B,DHFR,CMYA5,BHMT2,SERINC5,DMGDH,ANKRD34B,MTX3,ARSB,CRSP8P,MSH3,BHMT,LOC644936,THBS4,SPZ1,HOMER1,ZFYVE16
chr5_8.1e+07	5	chr5	80000001	8.2e+07	8.1e+07	TNBC_SCANB	0	5q14.1,5q14.2	100131067,1160,134526,23635,26829,4437,5924,6228,83734,84240,92270	CKMT2-AS1,CKMT2,ACOT12,SSBP2,RNU5E-1,MSH3,RASGRF2,RPS23,ATG10,ZCCHC9,ATP6AP1L
chr5_8.3e+07	5	chr5	82000001	8.4e+07	8.3e+07	TNBC_SCANB	0	5q14.2,5q14.3	100616297,10085,1404,1462,153339,677765,7518	MIR3977,EDIL3,HAPLN1,VCAN,TMEM167A,SCARNA18,XRCC4
chr5_8.5e+07	5	chr5	84000001	8.6e+07	8.5e+07	TNBC_SCANB	0	5q14.3	100500805,1350,285622	COX7C,NBPF22P
chr5_8.7e+07	5	chr5	86000001	8.8e+07	8.7e+07	TNBC_SCANB	0	5q14.3	100422887,100505894,153396,407047,5921,645323,902	MIR4280,TMEM161B-DT,TMEM161B,MIR9-2,RASA1,LINC00461,CCNH
chr5_8.9e+07	5	chr5	88000001	90000000	8.9e+07	TNBC_SCANB	0	5q14.3	100500825,10622,1070,116068,153364,4208,84059	MIR3660,POLR3G,CETN3,LYSMD3,MBLAC2,MEF2C,ADGRV1
chr5_9.1e+07	5	chr5	90000001	9.2e+07	9.1e+07	TNBC_SCANB	0	5q14.3	100129716,57561,84059	ARRDC3-AS1,ARRDC3,ADGRV1
chr5_9.3e+07	5	chr5	92000001	9.4e+07	9.3e+07	TNBC_SCANB	0	5q14.3,5q15	100313887,134187,285600,441094,7025,83989,84250	MIR2277,POU5F2,KIAA0825,NR2F1-AS1,NR2F1,FAM172A,SLF1
chr5_9.5e+07	5	chr5	94000001	9.6e+07	9.5e+07	TNBC_SCANB	0	5q15	153642,153643,202299,22836,22936,2745,285601,317671,5122,693168,79772,831,83890,84250,9652	ARSK,FAM81B,LINC01554,RHOBTB3,ELL2,GLRX,GPR150,RFESD,PCSK1,MIR583,MCTP1,CAST,SPATA9,SLF1,SKIC3
chr5_9.7e+07	5	chr5	96000001	9.8e+07	9.7e+07	TNBC_SCANB	0	5q15	167410,4012,51752,55781,64167,831	LIX1,LNPEP,ERAP1,RIOK2,ERAP2,CAST
chr5_9.9e+07	5	chr5	98000001	100000000	9.9e+07	TNBC_SCANB	0	5q15,5q21.1	100133050,100289230,1105,285704,345757,503569	GUSBP19,LOC100289230,CHD1,RGMB,FAM174A,RGMB-AS1
chr5_1.01e+08	5	chr5	100000001	1.02e+08	1.01e+08	TNBC_SCANB	0	5q21.1	133482,353189,7903	SLCO6A1,SLCO4C1,ST8SIA4
chr5_1.03e+08	5	chr5	102000001	1.04e+08	1.03e+08	TNBC_SCANB	0	5q21.1,5q21.2	23262,5066,54826,83594,90355	PPIP5K2,PAM,GIN1,NUDT12,MACIR
chr5_1.05e+08	5	chr5	104000001	1.06e+08	1.05e+08	TNBC_SCANB	0	5q21.2,5q21.3	9366	RAB9BP1
chr5_1.07e+08	5	chr5	106000001	1.08e+08	1.07e+08	TNBC_SCANB	0	5q21.3	1946.65	EFNA5,FBXL17
chr5_1.09e+08	5	chr5	108000001	1.1e+08	1.09e+08	TNBC_SCANB	0	5q21.3,5q22.1	100289673,100652853,2241,4124,642987,9867	LINC01848,LINC01023,FER,MAN2A1,TMEM232,PJA2
chr5_1.11e+08	5	chr5	110000001	1.12e+08	1.11e+08	TNBC_SCANB	0	5q22.1,5q22.2	100505678,100873948,114915,134429,134430,54508,64097,642987,654322,814,85480,91137,9315	STARD4-AS1,NREP-AS1,EPB41L4A-AS1,STARD4,WDR36,EPB41L4A-DT,EPB41L4A,TMEM232,SNORA13,CAMK4,TSLP,SLC25A46,NREP
chr5_1.13e+08	5	chr5	112000001	1.14e+08	1.13e+08	TNBC_SCANB	0	5q22.2,5q22.3	167227,324,3781,4163,64848,6728,7905,83942	DCP2,APC,KCNN2,MCC,YTHDC2,SRP19,REEP5,TSSK1B
chr5_1.15e+08	5	chr5	114000001	1.16e+08	1.15e+08	TNBC_SCANB	0	5q22.3,5q23.1	100302736,1036,1176,153733,206338,353376,51014,51397,5229,55521,56929,57556,644100,9140	TMED7-TICAM2,CDO1,AP3S1,CCDC112,LVRN,TICAM2,TMED7,COMMD10,PGGT1B,TRIM36,FEM1C,SEMA6A,ARL14EPL,ATG12
chr5_1.17e+08	5	chr5	116000001	1.18e+08	1.17e+08	TNBC_SCANB	0	5q23.1	728342	LINC00992
chr5_1.19e+08	5	chr5	118000001	1.2e+08	1.19e+08	TNBC_SCANB	1	5q23.1	1657,25816,285605,3295,340069,51334	DMXL1,TNFAIP8,DTWD2,HSD17B4,FAM170A,PRR16
chr5_1.21e+08	5	chr5	120000001	1.22e+08	1.21e+08	TNBC_SCANB	0	5q23.1,5q23.2	100505841,133923,153163,153443,4015,51334,94033,9627	LOC100505841,ZNF474,MGC32805,SRFBP1,LOX,PRR16,FTMT,SNCAIP
chr5_1.23e+08	5	chr5	122000001	1.24e+08	1.23e+08	TNBC_SCANB	0	5q23.2	1456,153241,28966,5480,57507,6643,93166	CSNK1G3,CEP120,SNX24,PPIC,ZNF608,SNX2,PRDM6
chr5_1.25e+08	5	chr5	124000001	1.26e+08	1.25e+08	TNBC_SCANB	0	5q23.2	389320,501,51808,57507,65983	TEX43,ALDH7A1,PHAX,ZNF608,GRAMD2B
chr5_1.27e+08	5	chr5	126000001	1.28e+08	1.27e+08	TNBC_SCANB	0	5q23.2,5q23.3	115123,133619,2201,4001,401207,613212,644873,6558,84466	MARCHF3,PRRC1,FBN2,LMNB1,C5orf63,CTXN3,SLC12A2-DT,SLC12A2,MEGF10
chr5_1.29e+08	5	chr5	128000001	1.3e+08	1.29e+08	TNBC_SCANB	0	5q23.3	100127206,100616175,100616325,171019,28965,337876,51015	MINAR2,MIR4633,MIR4460,ADAMTS19,SLC27A6,CHSY3,ISOC1
chr5_1.31e+08	5	chr5	130000001	1.32e+08	1.31e+08	TNBC_SCANB	0	5q23.3,5q31.1	100500865,10111,1437,23305,3094,3562,3567,3596,3659,441108,51735,553103,56990,6583,6584,728637,8572,8974,90624,96459	MIR3936,RAD50,CSF2,ACSL6,HINT1,IL3,IL5,IL13,IRF1,IRF1-AS1,RAPGEF6,MIR3936HG,CDC42SE2,SLC22A4,SLC22A5,MEIKIN,PDLIM4,P4HA2,LYRM7,FNIP1
chr5_1.33e+08	5	chr5	132000001	1.34e+08	1.33e+08	TNBC_SCANB	0	5q31.1	100302134,100500905,10802,11127,116842,134548,134549,23105,23176,23338,2661,27089,27125,3308,3565,51128,51265,54819,5515,56951,645121,6500,6932,7320,7416,91368	MIR1289-2,MIR3661,SEC24A,KIF3A,LEAP2,SOWAHA,SHROOM1,FSTL4,SEPTIN8,JADE2,GDF9,UQCRQ,AFF4,HSPA4,IL4,SAR1B,CDKL3,ZCCHC10,PPP2CA,C5orf15,CCNI2,SKP1,TCF7,UBE2B,VDAC1,CDKN2AIPNL
chr5_1.35e+08	5	chr5	134000001	1.36e+08	1.35e+08	TNBC_SCANB	0	5q31.1	100126299,100616209,100996485,10802,134553,140947,153328,26223,340073,340074,347732,3578,389332,3950,4090,4762,497189,5307,57113,7045,79770,819,84105,9547,9555,9597,9879	VTRNA2-1,PITX1-AS1,SEC24A,C5orf24,DCANP1,SLC25A48,FBXL21P,LINC02900,SLC25A48-AS1,CATSPER3,IL9,SMIM32,LECT2,SMAD5,NEUROG1,TIFAB,PITX1,TRPC7,TGFBI,TXNDC15,CAMLG,PCBD2,CXCL14,MACROH2A1,SMAD5-AS1,DDX46
chr5_1.37e+08	5	chr5	136000001	1.38e+08	1.37e+08	TNBC_SCANB	0	5q31.1,5q31.2	100126343,10112,10902,10949,1958,2107,26249,2676,26785,27039,3313,4888,51306,51307,51308,51780,6695,7478,8382,8697,9499,995	MIR874,KIF20A,BRD8,HNRNPA0,EGR1,ETF1,KLHL3,GFRA3,SNORD63,PKD2L2,HSPA9,NPY6R,FAM13B,FAM53C,REEP2,KDM3B,SPOCK1,WNT8A,NME5,CDC23,MYOT,CDC25C
chr5_1.39e+08	5	chr5	138000001	1.4e+08	1.39e+08	TNBC_SCANB	0	5q31.2,5q31.3	10011,100505636,10307,113829,1495,1839,202051,202052,26045,26821,340061,389333,404734,492311,51237,51247,51523,5201,54882,5813,641700,64374,724102,7322,83697,84249,84418,8637,9542,9782,9963	SRA1,MALINC1,APBB3,SLC35A4,CTNNA1,HBEGF,SPATA24,DNAJC18,LRRTM2,SNORA74A,STING1,PROB1,ANKHD1-EIF4EBP3,IGIP,MZB1,PAIP2,CXXC5,PFDN1,ANKHD1,PURA,ECSCR,SIL1,SNHG4,UBE2D2,SLC4A9,PSD2,CYSTM1,EIF4EBP3,NRG2,MATR3,SLC23A1
chr5_1.41e+08	5	chr5	140000001	1.42e+08	1.41e+08	TNBC_SCANB	0	5q31.3	10007,100505658,153527,1729,2246,23438,26025,26167,285613,29930,3035,3550,373863,4695,5097,5098,51294,54660,54661,54853,55374,56097,56098,56099,56100,56101,56102,56103,56104,56105,56106,56107,56108,56109,56110,56111,56112,56113,56114,56120,56121,56122,56123,56124,56125,56126,56128,56129,56130,56131,56132,56133,56134,56135,56136,56137,56138,56139,56140,56141,56142,56143,56144,56145,56146,56147,566…	GNPDA1,DIAPH1-AS1,ZMAT2,DIAPH1,FGF1,HARS2,PCDHGA12,PCDHB5,RELL2,PCDHB1,HARS1,IK,DND1,NDUFA2,PCDH1,PCDHGC3,PCDH12,PCDHB18P,PCDHB17P,WDR55,TMCO6,PCDHGC5,PCDHGC4,PCDHGB7,PCDHGB6,PCDHGB5,PCDHGB3,PCDHGB2,PCDHGB1,PCDHGA11,PCDHGA10,PCDHGA9,PCDHGA7,PCDHGA6,PCDHGA5,PCDHGA4,PCDHGA3,PCDHGA2,PCDHGA1,PCDHGB8P,PCDHB15,PCDHB14,PCDHB13,PCDHB12,PCDHB11,PCDHB10,PCDHB8,PCDHB7,PCDHB6,PCDHB4,PCDHB3,PCDHB2,PCDHAC2,PCD…
chr5_1.43e+08	5	chr5	142000001	1.44e+08	1.43e+08	TNBC_SCANB	0	5q31.3	100846991,100874239,2246,23092,2908,57528,57824,81555	MIR5197,ARHGAP26-AS1,FGF1,ARHGAP26,NR3C1,KCTD16,HMHB1,YIPF5
chr5_1.45e+08	5	chr5	144000001	1.46e+08	1.45e+08	TNBC_SCANB	0	5q31.3,5q32	10915,134391,153768,153769,153770,51520,54439,5459,5521,643226	TCERG1,GPR151,PRELID2,SH3RF2,PLAC8L1,LARS1,RBM27,POU4F3,PPP2R2B,GRXCR2
chr5_1.47e+08	5	chr5	146000001	1.48e+08	1.47e+08	TNBC_SCANB	0	5q32	100874361,11005,117156,153218,153469,1809,202374,3360,389336,404203,408187,5521,643394,6690,79628,81545,84651,9832	PPP2R2B-IT1,SPINK5,SCGB3A2,SPINK13,JAKMIP2-AS1,DPYSL3,STK32A,HTR4,C5orf46,SPINK6,SPINK14,PPP2R2B,SPINK9,SPINK1,SH3TC2,FBXO38,SPINK7,JAKMIP2
chr5_1.49e+08	5	chr5	148000001	1.5e+08	1.49e+08	TNBC_SCANB	0	5q32,5q33.1	1044,11346,133522,134265,134266,1436,1452,154,1836,22885,22993,27190,3340,3360,340075,389337,406935,5145,5159,6208,6534,6949,728264,78991,79628,815,81789,972	CDX1,SYNPO,PPARGC1B,AFAP1L1,GRPEL2,CSF1R,CSNK1A1,ADRB2,SLC26A2,ABLIM3,HMGXB3,IL17B,NDST1,HTR4,ARSI,ARHGEF37,MIR143,PDE6A,PDGFRB,RPS14,SLC6A7,TCOF1,CARMN,PCYOX1L,SH3TC2,CAMK2A,TIGD6,CD74
chr5_1.51e+08	5	chr5	150000001	1.52e+08	1.51e+08	TNBC_SCANB	0	5q33.1	100652758,10146,10318,11346,134466,153201,206358,2196,26112,2741,2760,285641,2878,309,345611,475,51164,55696,56923,6678,85027,91975,91977	LOC100652758,G3BP1,TNIP1,SYNPO,ZNF300P1,SLC36A2,SLC36A1,FAT2,CCDC69,GLRA1,GM2A,SLC36A3,GPX3,ANXA6,IRGM,ATOX1,DCTN4,RBM22,NMUR2,SPARC,SMIM3,ZNF300,MYOZ3
chr5_1.53e+08	5	chr5	152000001	1.54e+08	1.53e+08	TNBC_SCANB	0	5q33.1,5q33.2	100422950,10827,2890,386627,4238,55568,79685,9421	MIR3141,FAM114A2,GRIA1,SAP30L-AS1,MFAP3,GALNT10,SAP30L,HAND1
chr5_1.55e+08	5	chr5	154000001	1.56e+08	1.55e+08	TNBC_SCANB	0	5q33.2,5q33.3	10826,23367,25929,285643,29093,6444,9337	FAXDC2,LARP1,GEMIN5,KIF4B,MRPL22,SGCD,CNOT8
chr5_1.57e+08	5	chr5	156000001	1.58e+08	1.57e+08	TNBC_SCANB	0	5q33.3	100190949,11063,134353,153743,153745,26762,26999,348938,3702,408263,54974,6444,84868,8728,91937,9443,9685	C5orf52,SOX30,LSM11,PPP1R2B,GARIN3,HAVCR1,CYFIP2,NIPAL4,ITK,FNDC9,THG1L,SGCD,HAVCR2,ADAM19,TIMD4,MED7,CLINT1
chr5_1.59e+08	5	chr5	158000001	1.6e+08	1.59e+08	TNBC_SCANB	0	5q33.3,5q34	100422938,10569,114825,114898,134510,147,153830,1879,2172,23120,285626,285627,3593,406938,63920,7265,79616,9232	MIR3142,SLU7,PWWP2A,C1QTNF2,UBLCP1,ADRA1B,RNF145,EBF1,FABP6,ATP10B,LOC285626,LINC01845,IL12B,MIR146A,ZBED8,TTC1,CCNJL,PTTG1
chr5_1.61e+08	5	chr5	160000001	1.62e+08	1.61e+08	TNBC_SCANB	0	5q34	23120,2554,2559,2561,2566,285629	ATP10B,GABRA1,GABRA6,GABRB2,GABRG2,LINC02159
chr5_1.63e+08	5	chr5	162000001	1.64e+08	1.63e+08	TNBC_SCANB	0	5q34	134492,27430,3161,900	NUDCD2,MAT2B,HMMR,CCNG1
chr5_1.65e+08	5	chr5	164000001	1.66e+08	1.65e+08	TNBC_SCANB	0	5q34
chr5_1.67e+08	5	chr5	166000001	1.68e+08	1.67e+08	TNBC_SCANB	0	5q34	100302238,23286,345630,406895,57451,5917,79646	MIR103B1,WWC1,FBLL1,MIR103A1,TENM2,RARS1,PANK3
chr5_1.69e+08	5	chr5	168000001	1.7e+08	1.69e+08	TNBC_SCANB	0	5q34,5q35.1	100131897,100616498,133874,1794,2299,257358,30820,3779,3937,407001,54908,6586,693170,79646	INSYN2B,MIR378E,C5orf58,DOCK2,FOXI1,LINC01366,KCNIP1,KCNMB1,LCP2,MIR218-2,SPDL1,SLIT3,MIR585,PANK3
chr5_1.71e+08	5	chr5	170000001	1.72e+08	1.71e+08	TNBC_SCANB	0	5q35.1	100500831,23291,2568,285588,285590,30012,30820,4869,64901,6793,8817,92181	MIR3912,FBXW11,GABRP,EFCAB9,SH3PXD2B,TLX3,KCNIP1,NPM1,RANBP17,STK10,FGF18,UBTD2
chr5_1.73e+08	5	chr5	172000001	1.74e+08	1.73e+08	TNBC_SCANB	0	5q35.1,5q35.2	100268168,133491,1482,153222,1843,285593,51121,51617,54492,57222,662,677841,80315,8614,8992,91272	RPL26L1-AS1,C5orf47,NKX2-5,CREBRF,DUSP1,LINC02995,RPL26L1,NSG2,NEURL1B,ERGIC1,BNIP1,SNORA74B,CPEB4,STC2,ATP6V0E1,BOD1
chr5_1.75e+08	5	chr5	174000001	1.76e+08	1.75e+08	TNBC_SCANB	0	5q35.2	100507387,100616202,10814,1212,1812,192286,202134,22838,23197,285598,3274,375484,441116,4488,51491,54825,57179,643201,84321,94081	MIR4634,CPLX2,CLTB,DRD1,HIGD2A,FAM153B,RNF44,FAF2,ARL10,HRH2,SIMC1,LINC01951,MSX2,NOP16,CDHR2,KIAA1191,LOC643201,THOC3,SFXN1
chr5_1.77e+08	5	chr5	176000001	1.78e+08	1.77e+08	TNBC_SCANB	0	5q35.2,5q35.3	100422962,10636,10960,11285,114787,1627,202181,2161,2264,23138,23567,253314,26262,27166,285596,2870,3101,3182,340037,345456,51428,51720,53917,54540,54732,54825,55651,5626,64324,64396,64777,653316,6569,6620,728554,79930,80758,83463,85007,90249,91522,9260	MIR4281,RGS14,LMAN2,B4GALT7,GPRIN1,DBN1,LOC202181,F12,FGFR4,N4BP3,ZNF346,EIF4E1B,TSPAN17,PRELID1,FAM153A,GRK6,HK3,HNRNPAB,PRR7-AS1,PFN3,DDX41,UIMC1,RAB24,FAM193B,TMED9,CDHR2,NHP2,PROP1,NSD1,GMCL2,RMND5B,FAM153CP,SLC34A1,SNCB,LOC728554,DOK3,PRR7,MXD3,PHYKPL,UNC5A,COL23A1,PDLIM7
chr5_1.79e+08	5	chr5	178000001	1.8e+08	1.79e+08	TNBC_SCANB	0	5q35.3	100302156,11282,117608,23061,255426,285676,285679,2916,30832,3187,345462,4056,442908,51149,55819,5601,57396,57472,646019,6940,729522,80108,80230,821,8878,91522,9509,9794,9945	MIR1229,MGAT4B,ZNF354B,TBC1D9B,RASGEF1C,ZNF454,C5orf60,GRM6,ZNF354C,HNRNPH1,ZNF879,LTC4S,MIR340,MRNIP,RNF130,MAPK9,CLK4,CNOT6,CBY3,ZNF354A,AACSP1,ZFP2,RUFY1,CANX,SQSTM1,COL23A1,ADAMTS2,MAML1,GFPT2
chr5_180457630	5	chr5	180000001	180915260	180457630	TNBC_SCANB	1	5q35.3	100507602,100616342,100859930,10399,10917,134083,153579,2324,26693,285659,4245,57472,619570,619571,643836,729678,79908,81399,81786,84851,90933,92304	TRIM52-AS1,MIR4638,HEIH,RACK1,BTNL3,OR2Y1,BTNL9,FLT4,OR2V1,OR2V2,MGAT1,CNOT6,SNORD95,SNORD96A,ZFP62,LINC00847,BTNL8,OR4F16,TRIM7,TRIM52,TRIM41,SCGB3A1
chr6_1e+06	6	chr6	1	2000000	1000000	TNBC_SCANB	0	6p25.3	135458,2295,2296,2762,285768,3662,55770,56940,94234	HUS1B,FOXF2,FOXC1,GMDS,LINC01622,IRF4,EXOC2,DUSP22,FOXQ1
chr6_3e+06	6	chr6	2000001	4000000	3000000	TNBC_SCANB	0	6p25.3,6p25.2	100507194,100508120,100616285,154386,1992,221749,221756,26240,2762,340156,347733,389362,401232,401233,4835,5269,5272,56897,63027,670,7280,8737	LINC02525,GMDS-DT,MIR4645,LINC01600,SERPINB1,PXDC1,SERPINB9P1,FAM50B,GMDS,MYLK4,TUBB2B,PSMG4,LINC01011,HTATSF1P2,NQO2,SERPINB6,SERPINB9,WRNIP1,SLC22A23,BPHL,TUBB2A,RIPK1
chr6_5e+06	6	chr6	4000001	6000000	5000000	TNBC_SCANB	0	6p25.2,6p25.1	100500900,10455,10667,10799,222826,404220,51299,57128,648791,8899,9425	MIR3691,ECI2,FARS2,RPP40,FAM217A,TEX56P,NRN1,LYRM4,PPP1R3G,PRPF4B,CDYL
chr6_7e+06	6	chr6	6000001	8000000	7000000	TNBC_SCANB	1	6p25.1,6p24.3	100526836,154007,1832,206426,2162,285780,285782,51299,6239,654,6745,81567,83732,9450	BLOC1S5-TXNDC5,SNRNP48,DSP,PIP5K1P1,F13A1,LY86-AS1,CAGE1,NRN1,RREB1,BMP6,SSR1,TXNDC5,RIOK1,LY86
chr6_9e+06	6	chr6	8000001	10000000	9000000	TNBC_SCANB	0	6p24.3	100124533,100506207,100526836,100526837,51000,63915,728655,9521	SCARNA27,LOC100506207,BLOC1S5-TXNDC5,EEF1E1-BLOC1S5,SLC35B3,BLOC1S5,HULC,EEF1E1
chr6_1.1e+07	6	chr6	10000001	1.2e+07	1.1e+07	TNBC_SCANB	1	6p24.3,6p24.2,6p24.1	100113407,100130275,100506409,100846998,221710,221711,221718,2651,347744,405754,4117,4739,51522,54898,55003,7020,81853,84830,9247	TMEM170B,TFAP2A-AS1,ELOVL2-AS1,MIR5689,SMIM13,SYCP2L,LINC00518,GCNT2,C6orf52,ERVFRD-1,MAK,NEDD9,TMEM14C,ELOVL2,PAK1IP1,TFAP2A,TMEM14B,ADTRP,GCM2
chr6_1.3e+07	6	chr6	12000001	1.4e+07	1.3e+07	TNBC_SCANB	0	6p24.1,6p23	100130357,10048,1906,221687,221692,23408,3096,51256,51406,54438,63933	LOC100130357,RANBP9,EDN1,RNF182,PHACTR1,SIRT5,HIVEP1,TBC1D7,NOL7,GFOD1,MCUR1
chr6_1.5e+07	6	chr6	14000001	1.6e+07	1.5e+07	TNBC_SCANB	0	6p23,6p22.3	3720,84062,9308	JARID2,DTNBP1,CD83
chr6_1.7e+07	6	chr6	16000001	1.8e+07	1.7e+07	TNBC_SCANB	0	6p22.3	100616269,10486,221662,2766,29116,401236,51439,6310,63971,9972	MIR4639,CAP2,RBM24,GMPR,MYLIP,STMND1,FAM8A1,ATXN1,KIF13A,NUP153
chr6_1.9e+07	6	chr6	18000001	20000000	1.9e+07	TNBC_SCANB	0	6p22.3	221656,255488,3400,378884,693125,7172,7913	KDM1B,RNF144B,ID4,NHLRC1,MIR548A1,TPMT,DEK
chr6_2.1e+07	6	chr6	20000001	2.2e+07	2.1e+07	TNBC_SCANB	0	6p22.3	154141,1871,401237,54901,6659	MBOAT1,E2F3,CASC15,CDKAL1,SOX4
chr6_2.3e+07	6	chr6	22000001	2.4e+07	2.3e+07	TNBC_SCANB	0	6p22.3	154150,401237,5617,729177	HDGFL1,CASC15,PRL,NBAT1
chr6_2.5e+07	6	chr6	24000001	2.6e+07	2.5e+07	TNBC_SCANB	0	6p22.3,6p22.2	10050,10246,10475,10590,10786,140767,221613,255626,2822,353219,387319,51053,51473,51567,55604,55856,57380,6568,7915,81688,8418,9750,9856	SLC17A4,SLC17A2,TRIM38,SCGN,SLC17A3,NRSN1,H2AC1,H2BC1,GPLD1,KAAG1,H2AC2P,GMNN,DCDC2,TDP2,CARMIL1,ACOT13,MRS2,SLC17A1,ALDH5A1,C6orf62,CMAHP,RIPOR2,KIAA0319
chr6_2.7e+07	6	chr6	26000001	2.8e+07	2.7e+07	TNBC_SCANB	0	6p22.2,6p22.1	100131289,100133205,100270746,100422934,100507173,10279,10384,10385,10473,11118,11119,11120,26212,285819,29777,3006,3007,3008,3009,3010,3012,3013,3017,3018,3024,3077,346157,387036,387316,493812,54718,696,7738,7754,79692,81697,8294,8330,8331,8332,8334,8335,8336,8339,8340,8341,8342,8343,8344,8345,8346,8347,8348,8350,8351,8352,8353,8354,8355,8356,8357,8358,8359,8360,8361,8362,8363,8364,8365,8366,836…	LOC100131289,LINC00240,LOC100270746,MIR3143,LINC01012,PRSS16,BTN3A3,BTN2A2,HMGN4,BTN3A2,BTN3A1,BTN2A1,OR2B6,LOC285819,ABT1,H1-2,H1-3,H1-4,H1-5,H1-6,H2AC8,H2AC7,H2BC5,H2BC3,H1-1,HFE,ZNF391,GUSBP2,VN1R10P,HCG11,BTN2A3P,BTN1A1,ZNF184,ZNF204P,ZNF322,OR2B2,H4C9,H2AC15,H2AC14,H2AC16,H2AC6,H2AC4,H2AC17,H2BC8,H2BC13,H2BC15,H2BC14,H2BC7,H2BC6,H2BC9,H2BC10,H2BC4,H2BC17,H3C1,H3C4,H3C3,H3C6,H3C11,H3C8,H3C12,…
chr6_2.9e+07	6	chr6	28000001	30000000	2.9e+07	TNBC_SCANB	1	6p22.1	100129195,221584,222696,222698,222699,257202,387032,64288,651302,7718,7741,7745,7746,80317,80345,84547,9753	ZSCAN16-AS1,ZSCAN12P1,ZSCAN23,NKAPL,TOB2P1,GPX6,ZKSCAN4,ZSCAN31,ZKSCAN8P1,ZNF165,ZSCAN26,ZKSCAN8,ZSCAN9,ZKSCAN3,ZSCAN16,PGBD1,ZSCAN12
chr6_3.1e+07	6	chr6	30000001	3.2e+07	3.1e+07	TNBC_SCANB	0	6p22.1,6p21.33
chr6_3.3e+07	6	chr6	32000001	3.4e+07	3.3e+07	TNBC_SCANB	0	6p21.33,6p21.32,6p21.31	100302123,100507584,117283,221496,2914,3117,3127,3710,401253,4295,449520,578,84300	MIR1275,LINC01016,IP6K3,LEMD2,GRM4,HLA-DQA1,HLA-DRB5,ITPR3,LINC00336,MLN,GGNBP1,BAK1,UQCC2
chr6_3.5e+07	6	chr6	34000001	3.6e+07	3.5e+07	TNBC_SCANB	0	6p21.31	100529239,100847048,11165,116369,1208,1432,2178,221481,221491,222662,222663,2289,23294,25803,285847,2914,29993,3159,340204,389383,4736,50619,5467,54887,6204,64771,6631,6732,6882,6954,7005,7287,7629	RPS10-NUDT3,MIR5690,NUDT3,SLC26A8,CLPS,MAPK14,FANCE,ARMC12,SMIM29,LHFPL5,SCUBE3,FKBP5,ANKS1A,SPDEF,LOC285847,GRM4,PACSIN1,HMGA1,CLPSL1,CLPSL2,RPL10A,DEF6,PPARD,BLTP3A,RPS10,ILRUN,SNRPC,SRPK1,TAF11,TCP11,TEAD3,TULP1,ZNF76
chr6_3.7e+07	6	chr6	36000001	3.8e+07	3.7e+07	TNBC_SCANB	0	6p21.31,6p21.2	100500885,100616413,1026,11329,1432,154467,221468,221472,221476,221477,222658,222659,23070,23787,266727,27154,285848,389384,401258,51513,51645,5292,55633,5603,57699,60685,6428,9025	MIR3925,MIR4462,CDKN1A,STK38,MAPK14,CCDC167,TMEM217,FGD2,PI16,C6orf89,KCTD20,PXT1,CMTR1,MTCH1,MDGA1,BRPF3,PNPLA1,BNIP5,RAB44,ETV7,PPIL1,PIM1,TBC1D22B,MAPK13,CPNE5,ZFAND3,SRSF3,RNF8
chr6_3.9e+07	6	chr6	38000001	40000000	3.9e+07	TNBC_SCANB	1	6p21.2	100131047,114781,1769,221458,23500,2739,2740,4337,55776,60685,83795,8645,89822	DNAH8-AS1,BTBD9,DNAH8,KIF6,DAAM2,GLO1,GLP1R,MOCS1,SAYSD1,ZFAND3,KCNK16,KCNK5,KCNK17
chr6_4.1e+07	6	chr6	40000001	4.2e+07	4.1e+07	TNBC_SCANB	1	6p21.2,6p21.1	100188893,100616178,10817,10930,116113,221438,221442,221443,222642,222643,25862,285852,29964,340205,340206,401260,4188,4800,5225,54209,54210,57497,705,732253,7942,79865,896,9436,9477	TOMM6,MIR4641,FRS3,APOBEC2,FOXP4,TREML5P,ADCY10P1,OARD1,TSPO2,UNC5CL,USP49,TREML4,PRICKLE4,TREML1,TREML3P,LINC00951,MDFI,NFYA,PGC,TREM2,TREM1,LRFN2,BYSL,TDRG1,TFEB,TREML2,CCND3,NCR2,MED20
chr6_4.3e+07	6	chr6	42000001	4.4e+07	4.3e+07	TNBC_SCANB	0	6p21.1	100132354,10591,10695,10864,116138,129685,171558,221416,221421,221424,23113,23304,23506,24149,25844,27232,285855,2978,2979,401262,4201,441150,442211,51069,5190,5429,54676,55168,55173,5528,55809,57510,5754,5961,647024,65989,6722,6903,7422,84630,88745,896,89845,89953,93643,9533,9587,9820	LINC01512,DNPH1,CNPY3,SLC22A7,KLHDC3,TAF8,PTCRA,LINC03040,RSPH9,LRRC73,CUL9,UBR2,BICRAL,ZNF318,YIPF3,GNMT,RPL7L1,GUCA1A,GUCA1B,CRIP3,MEA1,C6orf226,ATP6V0CP3,MRPL2,PEX6,POLH,GTPBP2,MRPS18A,MRPS10,PPP2R5D,TRERF1,XPO5,PTK7,PRPH2,C6orf132,DLK2,SRF,TBCC,VEGFA,TTBK1,RRP36,CCND3,ABCC10,KLC4,TJAP1,POLR1C,MAD2L1BP,CUL7
chr6_4.5e+07	6	chr6	44000001	4.6e+07	4.5e+07	TNBC_SCANB	0	6p21.1	100616124,100616352,11131,202500,2030,221409,3326,347734,441151,4794,53405,55362,57505,64928,693171,8464,860,988	MIR4647,MIR4642,CAPN11,TCTE1,SLC29A1,SPATS1,HSP90AB1,SLC35B2,TMEM151B,NFKBIE,CLIC5,TMEM63B,AARS2,MRPL14,MIR586,SUPT3H,RUNX2,CDC5L
chr6_4.7e+07	6	chr6	46000001	4.8e+07	4.7e+07	TNBC_SCANB	0	6p21.1,6p12.3	100287718,10231,221391,221393,221395,221400,222611,22875,23607,266977,27242,4224,442213,51302,53405,59084,7941,9481	ANKRD66,RCAN2,OPN5,ADGRF4,ADGRF5,TDRD6,ADGRF2,ENPP4,CD2AP,ADGRF1,TNFRSF21,MEP1A,PTCHD4,CYP39A1,CLIC5,ENPP5,PLA2G7,SLC25A27
chr6_4.9e+07	6	chr6	48000001	50000000	4.9e+07	TNBC_SCANB	0	6p12.3	10321,135398,167,245913,245927,245928,389396,442213,4594,5232,55166,6005,7180	CRISP3,C6orf141,CRISP1,DEFB110,DEFB113,DEFB114,GLYATL3,PTCHD4,MMUT,PGK2,CENPQ,RHAG,CRISP2
chr6_5.1e+07	6	chr6	50000001	5.2e+07	5.1e+07	TNBC_SCANB	0	6p12.3,6p12.2	245915,5314,7021,83741	DEFB112,PKHD1,TFAP2B,TFAP2D
chr6_5.3e+07	6	chr6	52000001	5.4e+07	5.3e+07	TNBC_SCANB	0	6p12.2,6p12.1	100847075,100874282,112744,114327,221357,22858,26268,2729,28978,2938,2939,2940,2941,3605,401264,401265,406989,4172,442890,55227,60481,647190,730101,730152,8521,85315,90523,9697	MIR5685,MLIP-IT1,IL17F,EFHC1,GSTA5,CILK1,FBXO9,GCLC,TMEM14A,GSTA1,GSTA2,GSTA3,GSTA4,IL17A,TRAM2-AS1,KLHL31,MIR206,MCM3,MIR133B,LRRC1,ELOVL5,RPS16P5,LOC730101,GSTA7P,GCM1,PAQR8,MLIP,TRAM2
chr6_5.5e+07	6	chr6	54000001	5.6e+07	5.5e+07	TNBC_SCANB	1	6p12.1	222584,27283,3062,389400,54511,653,81578,90523	FAM83B,TINAG,HCRTR2,GFRAL,HMGCLL1,BMP5,COL21A1,MLIP
chr6_5.7e+07	6	chr6	56000001	5.8e+07	5.7e+07	TNBC_SCANB	0	6p12.1,6p11.2	221336,26036,51715,5558,57691,667,81578,9532	BEND6,ZNF451,RAB23,PRIM2,KIAA1586,DST,COL21A1,BAG2
chr6_5.9e+07	6	chr6	58000001	60000000	5.9e+07	TNBC_SCANB	0	6p11.2,6p11.1	375513	GUSBP4
chr6_6.1e+07	6	chr6	60000001	6.2e+07	6.1e+07	TNBC_SCANB	0	6p11.1,6q11.1
chr6_6.3e+07	6	chr6	62000001	6.4e+07	6.3e+07	TNBC_SCANB	0	6q11.1,6q11.2,6q12	202560	KHDRBS2,LGSN
chr6_6.5e+07	6	chr6	64000001	6.6e+07	6.5e+07	TNBC_SCANB	0	6q12	23469,346007,51557,7803	PHF3,EYS,LGSN,PTP4A1
chr6_6.7e+07	6	chr6	66000001	6.8e+07	6.7e+07	TNBC_SCANB	0	6q12	346007,441155,442229	EYS,ZC3H11C,SLC25A51P1
chr6_6.9e+07	6	chr6	68000001	70000000	6.9e+07	TNBC_SCANB	0	6q12,6q13	577	ADGRB3
chr6_7.1e+07	6	chr6	70000001	7.2e+07	7.1e+07	TNBC_SCANB	0	6q13	1297,1310,135152,135154,55788,57579,577,60682,79627	COL9A1,COL19A1,B3GAT2,SDHAF4,LMBRD1,FAM135A,ADGRB3,SMAP1,OGFRL1
chr6_7.3e+07	6	chr6	72000001	7.4e+07	7.3e+07	TNBC_SCANB	0	6q13	100129128,100423005,100873997,22999,387097,407029,407032,56479,79627,79940,80759	KHDC1L,MIR4282,KCNQ5-AS1,RIMS1,C6orf147,MIR30A,MIR30C2,KCNQ5,OGFRL1,LINC00472,KHDC1
chr6_7.5e+07	6	chr6	74000001	7.6e+07	7.5e+07	TNBC_SCANB	0	6q13,6q14.1	100506804,115004,1303,1347,135228,154288,1915,25821,26503,340168,387097,441161,55510,55754,80759	TMEM30A-DT,CGAS,COL12A1,COX7A2,CD109,KHDC3L,EEF1A1,MTO1,SLC17A5,DPPA5,C6orf147,OOEP,DDX43,TMEM30A,KHDC1
chr6_7.7e+07	6	chr6	76000001	7.8e+07	7.7e+07	TNBC_SCANB	0	6q14.1	100506804,26054,27145,3617,4646	TMEM30A-DT,SENP6,FILIP1,IMPG1,MYO6
chr6_7.9e+07	6	chr6	78000001	80000000	7.9e+07	TNBC_SCANB	0	6q14.1	100288198,134728,3351,55023,9324	HMGN3-AS1,IRAK1BP1,HTR1B,PHIP,HMGN3
chr6_8.1e+07	6	chr6	80000001	8.2e+07	8.1e+07	TNBC_SCANB	0	6q14.1	167691,594,6086,6785,7272,83699,89758	LCA5,BCKDHB,RNY4,ELOVL4,TTK,SH3BGRL2,LINC01621
chr6_8.3e+07	6	chr6	82000001	8.4e+07	8.3e+07	TNBC_SCANB	0	6q14.1,6q14.2	112611,23033,25998,4199,5238,55603,7162,90025	RWDD2A,DOP1A,IBTK,ME1,PGM3,TENT5A,TPBG,UBE3D
chr6_8.5e+07	6	chr6	84000001	8.6e+07	8.5e+07	TNBC_SCANB	0	6q14.2,6q14.3	112609,134701,167681,22832,4199,51167,9096,9892	MRAP2,RIPPLY2,PRSS35,CEP162,ME1,CYB5R4,TBX18,SNAP91
chr6_8.7e+07	6	chr6	86000001	8.8e+07	8.7e+07	TNBC_SCANB	0	6q14.3,6q15	10492,1081,23036,26799,3354,375519,387066,4907,57231,692088	SYNCRIP,CGA,ZNF292,SNORD50A,HTR1E,GJB7,SNHG5,NT5E,SNX14,SNORD50B
chr6_8.9e+07	6	chr6	88000001	90000000	8.9e+07	TNBC_SCANB	0	6q15	10559,10957,1268,135293,135295,154313,206412,23595,2569,2570,375519,55122,57038,57150,63914,81833,8732	SLC35A1,PNRC1,CNR1,PM20D2,SRSF12,CFAP206,C6orf163,ORC3,GABRR1,GABRR2,GJB7,AKIRIN2,RARS2,SMIM8,LINC01590,SPACA1,RNGTT
chr6_9.1e+07	6	chr6	90000001	9.2e+07	9.1e+07	TNBC_SCANB	0	6q15	100616109,22881,23195,2570,51465,57226,58528,60468,6885,84694,9994	MIR4464,ANKRD6,MDN1,GABRR2,UBE2J1,LYRM2,RRAGD,BACH2,MAP3K7,GJA10,CASP8AP2
chr6_9.3e+07	6	chr6	92000001	9.4e+07	9.3e+07	TNBC_SCANB	0	6q15,6q16.1	1.00616e+08	MIR4643,EPHA7
chr6_9.5e+07	6	chr6	94000001	9.6e+07	9.5e+07	TNBC_SCANB	0	6q16.1	2045.64	EPHA7,TSG1
chr6_9.7e+07	6	chr6	96000001	9.8e+07	9.7e+07	TNBC_SCANB	0	6q16.1	10690,114792,23376,253714,29078,79694,81491,9457	FUT9,KLHL32,UFL1,MMS22L,NDUFAF4,MANEA,GPR63,FHL5
chr6_9.9e+07	6	chr6	98000001	100000000	9.9e+07	TNBC_SCANB	0	6q16.1,6q16.2	100130890,100302164,25957,26235,51805,5454,84553,85015,892	TSTD3,MIR2113,PNISR,FBXL4,COQ3,POU3F2,FAXC,USP45,CCNC
chr6_1.01e+08	6	chr6	100000001	1.02e+08	1.01e+08	TNBC_SCANB	0	6q16.2,6q16.3	100130890,10973,2898,59336,6492,728012,84539,892	TSTD3,ASCC3,GRIK2,PRDM13,SIM1,MCHR2-AS1,MCHR2,CCNC
chr6_1.03e+08	6	chr6	102000001	1.04e+08	1.03e+08	TNBC_SCANB	0	6q16.3	2898	GRIK2
chr6_1.05e+08	6	chr6	104000001	1.06e+08	1.05e+08	TNBC_SCANB	0	6q16.3,6q21	100113403,11149,154442,389421,5550,57531,64208	LIN28B-AS1,BVES,BVES-AS1,LIN28B,PREP,HACE1,POPDC3
chr6_1.07e+08	6	chr6	106000001	1.08e+08	1.07e+08	TNBC_SCANB	0	6q21	100422737,202,51250,55084,55278,57107,57673,639,84816,9474	LINC02532,CRYBG1,MTRES1,SOBP,QRSL1,PDSS2,BEND3,PRDM1,RTN4IP1,ATG5
chr6_1.09e+08	6	chr6	108000001	1.1e+08	1.09e+08	TNBC_SCANB	1	6q21	100996634,11231,221262,221264,2309,246269,256380,27244,285753,285755,28962,387111,64780,6610,7101,84071,8724,8763,9841	SEC63,CCDC162P,AK9,FOXO3,AFG1L,SCML4,SESN1,CEP57L1,PPIL6,OSTM1,LINC00222,MICAL1,SMPD2,NR2E1,ARMC2,SNX3,CD164,ZBTB24
chr6_1.11e+08	6	chr6	110000001	1.12e+08	1.11e+08	TNBC_SCANB	0	6q21	10758,112495,117247,221264,23097,2534,262,2830,442245,51362,5980,643749,728464,84154,8528,85413,8936,91749,9896	TRAF3IP2,GTF3C6,SLC16A10,AK9,CDK19,FYN,AMD1,GPR6,GSTM2P1,CDC40,REV3L,TRAF3IP2-AS1,METTL24,RPF2,DDO,SLC22A16,WASF1,MFSD4B,FIG4
chr6_1.13e+08	6	chr6	112000001	1.14e+08	1.13e+08	TNBC_SCANB	0	6q21	2534,3910,442247,51175,619208,8838	FYN,LAMA4,RFPL4B,TUBE1,FAM229B,CCN6
chr6_1.15e+08	6	chr6	114000001	1.16e+08	1.15e+08	TNBC_SCANB	0	6q21,6q22.1	222537,285758,285759,3066,4082	HS3ST5,MROCKI,LINC02880,HDAC2,MARCKS
chr6_1.17e+08	6	chr6	116000001	1.18e+08	1.17e+08	TNBC_SCANB	2	6q22.1	100128327,116150,1300,221294,221301,221302,221303,222545,222546,23270,2444,245806,254228,285761,29940,345895,3841,441168,51389,57120,6098,7259,728402	TRAPPC3L,NUS1,COL10A1,NT5DC1,CALHM4,ZUP1,FAM162B,GPRC6A,RFX6,TSPYL4,FRK,VGLL2,CALHM5,DCBLD1,DSE,RSPH4A,KPNA5,CALHM6,RWDD1,GOPC,ROS1,TSPYL1,TPI1P3
chr6_1.19e+08	6	chr6	118000001	1.2e+08	1.19e+08	TNBC_SCANB	0	6q22.1,6q22.2,6q22.31	100287632,116150,222553,23629,254394,25842,285762,387119,4121,5350,693128,79632	SELENOKP3,NUS1,SLC35F1,BRD7P3,MCM9,ASF1A,LOC285762,CEP85L,MAN1A1,PLN,MIR548B,FAM184A
chr6_1.21e+08	6	chr6	120000001	1.22e+08	1.21e+08	TNBC_SCANB	0	6q22.31	221322	TBC1D32,GJA1
chr6_1.23e+08	6	chr6	122000001	1.24e+08	1.23e+08	TNBC_SCANB	0	6q22.31	10345,10924,134829,2173,3298,5570,57515	TRDN,SMPDL3A,CLVS2,FABP7,HSF2,PKIB,SERINC1
chr6_1.25e+08	6	chr6	124000001	1.26e+08	1.25e+08	TNBC_SCANB	0	6q22.31	154214,154215,51020,643623,7164,7955	RNF217,NKAIN2,HDDC2,LINC02523,TPD52L1,RNF217-AS1
chr6_1.27e+08	6	chr6	126000001	1.28e+08	1.27e+08	TNBC_SCANB	0	6q22.31,6q22.32,6q22.33	100847016,135112,135114,23493,352999,387103,387104,55862,60487,643623,81847,84870,9729	MIR5695,NCOA7,HINT3,HEY2,C6orf58,CENPW,SOGA3,ECHDC1,TRMT11,LINC02523,RNF146,RSPO3,KIAA0408
chr6_1.29e+08	6	chr6	128000001	1.3e+08	1.29e+08	TNBC_SCANB	0	6q22.33	387357,3908,5796,93663	THEMIS,LAMA2,PTPRK,ARHGAP18
chr6_1.31e+08	6	chr6	130000001	1.32e+08	1.31e+08	TNBC_SCANB	0	6q22.33,6q23.1,6q23.2	100507203,114801,154075,2037,253582,383,5169,84456,93663,9439,9465	SMLR1,TMEM200A,SAMD3,EPB41L2,TMEM244,ARG1,ENPP3,L3MBTL3,ARHGAP18,MED23,AKAP7
chr6_1.33e+08	6	chr6	132000001	1.34e+08	1.33e+08	TNBC_SCANB	1	6q23.2	100507254,116843,134864,1490,2070,26002,285735,319100,5167,5169,55350,594839,6206,643854,79541,83551,8417,8875,8876,9038,9287,9288	LINC01013,SLC18B1,TAAR1,CCN2,EYA4,MOXD1,LINC00326,TAAR6,ENPP1,ENPP3,VNN3P,SNORA33,RPS12,CTAGE9,OR2A4,TAAR8,STX7,VNN2,VNN1,TAAR5,TAAR2,TAAR3P
chr6_1.35e+08	6	chr6	134000001	1.36e+08	1.35e+08	TNBC_SCANB	0	6q23.2,6q23.3	100131814,100500880,10767,154089,154091,154092,387065,4602,54806,6446,64577,6943,9519	AHI1-DT,MIR3662,HBS1L,LINC01312,SLC2A12,LINC01010,HMGA1P7,MYB,AHI1,SGK1,ALDH8A1,TCF21,TBPL1
chr6_1.37e+08	6	chr6	136000001	1.38e+08	1.37e+08	TNBC_SCANB	1	6q23.3	100131814,100294720,113115,116379,167826,27115,340146,3459,4217,5191,53832,9053,9774	AHI1-DT,NHEG1,MTFR2,IL22RA2,OLIG3,PDE7B,SLC35D3,IFNGR1,MAP3K5,PEX7,IL20RA,MAP7,BCLAF1
chr6_1.39e+08	6	chr6	138000001	1.4e+08	1.39e+08	TNBC_SCANB	0	6q23.3,6q24.1	100130476,100423001,100507462,10370,167838,23593,25901,345930,441172,51696,57221,57224,58527,59351,64065,645434,7128,85021	WAKMAR2,MIR3145,CCDC28A-AS1,CITED2,TXLNB,HEBP2,CCDC28A,ECT2L,NHSL1-AS1,HECA,ARFGEF3,NHSL1,ABRACL,PBOV1,PERP,LINC01625,TNFAIP3,REPS1
chr6_1.41e+08	6	chr6	140000001	1.42e+08	1.41e+08	TNBC_SCANB	0	6q24.1	100132735,100500879,100616180	FILNC1,MIR3668,MIR4465
chr6_1.43e+08	6	chr6	142000001	1.44e+08	1.43e+08	TNBC_SCANB	0	6q24.1,6q24.2	100507489,134637,153910,2519,285740,3097,4829,51390,51534,57211,8504,9749	LINC01277,ADAT2,LOC153910,FUCA2,PHACTR2-AS1,HIVEP2,NMBR,AIG1,VTA1,ADGRG6,PEX3,PHACTR2
chr6_1.45e+08	6	chr6	144000001	1.46e+08	1.45e+08	TNBC_SCANB	0	6q24.2,6q24.3	153918,5325,57061,7402,7957,83443,84946,8676,9749	ZC2HC1B,PLAGL1,HYMAI,UTRN,EPM2A,SF3B5,LTV1,STX11,PHACTR2
chr6_1.47e+08	6	chr6	146000001	1.48e+08	1.47e+08	TNBC_SCANB	0	6q24.3	100507557,10981,134957,257218,2911,389432,729176,729178,7957,79747,84085	EPM2A-DT,RAB32,STXBP5,SHPRH,GRM1,SAMD5,KATNBL1P6,STXBP5-AS1,EPM2A,ADGB,FBXO30
chr6_1.49e+08	6	chr6	148000001	1.5e+08	1.49e+08	TNBC_SCANB	0	6q24.3,6q25.1	100128176,10090,11104,116254,23118,23328,340152,387082,645958,85313,9113	UST-AS1,UST,KATNA1,GINM1,TAB2,SASH1,ZC3H12D,SUMO4,RPS18P9,PPIL4,LATS1
chr6_1.51e+08	6	chr6	150000001	1.52e+08	1.51e+08	TNBC_SCANB	0	6q25.1	100652739,135250,154064,2099,25902,348995,353091,389434,5110,55005,57480,57621,646024,79465,79624,80129,80328,80329,81706,84918,9113,9590	RAET1E-AS1,RAET1E,RAET1L,ESR1,MTHFD1L,NUP43,RAET1G,IYD,PCMT1,RMND1,PLEKHG1,ZBTB2,RAET1K,ULBP3,ARMT1,CCDC170,ULBP2,ULBP1,PPP1R14C,LRP11,LATS1,AKAP12
chr6_1.53e+08	6	chr6	152000001	1.54e+08	1.53e+08	TNBC_SCANB	0	6q25.1,6q25.2	2099,23345,26271,26575,54516,7432,80177	ESR1,SYNE1,FBXO5,RGS17,MTRF1L,VIP,MYCT1
chr6_1.55e+08	6	chr6	154000001	1.56e+08	1.55e+08	TNBC_SCANB	0	6q25.2,6q25.3	154043,22828,26034,26230,49861,4988,50508,51106	CNKSR3,SCAF8,IPCEF1,TIAM2,CLDN20,OPRM1,NOX3,TFB1M
chr6_1.57e+08	6	chr6	156000001	1.58e+08	1.57e+08	TNBC_SCANB	0	6q25.3	100500899,100616154,57492,729515,79683	MIR3692,MIR4466,ARID1B,TMEM242,ZDHHC14
chr6_1.59e+08	6	chr6	158000001	1.6e+08	1.59e+08	TNBC_SCANB	0	6q25.3	100130967,100500851,100874300,101409257,117289,202459,404672,51429,56995,57583,6993,7430,79683,83861,84624,84947,8871,94120	LINC02901,MIR3918,SYNJ2-IT1,EZR-AS1,TAGAP,OSTCP1,GTF2H5,SNX9,TULP4,TMEM181,DYNLT1,EZR,ZDHHC14,RSPH3,FNDC1,SERAC1,SYNJ2,SYTL3
chr6_1.61e+08	6	chr6	160000001	1.62e+08	1.61e+08	TNBC_SCANB	0	6q25.3,6q26	100129518,100271873,154197,29074,3482,39,4018,4142,4216,5071,5340,56895,6580,6581,6582,6648,677806,677812,6950,729603,79992,80350,9589	SOD2-OT1,AIRN,PNLDC1,MRPL18,IGF2R,ACAT2,LPA,MAS1,MAP3K4,PRKN,PLG,AGPAT4,SLC22A1,SLC22A3,SLC22A2,SOD2,SNORA20,SNORA29,TCP1,CHP1P2,AGPAT4-IT1,LPAL2,WTAP
chr6_1.63e+08	6	chr6	162000001	1.64e+08	1.63e+08	TNBC_SCANB	0	6q26	100526820,135138,285796,401282,5071,9444	CAHM,PACRG,PACRG-AS1,DKFZp451B082,PRKN,QKI
chr6_1.65e+08	6	chr6	164000001	1.66e+08	1.65e+08	TNBC_SCANB	0	6q26,6q27	10846.2	PDE10A,C6orf118
chr6_1.67e+08	6	chr6	166000001	1.68e+08	1.67e+08	TNBC_SCANB	0	6q27	100289495,100302141,100500857,100874353,10846,11116,113402,1235,2853,285800,401285,441177,51660,54346,6196,6862,6953,83887,8635,90632	LOC100289495,MIR1913,MIR3939,RPS6KA2-IT1,PDE10A,CEP43,SFT2D1,CCR6,GPR31,PRR18,TCP10L2,LINC00602,MPC1,UNC93A,RPS6KA2,TBXT,TCP10L3,TTLL2,RNASET2,LINC00473
chr6_1.69e+08	6	chr6	168000001	1.7e+08	1.69e+08	TNBC_SCANB	1	6q27	100128124,168002,253769,26238,3834,4301,64094,653483,7058,79981	HGC6.3,DACT2,WDR27,LINC01558,KIF25,AFDN,SMOC2,AFDN-DT,THBS2,FRMD1
chr6_170557534	6	chr6	170000001	171115067	170557534	TNBC_SCANB	0	6q27	100616430,154449,253769,28514,387263,401288,5134,55274,55780,5689,6908,6991,80069,84498	MIR4644,LOC154449,WDR27,DLL1,C6orf120,LINC00242,PDCD2,PHF10,ERMARD,PSMB1,TBP,DYNLT2,LINC00574,FAM120B
chr7_1e+06	7	chr7	1	2000000	1000000	TNBC_SCANB	0	7p22.3	100288524,100616160,11033,114796,115330,202915,23353,260341,26173,2852,340260,392617,441307,442497,442907,5154,51608,54905,54919,5575,56975,7975,79778,8379,84262,84310,90637,90639	FOXL3-OT1,MIR4655,ADAP1,PSMG3-AS1,GPR146,TMEM184A,SUN1,TFAMP1,INTS1,GPER1,UNCX,ELFN1,PDGFA-DT,LOC442497,MIR339,PDGFA,GET4,CYP2W1,DNAAF5,PRKAR1B,FAM20C,MAFK,MICALL2,MAD1L1,PSMG3,C7orf50,ZFAND2A,COX19
chr7_3e+06	7	chr7	2000001	4000000	3000000	TNBC_SCANB	0	7p22.3,7p22.2	100616116,155185,221927,221935,23288,2768,29886,29960,3955,4521,55501,80727,8379,84433,8662	MIR4648,AMZ1,BRAT1,SDK1,IQCE,GNA12,SNX8,MRM2,LFNG,NUDT1,CHST12,TTYH3,MAD1L1,CARD11,EIF3B
chr7_5e+06	7	chr7	4000001	6000000	5000000	TNBC_SCANB	0	7p22.2,7p22.1	100533952,100616465,100874342,221935,221937,221938,222962,222967,26100,389458,401303,441191,51622,54476,55698,56903,57786,60,645700,654231,6624,693174,80028,84629,9907	RBAK-RBAKDN,MIR4656,RNF216-IT1,SDK1,FOXK1,MMD2,SLC29A4,RSPH10B,WIPI2,RBAKDN,ZNF815P,RNF216P1,CCZ1,RNF216,RADIL,PAPOLB,RBAK,ACTB,ZNF890P,OCM,FSCN1,MIR589,FBXL18,TNRC18,AP5Z1
chr7_7e+06	7	chr7	6000001	8000000	7000000	TNBC_SCANB	0	7p22.1,7p21.3	100131257,100310846,11014,221955,221960,222967,27102,340267,392862,441194,5395,54468,54753,55146,56913,5879,6119,728194,729852,7559,79034,7965,84132,84792,9265	LOC100131257,ANKRD61,KDELR2,DAGLB,CCZ1B,RSPH10B,EIF2AK1,COL28A1,GRID2IP,PMS2CL,PMS2,MIOS,ZNF853,ZDHHC4,C1GALT1,RAC1,RPA3,RSPH10B2,UMAD1,ZNF12,INTS15,AIMP2,USP42,FAM220A,CYTH3
chr7_9e+06	7	chr7	8000001	10000000	9000000	TNBC_SCANB	0	7p21.3	113263,168741,30010,3382	GLCCI1,PER3P1,NXPH1,ICA1
chr7_1.1e+07	7	chr7	10000001	1.2e+07	1.1e+07	TNBC_SCANB	1	7p21.3	221981,4697,9678	THSD7A,NDUFA4,PHF14
chr7_1.3e+07	7	chr7	12000001	1.4e+07	1.3e+07	TNBC_SCANB	1	7p21.3,7p21.2	10124,2115,221806,54664,85477	ARL4A,ETV1,VWDE,TMEM106B,SCIN
chr7_1.5e+07	7	chr7	14000001	1.6e+07	1.5e+07	TNBC_SCANB	0	7p21.2	1607,2115,392636,4223	DGKB,ETV1,AGMO,MEOX2
chr7_1.7e+07	7	chr7	16000001	1.8e+07	1.7e+07	TNBC_SCANB	0	7p21.2,7p21.1	100506025,100506049,10551,155465,196,23161,25928,27075,28969,57037,729920	CRPPA-AS1,LRRC72,AGR2,AGR3,AHR,SNX13,SOSTDC1,TSPAN13,BZW2,ANKMY2,CRPPA
chr7_1.9e+07	7	chr7	18000001	20000000	1.9e+07	TNBC_SCANB	0	7p21.1	100422967,221823,221830,222894,256130,7291,9734	MIR3146,PRPS1L1,POLR1F,FERD3L,TMEM196,TWIST1,HDAC9
chr7_2.1e+07	7	chr7	20000001	2.2e+07	2.1e+07	TNBC_SCANB	0	7p21.1,7p15.3	100874041,221833,222901,340273,346389,3696,55536,6671,8701	MACC1-AS1,SP8,RPL23P8,ABCB5,MACC1,ITGB8,CDCA7L,SP4,DNAH11
chr7_2.3e+07	7	chr7	22000001	2.4e+07	2.3e+07	TNBC_SCANB	0	7p15.3	100506178,100775104,10457,10643,11097,115416,1197,256227,256355,29896,340277,3569,54543,55975,56164,692210,84668,90693,9771	STEAP1B-AS1,KLHL7-DT,GPNMB,IGF2BP3,NUP42,MALSU1,CLK2P1,STEAP1B,RPS2P32,TRA2A,FAM221A,IL6,TOMM7,KLHL7,STK31,SNORD93,HYCC1,CCDC126,RAPGEF5
chr7_2.5e+07	7	chr7	24000001	2.6e+07	2.5e+07	TNBC_SCANB	0	7p15.3,7p15.2	100873753,136895,1687,26031,406940,4852,51678,54205,64111	RNU6-16P,C7orf31,GSDME,OSBPL3,MIR148A,NPY,PALS2,CYCS,NPVF
chr7_2.7e+07	7	chr7	26000001	2.8e+07	2.7e+07	TNBC_SCANB	0	7p15.2,7p15.1	100133311,100316868,100506311,100534589,100874323,11112,11335,2128,221883,221895,285941,29887,3181,3198,3199,3200,3201,3202,3203,3204,3205,3206,3207,3209,441204,442920,8887,8935,9603,9808	HOXA-AS3,HOTTIP,HOTAIRM1,HOXA10-HOXA9,HOXA10-AS,HIBADH,CBX3,EVX1,HOXA11-AS,JAZF1,LINC02860,SNX10,HNRNPA2B1,HOXA1,HOXA2,HOXA3,HOXA4,HOXA5,HOXA6,HOXA7,HOXA9,HOXA10,HOXA11,HOXA13,LINC02981,MIR196B,TAX1BP1,SKAP2,NFE2L3,KIAA0087
chr7_2.9e+07	7	chr7	28000001	30000000	2.9e+07	TNBC_SCANB	0	7p15.1,7p14.3	100128081,100506497,100616354,1124,221895,222171,442524,54504,644150,646762,9586,9805,9865	JAZF1-AS1,CPVL-AS2,MIR550A3,CHN2,JAZF1,PRR15,DPY19L2P3,CPVL,WIPF3,LOC646762,CREB5,SCRN1,TRIL
chr7_3.1e+07	7	chr7	30000001	3.2e+07	3.1e+07	TNBC_SCANB	0	7p14.3	100500883,100526825,10392,10842,11185,117,1395,222161,222166,223075,223082,2617,2692,358,401320,5137,55033,63974,693133,79017,84182,84725,9805	MIR550B1,INMT-MINDY4,NOD1,PPP1R17,INMT,ADCYAP1R1,CRHR2,DKFZP586I1420,MTURN,ITPRID1,ZNRF2,GARS1,GHRHR,AQP1,GARS1-DT,PDE1C,FKBP14,NEUROD6,MIR550A1,GGCT,MINDY4,PLEKHA8,SCRN1
chr7_3.3e+07	7	chr7	32000001	3.4e+07	3.3e+07	TNBC_SCANB	0	7p14.3	100129460,100130673,100500830,11328,168667,23080,23658,25948,27241,401321,441208,441212,51251,5137,6100,693134	DPY19L1P1,LOC100130673,MIR550B2,FKBP9,BMPER,AVL9,LSM5,KBTBD2,BBS9,LINC00997,ZNRF2P1,RP9P,NT5C3A,PDE1C,RP9,MIR550A2
chr7_3.5e+07	7	chr7	34000001	3.6e+07	3.5e+07	TNBC_SCANB	0	7p14.3,7p14.2	168667,23333,387129,401324,404744,554236,57057,64224,989	BMPER,DPY19L1,NPSR1,LOC401324,NPSR1-AS1,DPY19L2P1,TBX20,HERPUD2,SEPTIN7
chr7_3.7e+07	7	chr7	36000001	3.8e+07	3.7e+07	TNBC_SCANB	0	7p14.2,7p14.1	100302113,100874264,23366,313,353345,51314,54443,54749,6424,80820,9844	MIR1200,AOAH-IT1,MATCAP2,AOAH,GPR141,NME8,ANLN,EPDR1,SFRP4,EEPD1,ELMO1
chr7_3.9e+07	7	chr7	38000001	40000000	3.9e+07	TNBC_SCANB	0	7p14.1	100506776,100861520,11281,27072,273,340286,349114,445347,57002,5898,646999,83930,8621	TRG-AS1,POU6F2-AS1,POU6F2,VPS41,AMPH,FAM183BP,LINC00265,TARP,YAE1,RALA,LOC646999,STARD3NL,CDK13
chr7_4.1e+07	7	chr7	40000001	4.2e+07	4.1e+07	TNBC_SCANB	0	7p14.1	136647,285954,3624,79783,8621	MPLKIP,INHBA-AS1,INHBA,SUGCT,CDK13
chr7_4.3e+07	7	chr7	42000001	4.4e+07	4.3e+07	TNBC_SCANB	0	7p14.1,7p13	100500829,100506895,100534592,23072,2737,51619,55665,55744,5683,644,64951,64983,79020,84820,9263	MIR3943,LUARIS,URGCP-MRPS24,HECW1,GLI3,UBE2D4,URGCP,COA1,PSMA2,BLVRA,MRPS24,MRPL32,C7orf25,POLR2J4,STK17A
chr7_4.5e+07	7	chr7	44000001	4.6e+07	4.5e+07	TNBC_SCANB	0	7p13,7p12.3	100616346,10268,10652,107,165,222068,23148,23386,255031,2645,27434,285955,285958,28988,29881,3484,3486,401331,4967,5224,5425,54606,5478,5814,58498,64005,641977,677795,677796,677798,816,83605,83637,84820,9238,94239	MIR4649,RAMP3,YKT6,ADCY1,AEBP1,TMED4,NACAD,NUDCD3,LINC00957,GCK,POLM,SPDYE1,SNHG15,DBNL,NPC1L1,IGFBP1,IGFBP3,RASA4CP,OGDH,PGAM2,POLD2,DDX56,PPIA,PURB,MYL7,MYO1G,SEPTIN7P2,SNORA5B,SNORA5C,SNORA9,CAMK2B,CCM2,ZMIZ2,POLR2J4,TBRG4,H2AZ2
chr7_4.7e+07	7	chr7	46000001	4.8e+07	4.7e+07	TNBC_SCANB	0	7p12.3	168507,401335,64759,80099,84847	PKD1L1,LINC02902,TNS3,PKD1L1-AS1,LINC00525
chr7_4.9e+07	7	chr7	48000001	50000000	4.9e+07	TNBC_SCANB	0	7p12.3,7p12.2	11055,136288,154664,168448,256979,3364,375567,7378	ZPBP,C7orf57,ABCA13,CDC14C,SUN3,HUS1,VWC2,UPP1
chr7_5.1e+07	7	chr7	50000001	5.2e+07	5.1e+07	TNBC_SCANB	0	7p12.2,7p12.1	100129427,100130988,10320,11055,1644,23242,2887,63979	DDC-AS1,SPATA48,IKZF1,ZPBP,DDC,COBL,GRB10,FIGNL1
chr7_5.3e+07	7	chr7	52000001	5.4e+07	5.3e+07	TNBC_SCANB	0	7p12.1,7p11.2	285877	POM121L12,LINC01446
chr7_5.5e+07	7	chr7	54000001	5.6e+07	5.5e+07	TNBC_SCANB	1	7p11.2	100507500,1956,222008,23480,285878,3262,346288,349075,360132,55915,81552	EGFR-AS1,EGFR,VSTM2A,SEC61G,VSTM2A-OT1,SEPTIN14,ZNF713,FKBP9P1,LANCL2,VOPP1
chr7_5.7e+07	7	chr7	56000001	5.8e+07	5.7e+07	TNBC_SCANB	0	7p11.2,7p11.1	100130849,100422939,222029,25870,2631,349075,389493,441234,51142,51373,5260,5723,642006,650226,677803,908,90827	LOC100130849,MIR3147,DKFZp434L192,SUMF2,NIPSNAP2,ZNF713,NUPR2,ZNF716,CHCHD2,MRPS17,PHKG1,PSPH,GUSBP10,LOC650226,SNORA15,CCT6A,ZNF479
chr7_5.9e+07	7	chr7	58000001	60000000	5.9e+07	TNBC_SCANB	0	7p11.1,7q11.1
chr7_6.1e+07	7	chr7	60000001	6.2e+07	6.1e+07	TNBC_SCANB	0	7q11.1,7q11.21
chr7_6.3e+07	7	chr7	62000001	6.4e+07	6.3e+07	TNBC_SCANB	2	7q11.21	100506050,168417,340252,442319,643955,649395,728927,730291	LINC01005,ZNF679,ZNF680,ZNF727,ZNF733P,YWHAEP1,ZNF736,ZNF735
chr7_6.5e+07	7	chr7	64000001	6.6e+07	6.5e+07	TNBC_SCANB	0	7q11.21	100128885,10793,154807,168374,2086,27297,285908,2990,340252,435,441242,493754,51351,51427,641746,643180,643253,644619,677807,7697,8460	LOC100128885,ZNF273,VKORC1L1,ZNF92,ERV3-1,CRCP,LINC00174,GUSB,ZNF680,ASL,LINC03006,RABGEF1P1,ZNF117,ZNF107,LOC641746,CCT6P3,CCT6P1,INTS4P2,SNORA22,ZNF138,TPST1
chr7_6.7e+07	7	chr7	66000001	6.8e+07	6.7e+07	TNBC_SCANB	0	7q11.21,7q11.22	100616331,154881,27342,493754,51119,5382,55069,55253,64940,729156	MIR4650-2,KCTD7,RABGEF1,RABGEF1P1,SBDS,PMS2P4,TMEM248,TYW1,STAG3L4,GTF2IRD1P1
chr7_6.9e+07	7	chr7	68000001	70000000	6.9e+07	TNBC_SCANB	0	7q11.22	26053	AUTS2
chr7_7.1e+07	7	chr7	70000001	7.2e+07	7.1e+07	TNBC_SCANB	0	7q11.22	100500836,100500920,26053,64409,83698	MIR3914-1,MIR3914-2,AUTS2,GALNT17,CALN1
chr7_7.3e+07	7	chr7	72000001	7.4e+07	7.3e+07	TNBC_SCANB	0	7q11.22,7q11.23	100422948,100616310,114049,135886,135892,1364,1365,155368,155370,155382,171022,2006,260294,26608,3984,401375,441250,441251,442578,51085,541473,55695,5982,654816,6804,693175,7458,7461,7462,8326,83451,84277,8468,9031,9275,9569,9883	MIR4284,MIR4650-1,BUD23,TMEM270,TRIM50,CLDN4,CLDN3,METTL27,SBDSP1,VPS37D,ABHD11-AS1,ELN,NSUN5P2,TBL2,LIMK1,GTF2IRD2P1,TYW1B,SPDYE7P,STAG3L3,MLXIPL,LOC541473,NSUN5,RFC2,NCF1B,STX1A,MIR590,EIF4H,CLIP2,LAT2,FZD9,ABHD11,DNAJC30,FKBP6,BAZ1B,BCL7B,GTF2IRD1,POM121
chr7_7.5e+07	7	chr7	74000001	7.6e+07	7.5e+07	TNBC_SCANB	0	7q11.23	100101267,100616270,10344,155400,222183,2969,2970,3092,3315,375593,389523,389524,4191,442582,442590,51657,5383,5387,54441,5447,57414,6369,653361,654817,677801,729438,7532,81554,83862,84163,9569	POM121C,MIR4651,CCL26,NSUN5P1,SRRM3,GTF2I,GTF2IP1,HIP1,HSPB1,TRIM73,GTF2IRD2B,MDH2,STAG3L2,SPDYE5,STYXL1,PMS2P5,PMS2P3,STAG3L1,POR,RHBDD2,CCL24,NCF1,NCF1C,SNORA14A,CASTOR2,YWHAG,RCC1L,TMEM120A,GTF2IRD2,GTF2IRD1
chr7_7.7e+07	7	chr7	76000001	7.8e+07	7.7e+07	TNBC_SCANB	0	7q11.23,7q21.11	100132832,100133091,100505854,100847045,10875,113878,136853,222194,22932,399670,441263,54103,57157,57639,5782,619190,7784,80761,85025,9863	PMS2P9,LINC03009,APTR,MIR548AU,FGL2,DTX2,SSC4D,RSBN1L,POMZP3,RPL13AP17,DTX2P1-UPK3BP1-PMS2P11,GSAP,PHTF2,CCDC146,PTPN12,FDPSP2,ZP3,TMEM60,MAGI2
chr7_7.9e+07	7	chr7	78000001	80000000	7.9e+07	TNBC_SCANB	1	7q21.11	100313772,100505881,100874021,2770,948,9863	MIR548M,MAGI2-AS3,MAGI2-AS2,GNAI1,CD36,MAGI2
chr7_8.1e+07	7	chr7	80000001	8.2e+07	8.1e+07	TNBC_SCANB	0	7q21.11	10512,3082,346562,781,948	SEMA3C,HGF,GNAT3,CACNA2D1,CD36
chr7_8.3e+07	7	chr7	82000001	8.4e+07	8.3e+07	TNBC_SCANB	0	7q21.11	10371,27445,781,9723	SEMA3A,PCLO,CACNA2D1,SEMA3E
chr7_8.5e+07	7	chr7	84000001	8.6e+07	8.5e+07	TNBC_SCANB	0	7q21.11	223117	SEMA3D
chr7_8.7e+07	7	chr7	86000001	8.8e+07	8.7e+07	TNBC_SCANB	0	7q21.11,7q21.12	10926,11257,154661,222223,2913,5243,5244,53616,54677,55972,6717,79161,79689,9988	DBF4,TP53TG1,RUNDC3B,ELAPOR2,GRM3,ABCB1,ABCB4,ADAM22,CROT,SLC25A40,SRI,TMEM243,STEAP4,DMTF1
chr7_8.9e+07	7	chr7	88000001	90000000	8.9e+07	TNBC_SCANB	0	7q21.12,7q21.13	219557,219578,261729,26872,442523,79846,85865	TEX47,ZNF804B,STEAP2,STEAP1,DPY19L2P4,CFAP69,GTPBP10
chr7_9.1e+07	7	chr7	90000001	9.2e+07	9.1e+07	TNBC_SCANB	0	7q21.13,7q21.2	101409256,10142,1595,401387,5218,54467,7978,8321,85865,889,9069	LOC101409256,AKAP9,CYP51A1,LRRD1,CDK14,ANKIB1,MTERF1,FZD1,GTPBP10,KRIT1,CLDN12
chr7_9.3e+07	7	chr7	92000001	9.4e+07	9.3e+07	TNBC_SCANB	1	7q21.2,7q21.3	100616206,1021,10282,219285,253012,257415,2791,2792,5189,54467,54809,55610,574442,57798,724023,7980,799,84060,84849	MIR4652,CDK6,BET1,SAMD9L,HEPACAM2,FAM133B,GNG11,GNGT1,PEX1,ANKIB1,SAMD9,VPS50,MIR489,GATAD1,MIR653,TFPI2,CALCR,RBM48
chr7_9.5e+07	7	chr7	94000001	9.6e+07	9.5e+07	TNBC_SCANB	0	7q21.3	10165,1278,1780,23089,5166,51666,5444,5445,5446,55607,64921,693176,8910	SLC25A13,COL1A2,DYNC1I1,PEG10,PDK4,ASB4,PON1,PON2,PON3,PPP1R9A,CASD1,MIR591,SGCE
chr7_9.7e+07	7	chr7	96000001	9.8e+07	9.7e+07	TNBC_SCANB	0	7q21.3,7q22.1	100506136,168620,1749,1750,22853,25798,25851,285987,389538,401388,440,4951,55971,57001,6863,7979	BHLHA15,DLX5,DLX6,LMTK2,BRI3,TECPR1,DLX6-AS1,CCZ1P-OR7E38P,ASNS,OCM2,BAIAP2L1,SDHAF3,TAC1,SEM1
chr7_9.9e+07	7	chr7	98000001	100000000	9.9e+07	TNBC_SCANB	0	7q22.1	100289187,100500819,100526740,100616439,100861540,10095,10552,10734,10898,10980,11333,1551,1576,1577,221785,221786,221914,222865,23660,245812,255374,26024,285989,29990,29992,349149,352954,389541,402569,406900,407014,407050,4176,441272,4885,5379,55063,55262,55971,563,57154,646282,64816,6878,7551,7586,7589,79027,79037,79690,81392,8295,84124,84176,8896,89122,9179,9551	TMEM225B,MIR3609,ATP5MF-PTCD1,MIR4658,CYP3A7-CYP3A51P,ARPC1B,ARPC1A,STAG3,CPSF4,COPS6,PDAP1,CYP3A7,CYP3A4,CYP3A5,ZSCAN25,FAM200A,GPC2,TMEM130,ZKSCAN5,CNPY4,MBLAC1,PTCD1,ZNF789,PILRB,PILRA,GJC3,CASTOR3P,LAMTOR4,KPNA7,MIR106B,MIR25,MIR93,MCM7,SPDYE3,NPTX2,PMS2P1,ZCWPW1,TRAPPC14,BAIAP2L1,AZGP1,SMURF1,AZGP1P1,CYP3A43,TAF6,ZNF3,ZKSCAN1,ZSCAN21,ZNF655,PVRIG,GAL3ST4,OR2AE1,TRRAP,ZNF394,MYH16,BUD31,TRIM4…
chr7_1.01e+08	7	chr7	100000001	1.02e+08	1.01e+08	TNBC_SCANB	1	7q22.1	100129845,100316904,100422858,100616117,10071,10248,10467,10603,1174,136227,140453,1523,2050,2056,221908,222950,24146,26261,2783,3268,346606,375607,402573,402682,4034,43,5054,51024,5118,51412,51593,55063,56257,56996,64598,64599,64792,7036,7205,729597,7425,7455,81628,81844,8985,93408	PCOLCE-AS1,SAP25,MIR4285,MIR4653,MUC12,POP7,ZNHIT1,SH2B2,AP1S1,COL26A1,MUC17,CUX1,EPHB4,EPO,PPP1R35,NYAP1,CLDN15,FBXO24,GNB2,AGFG2,MOGAT3,NAT16,SPACDR,UFSP1,LRCH4,ACHE,SERPINE1,FIS1,PCOLCE,ACTL6B,SRRT,ZCWPW1,MEPCE,SLC12A9,MOSPD3,GIGYF1,IFT22,TFR2,TRIP6,SPDYE6,VGF,ZAN,TSC22D4,TRIM56,PLOD3,MYL10
chr7_1.03e+08	7	chr7	102000001	1.04e+08	1.03e+08	TNBC_SCANB	0	7q22.1,7q22.2	100129424,100271927,100289561,100310812,100616367,100630923,100847073,10156,10234,222229,222234,222235,222236,246721,27000,349152,375611,375612,5001,5439,54784,548644,5649,5701,79706,80228,83787,9512	RPL19P12,RASA4B,LOC100289561,SPDYE2B,MIR4467,LOC100630923,MIR5090,RASA4,LRRC17,LRWD1,FAM185A,FBXL13,NAPEPLD,POLR2J2,DNAJC2,DPY19L2P2,SLC26A5,LHFPL3,ORC5,POLR2J,ALKBH4,POLR2J3,RELN,PSMC2,PRKRIP1,ORAI2,ARMC10,PMPCB
chr7_1.05e+08	7	chr7	104000001	1.06e+08	1.05e+08	TNBC_SCANB	2	7q22.2,7q22.3	100130771,100216545,100216546,10135,222255,222256,375612,54517,55904,60561,645591,6733,6856,723809	EFCAB10,KMT2E-AS1,LINC01004,NAMPT,ATXN7L1,CDHR3,LHFPL3,PUS7,KMT2E,RINT1,LHFPL3-AS1,SRPK2,SYPL1,LHFPL3-AS2
chr7_1.07e+08	7	chr7	106000001	1.08e+08	1.07e+08	TNBC_SCANB	0	7q22.3,7q31.1	10466,11062,168455,1738,1811,22798,26959,2845,286002,3912,4897,5172,5294,5577,55973,79872	COG5,DUS4L,CCDC71L,DLD,SLC26A3,LAMB4,HBP1,GPR22,SLC26A4-AS1,LAMB1,NRCAM,SLC26A4,PIK3CG,PRKAR2B,BCAP29,CBLL1
chr7_1.09e+08	7	chr7	108000001	1.1e+08	1.09e+08	TNBC_SCANB	1	7q31.1	154907,168451,4189,442720,4897,50640	LINC02903,THAP5,DNAJB9,EIF3IP1,NRCAM,PNPLA8
chr7_1.11e+08	7	chr7	110000001	1.12e+08	1.11e+08	TNBC_SCANB	0	7q31.1	11179,54674,83943,9732	ZNF277,LRRN3,IMMP2L,DOCK4
chr7_1.13e+08	7	chr7	112000001	1.14e+08	1.13e+08	TNBC_SCANB	0	7q31.1	154743,286006,3475,401397,54329,5506,64418,93986	BMT2,LSMEM1,IFRD1,SMIM30,GPR85,PPP1R3A,TMEM168,FOXP2
chr7_1.15e+08	7	chr7	114000001	1.16e+08	1.15e+08	TNBC_SCANB	0	7q31.1,7q31.2	100500896,22797,26136,29969,857,858,93986	MIR3666,TFEC,TES,MDFIC,CAV1,CAV2,FOXP2
chr7_1.17e+08	7	chr7	116000001	1.18e+08	1.17e+08	TNBC_SCANB	0	7q31.2,7q31.31	1080,136991,338069,4233,51691,56311,7472,7982,830,83992,857,858,93653,93654,93655	CFTR,ASZ1,ST7-OT4,MET,LSM8,ANKRD7,WNT2,ST7,CAPZA2,CTTNBP2,CAV1,CAV2,ST7-AS1,ST7-AS2,ST7-OT3
chr7_1.19e+08	7	chr7	118000001	1.2e+08	1.19e+08	TNBC_SCANB	0	7q31.31	3751	KCND2
chr7_1.21e+08	7	chr7	120000001	1.22e+08	1.21e+08	TNBC_SCANB	0	7q31.31,7q31.32	10157,10447,154860,23554,3751,389549,51384,54556,5803,79974,93664	AASS,FAM3C,FEZF1-AS1,TSPAN12,KCND2,FEZF1,WNT16,ING3,PTPRZ1,CPED1,CADPS2
chr7_1.23e+08	7	chr7	122000001	1.24e+08	1.23e+08	TNBC_SCANB	2	7q31.32,7q31.33	142685,154865,168433,23553,26062,378925,442721,4698,50833,6561,6677,730130,8976,93664	ASB15,IQUB,RNF133,HYAL4,HYAL6P,RNF148,LMOD2,NDUFA5,TAS2R16,SLC13A1,SPAM1,TMEM229A,WASL,CADPS2
chr7_1.25e+08	7	chr7	124000001	1.26e+08	1.25e+08	TNBC_SCANB	0	7q31.33	154872,25913,2861	LINC03043,POT1,GPR37
chr7_1.27e+08	7	chr7	126000001	1.28e+08	1.27e+08	TNBC_SCANB	0	7q31.33,7q32.1	157247,168850,27044,27099,2918,29999,381,3952,401399,406917,5078,55131,64101,693177,693178,79571	ZNF800,SND1,SND1-IT1,GRM8,FSCN3,ARF5,LEP,PRRT4,MIR129-1,PAX4,RBM28,LRRC4,MIR592,MIR593,GCC1
chr7_1.29e+08	7	chr7	128000001	1.3e+08	1.29e+08	TNBC_SCANB	0	7q32.1,7q32.2	100130705,100287482,100885864,1358,136263,23008,2318,23382,23534,286016,29923,340348,346653,3614,3663,375616,401399,402483,406958,406959,407053,407835,4899,51200,51530,55798,57464,611,64753,6608,7328,813,84691,84928,9296,93979	ATP6V1FNB,SMKR1,RNA5SP244,CPA2,SSMEM1,KLHDC10,FLNC,AHCYL2,TNPO3,TPI1P2,HILPDA,TSPAN33,GARIN1A,IMPDH1,IRF5,KCP,PRRT4,LINC01000,MIR182,MIR183,MIR96,LOC407835,NRF1,CPA4,ZC3HC1,METTL2B,STRIP2,OPN1SW,CCDC136,SMO,UBE2H,CALU,GARIN1B,TMEM209,ATP6V1F,CPA5
chr7_1.31e+08	7	chr7	130000001	1.32e+08	1.31e+08	TNBC_SCANB	0	7q32.2,7q32.3	114960,1357,136259,26958,317751,378805,407021,407024,4232,4289,442904,5420,646329,91584,93979,95681	TSGA13,CPA1,KLF14,COPG2,MESTIT1,LINC-PINT,MIR29A,MIR29B1,MEST,MKLN1,MIR335,PODXL,PLXNA4,CPA5,CEP41
chr7_1.33e+08	7	chr7	132000001	1.34e+08	1.33e+08	TNBC_SCANB	0	7q32.3,7q33	136332,286023,54927,60412,84912,91584	LRGUK,FLJ40288,CHCHD3,EXOC4,SLC35B4,PLXNA4
chr7_1.35e+08	7	chr7	134000001	1.36e+08	1.35e+08	TNBC_SCANB	0	7q33	231,23165,26266,29062,340351,346673,389558,441282,4850,55281,57016,647087,669,767558,78996,800,84912	AKR1B1,NUP205,SLC13A4,WDR91,AGBL3,STRA8,FAM180A,AKR1B15,CNOT4,TMEM140,AKR1B10,STMP1,BPGM,LUZP6,CYREN,CALD1,SLC35B4
chr7_1.37e+08	7	chr7	136000001	1.38e+08	1.37e+08	TNBC_SCANB	0	7q33	100130880,100616226,1129,349160,574443,5764,64764,6718,9162	CREB3L2-AS1,MIR4468,CHRM2,LOC349160,MIR490,PTN,CREB3L2,AKR1D1,DGKI
chr7_1.39e+08	7	chr7	138000001	1.4e+08	1.39e+08	TNBC_SCANB	0	7q33,7q34	100129148,100134229,100996928,136306,154790,154791,155006,254048,28996,346689,50617,51631,56829,57670,64761,6916,79989,80853,8805,92092	LOC100129148,KDM7A-DT,FMC1-LUC7L2,SVOPL,CLEC2L,FMC1,TMEM213,UBN2,HIPK2,KLRG2,ATP6V0A4,LUC7L2,ZC3HAV1,KIAA1549,PARP12,TBXAS1,TTC26,KDM7A,TRIM24,ZC3HAV1L
chr7_1.41e+08	7	chr7	140000001	1.42e+08	1.41e+08	TNBC_SCANB	0	7q34	100134713,100289017,100507421,130075,136242,136541,23601,23608,27147,285962,401409,4708,494551,50831,50832,51650,54429,55750,57189,5726,673,6742,730441,84255,8972,90956,93432	NDUFB2-AS1,MOXD2P,TMEM178B,OR9A4,PRSS37,PRSS58,CLEC5A,MKRN1,DENND2A,WEE2-AS1,RAB19,NDUFB2,WEE2,TAS2R3,TAS2R4,MRPS33,TAS2R5,AGK,DENND11,TAS2R38,BRAF,SSBP1,SLC37A3,MGAM,ADCK2,MGAM2
chr7_1.43e+08	7	chr7	142000001	1.44e+08	1.43e+08	TNBC_SCANB	0	7q34,7q35	100463482,1180,135924,135927,135932,135941,135946,135948,154754,154761,2041,2051,259285,259286,259287,26211,285965,285966,338398,340307,346517,346525,373156,3792,392138,393046,401427,441294,442361,445328,5304,55503,56302,5644,728377,7791,835,89883,9715,9747	MTRNR2L6,CLCN1,OR9A2,LLCFC1,TMEM139,OR2A14,OR6B1,OR2F2,PRSS3P2,LOC154761,EPHA1,EPHB6,TAS2R39,TAS2R40,TAS2R41,OR2F1,EPHA1-AS1,TCAF2,TAS2R60,CTAGE6,OR6V1,OR2A12,GSTK1,KEL,OR2A25,OR2A5,OR2A7,CTAGE15,OR2A2,ARHGEF35,PIP,TRPV6,TRPV5,PRSS1,ARHGEF34P,ZYX,CASP2,OR6W1P,FAM131B,TCAF1
chr7_1.45e+08	7	chr7	144000001	1.46e+08	1.45e+08	TNBC_SCANB	1	7q35	135935,26047,27010,7984	NOBOX,CNTNAP2,TPK1,ARHGEF5
chr7_1.47e+08	7	chr7	146000001	1.48e+08	1.47e+08	TNBC_SCANB	0	7q35,7q36.1	100302191,100313895,100847078,26047	MIR548I4,MIR548F4,MIR548AQ,CNTNAP2
chr7_1.49e+08	7	chr7	148000001	1.5e+08	1.49e+08	TNBC_SCANB	0	7q36.1	100289678,136051,155054,155060,155061,155066,168544,202865,2146,23145,26047,27153,401431,57541,643641,653857,7988,79970,8427,8454,84626,9601	ZNF783,ZNF786,ZNF425,LOC155060,ZNF746,ATP6V0E2,ZNF467,C7orf33,EZH2,SSPOP,CNTNAP2,ZNF777,ATP6V0E2-AS1,ZNF398,ZNF862,ACTR3C,ZNF212,ZNF767P,ZNF282,CUL1,KRBA1,PDIA4
chr7_1.51e+08	7	chr7	150000001	1.52e+08	1.51e+08	TNBC_SCANB	0	7q36.1	100131176,100500835,100505483,100527949,10061,100873749,1020,10922,11194,113763,116988,136371,155038,155051,168391,168537,170575,26,26157,2636,285971,285972,285973,28959,29803,349136,3757,474344,4846,51422,51667,54480,55303,55340,55365,58508,5919,6009,63917,6522,653857,65999,6604,728743,768213,83590,9311	WDR86-AS1,MIR3907,PRKAG2-AS1,GIMAP1-GIMAP5,ABCF2,RNU6-34P,CDK5,FASTK,ABCB8,ZBED10P,AGAP3,ASB10,GIMAP8,CRYGN,GALNTL5,GIMAP7,GIMAP1,AOC1,GIMAP2,GBX1,ZNF775,LINC00996,ATG9B,TMEM176B,REPIN1,WDR86,KCNH2,GIMAP6,NOS3,PRKAG2,NUB1,CHPF2,GIMAP4,GIMAP5,TMEM176A,KMT2C,RARRES2,RHEB,GALNT11,SLC4A2,ACTR3C,LRRC61,SMARCD3,LOC728743,MIR671,TMUB1,ASIC3
chr7_1.53e+08	7	chr7	152000001	1.54e+08	1.53e+08	TNBC_SCANB	0	7q36.1,7q36.2	100128822,1804,220832,57180,58508,7516	LINC01003,DPP6,FABP5P3,ACTR3B,KMT2C,XRCC2
chr7_1.55e+08	7	chr7	154000001	1.56e+08	1.55e+08	TNBC_SCANB	0	7q36.2,7q36.3	100128264,100132707,155435,1804,2020,202781,22976,285888,3361,3638,6469	HTR5A-AS1,PAXIP1-AS2,RBM33,DPP6,EN2,PAXIP1-DT,PAXIP1,CNPY1,HTR5A,INSIG1,SHH
chr7_1.57e+08	7	chr7	156000001	1.58e+08	1.57e+08	TNBC_SCANB	0	7q36.3	10049,100506585,129790,140545,285889,3110,406945,5799,64327,64433,64434,645249,9690	DNAJB6,PTPRN2-AS1,RNF32,LOC285889,MNX1,MIR153-2,PTPRN2,LMBR1,LINC00244,NOM1,MNX1-AS1,UBE3C
chr7_158569332	7	chr7	158000001	159138663	158569332	TNBC_SCANB	0	7q36.3	100847032,154822,54892,55112,57488,5799,693180,7434	MIR5707,LINC00689,NCAPG2,DYNC2I1,ESYT2,PTPRN2,MIR595,VIPR2
chr8_1e+06	8	chr8	1	2000000	1000000	TNBC_SCANB	0	8p23.3	157695,157697,169270,2055,26260,286083,441308,619343,644128,693181,9172,9228,9639,9920	TDRP,ERICH1,ZNF596,CLN8,FBXO25,LOC286083,OR4F21,RPL23AP53,MIR596,MYOM2,DLGAP2,ARHGEF10,KBTBD11
chr8_3e+06	8	chr8	2000001	4000000	3000000	TNBC_SCANB	0	8p23.3,8p23.2	64478.9	CSMD1,MYOM2
chr8_5e+06	8	chr8	4000001	6000000	5000000	TNBC_SCANB	0	8p23.2	64478	CSMD1
chr8_7e+06	8	chr8	6000001	8000000	7000000	TNBC_SCANB	0	8p23.2,8p23.1	100128890,100131980,100132103,100132396,100287015,100289462,100302186,100616348,100616372,100652791,1667,1669,1670,1671,1672,1673,170949,245910,285,389610,392188,401447,441317,441328,449491,449492,449493,503614,55326,645402,645836,653423,724068,728358,79648	FAM66B,ZNF705G,FAM66E,ZNF705B,MCPH1-DT,DEFB4B,MIR548I3,MIR4659A,MIR4659B,GS1-24F4.2,DEFA1,DEFA4,DEFA5,DEFA6,DEFB1,DEFB4A,DEFT1P,DEFB107A,ANGPT2,XKR5,USP17L8,USP17L1,FAM90A7,FAM90A10,DEFA8P,DEFA9P,DEFA10P,DEFB107B,AGPAT5,USP17L4,USP17L3,SPAG11A,DEFA11P,DEFA1B,MCPH1
chr8_9e+06	8	chr8	8000001	10000000	9000000	TNBC_SCANB	0	8p23.1	100616350,137075,157273,157285,157627,286042,406907,4482,693182,79660,8658,90459,9258	MIR4660,CLDN23,LOC157273,PRAG1,MIR124-1HG,FAM86B3P,MIR124-1,MSRA,MIR597,PPP1R3B,TNKS,ERI1,MFHAS1
chr8_1.1e+07	8	chr8	10000001	1.2e+07	1.1e+07	TNBC_SCANB	0	8p23.1	100132923,100302166,100506990,1508,157739,203074,203076,2222,245940,252969,2626,286046,377630,392196,392197,4482,54984,613209,613210,613211,640,66036,693183,728957,83595,83648,83650,83655,83656,94137	FAM66D,MIR1322,FAM86B2-DT,CTSB,TDH,PRSS55,C8orf74,FDFT1,DEFB130A,NEIL2,GATA4,XKR6,USP17L2,LOC392196,USP17L7,MSRA,PINX1,DEFB135,DEFB136,DEFB134,BLK,MTMR9,MIR598,ZNF705D,SOX7,FAM167A,SLC35G5,LINC00208,FAM167A-AS1,RP1L1
chr8_1.3e+07	8	chr8	12000001	1.4e+07	1.3e+07	TNBC_SCANB	0	8p23.1,8p22	100132923,100133172,100500838,100500870,100506990,101409254,10395,137868,157773,245912,245940,340357,389633,57604,649352,653333,729689,729732,85002,91694	FAM66D,FAM66A,MIR3926-2,MIR3926-1,FAM86B2-DT,LINC00681,DLC1,SGCZ,C8orf48,DEFB109A,DEFB130A,LINC03019,FAM90A25P,TRMT9B,LOC649352,FAM86B2,FAM90A2P,LOC729732,FAM86B1,LONRF1
chr8_1.5e+07	8	chr8	14000001	1.6e+07	1.5e+07	TNBC_SCANB	0	8p22	137868,4481,494332,7991	SGCZ,MSR1,MIR383,TUSC3
chr8_1.7e+07	8	chr8	16000001	1.8e+07	1.7e+07	TNBC_SCANB	0	8p22	137492,2267,26281,286097,29883,427,4481,5108,51201,5157,57509,6542,9108	VPS37A,FGL1,FGF20,MICU3,CNOT7,ASAH1,MSR1,PCM1,ZDHHC2,PDGFRL,MTUS1,SLC7A2,MTMR7
chr8_1.9e+07	8	chr8	18000001	20000000	1.9e+07	TNBC_SCANB	0	8p22,8p21.3	10,100128993,23362,4023,55174,55790,63898,9	NAT2,LOC100128993,PSD3,LPL,INTS10,CSGALNACT1,SH2D4A,NAT1
chr8_2.1e+07	8	chr8	20000001	2.2e+07	2.1e+07	TNBC_SCANB	0	8p21.3	100874051,10361,11178,2039,23039,2675,286114,526,55806,64760,6570,79873,80346,8822,9046	LZTS1-AS1,NPM2,LZTS1,DMTN,XPO7,GFRA2,LINC02153,ATP6V1B2,HR,FHIP2B,SLC18A1,NUDT18,REEP4,FGF17,DOK2
chr8_2.3e+07	8	chr8	22000001	2.4e+07	2.3e+07	TNBC_SCANB	0	8p21.3,8p21.2	100507156,10174,137814,157310,1960,203069,203190,23221,23516,254896,286059,389641,4017,407037,4824,51312,541565,55124,5533,55909,57805,64236,6440,649,661,6781,80094,8793,8794,8795,8797,91782,9583,9796	LOC100507156,SORBS3,NKX2-6,PEBP4,EGR3,R3HCC1,LGI3,RHOBTB2,SLC39A14,LOC254896,LOC286059,TNFRSF10A-DT,LOXL2,MIR320A,NKX3-1,SLC25A37,C8orf58,PIWIL2,PPP3CC,BIN3,CCAR2,PDLIM2,SFTPC,BMP1,POLR3D,STC1,BIN3-IT1,TNFRSF10D,TNFRSF10C,TNFRSF10B,TNFRSF10A,CHMP7,ENTPD4,PHYHIP
chr8_2.5e+07	8	chr8	24000001	2.6e+07	2.5e+07	TNBC_SCANB	0	8p21.2	10863,157313,27299,2796,4741,4747,54793,5520,64641,80005,8756	ADAM28,CDCA2,ADAMDEC1,GNRH1,NEFM,NEFL,KCTD9,PPP2R2A,EBF2,DOCK5,ADAM7
chr8_2.7e+07	8	chr8	26000001	2.8e+07	2.7e+07	TNBC_SCANB	0	8p21.2,8p21.1	100422828,100500858,100500871,10687,1135,1191,148,157570,1808,2053,2185,23087,286133,389643,51435,55140,5520,55246,55872,665,81551	MIR4287,MIR3622A,MIR3622B,PNMA2,CHRNA2,CLU,ADRA1A,ESCO2,DPYSL2,EPHX2,PTK2B,TRIM35,SCARA5,NUGGC,SCARA3,ELP3,PPP2R2A,CCDC25,PBK,BNIP3L,STMN4
chr8_2.9e+07	8	chr8	28000001	30000000	2.9e+07	TNBC_SCANB	0	8p21.1,8p12	100422876,100422903,100616190,157574,1846,2137,23303,23484,286135,51669,5368,55140,55756,55893,619351,619373,79618,7976	MIR3148,MIR4288,MIR548O2,FBXO16,DUSP4,EXTL3,KIF13B,LEPROTL1,LINC02209,SARAF,PNOC,ELP3,INTS9,ZNF395,LINC00589,MBOAT4,HMBOX1,FZD3
chr8_3.1e+07	8	chr8	30000001	3.2e+07	3.1e+07	TNBC_SCANB	0	8p12	100128750,100507341,100616190,10671,11030,2936,2961,29942,3084,5516,56154,619373,7486,7993	RBPMS-AS1,SMIM18,MIR548O2,DCTN6,RBPMS,GSR,GTF2E2,PURG,NRG1,PPP2CB,TEX15,MBOAT4,WRN,UBXN8
chr8_3.3e+07	8	chr8	32000001	3.4e+07	3.3e+07	TNBC_SCANB	0	8p12	100874286,3084,78986,79845,80185,84549,84750	NRG1-IT3,NRG1,DUSP26,RNF122,TTI2,MAK16,FUT10
chr8_3.5e+07	8	chr8	34000001	3.6e+07	3.5e+07	TNBC_SCANB	1	8p12	137970	UNC5D
chr8_3.7e+07	8	chr8	36000001	3.8e+07	3.7e+07	TNBC_SCANB	1	8p12,8p11.23	11160,11212,137362,155,157855,1978,25960,55290,728024,80139,80223,9070	ERLIN2,PLPBP,GOT1L1,ADRB3,KCNU1,EIF4EBP1,ADGRA2,BRF2,LOC728024,ZNF703,RAB11FIP1,ASH2L
chr8_3.9e+07	8	chr8	38000001	40000000	3.9e+07	TNBC_SCANB	1	8p11.23,8p11.22,8p11.21	100130964,137994,1587,169355,203100,203102,2260,23259,2515,255926,27257,286140,3620,389649,54904,59339,6770,6867,83877,84513,8749,8754,9530	LOC100130964,LETM2,ADAM3A,IDO2,HTRA4,ADAM32,FGFR1,DDHD2,ADAM2,ADAM5,LSM1,RNF5P1,IDO1,LINC03042,NSD3,PLEKHA2,STAR,TACC1,TM2D2,PLPP5,ADAM18,ADAM9,BAG4
chr8_4.1e+07	8	chr8	40000001	4.2e+07	4.1e+07	TNBC_SCANB	0	8p11.21	137964,157848,286,51125,56892,619554,6422,79698,7994,84296	GPAT4,NKX6-3,ANK1,GOLGA7,TCIM,MIR486-1,SFRP1,ZMAT4,KAT6A,GINS4
chr8_4.3e+07	8	chr8	42000001	4.4e+07	4.3e+07	TNBC_SCANB	0	8p11.21,8p11.1	100616115,10947,1142,114926,138050,2339,27121,340441,3551,5327,5423,55145,6575,7419,81790,84197,84376,8973	MIR4469,AP3M2,CHRNB3,SMIM19,HGSNAT,FNTA,DKK4,POTEA,IKBKB,PLAT,POLB,THAP1,SLC20A2,VDAC3,RNF170,POMK,HOOK3,CHRNA6
chr8_4.5e+07	8	chr8	44000001	4.6e+07	4.5e+07	TNBC_SCANB	0	8p11.1,8q11.1
chr8_4.7e+07	8	chr8	46000001	4.8e+07	4.7e+07	TNBC_SCANB	1	8q11.1	497634	LINC00293
chr8_4.9e+07	8	chr8	48000001	50000000	4.9e+07	TNBC_SCANB	0	8q11.1,8q11.21	100287846,1052,23514,4173,492307,5591,6591,7336,79645	LOC100287846,CEBPD,SPIDR,MCM4,PPDPFL,PRKDC,SNAI2,UBE2V2,CLXN
chr8_5.1e+07	8	chr8	50000001	5.2e+07	5.1e+07	TNBC_SCANB	0	8q11.21	54212	SNTG1
chr8_5.3e+07	8	chr8	52000001	5.4e+07	5.3e+07	TNBC_SCANB	0	8q11.21,8q11.22,8q11.23	115294,137902,2831,389658,9705,9821	PCMTD1,PXDNL,NPBWR1,ALKAL1,ST18,RB1CC1
chr8_5.5e+07	8	chr8	54000001	5.6e+07	5.5e+07	TNBC_SCANB	0	8q11.23,8q12.1	10434,29088,4986,51606,6101,64321,6917,8601	LYPLA1,MRPL15,OPRK1,ATP6V1H,RP1,SOX17,TCEA1,RGS20
chr8_5.7e+07	8	chr8	56000001	5.8e+07	5.7e+07	TNBC_SCANB	1	8q12.1	100133234,100507632,114786,137695,195814,26795,4067,4342,5179,5324,54928,6224,79145,96764	SBF1P1,LINC00968,XKR4,TMEM68,SDR16C5,SNORD54,LYN,MOS,PENK,PLAG1,BPNT2,RPS20,CHCHD7,TGS1
chr8_5.9e+07	8	chr8	58000001	60000000	5.9e+07	TNBC_SCANB	0	8q12.1	100507651,137886,1581,26138,286177,6386,8439,90362,9760	LINC01606,UBXN2B,CYP7A1,LINC00588,LOC286177,SDCBP,NSMAF,FAM110B,TOX
chr8_6.1e+07	8	chr8	60000001	6.2e+07	6.1e+07	TNBC_SCANB	0	8q12.1,8q12.2	100130298,55636,5862,767,9760	LOC100130298,CHD7,RAB2A,CA8,TOX
chr8_6.3e+07	8	chr8	62000001	6.4e+07	6.3e+07	TNBC_SCANB	0	8q12.2,8q12.3	100616484,157807,286183,444,643763,7274,8836	MIR4470,CLVS1,NKAIN3,ASPH,TTPA,GGH
chr8_6.5e+07	8	chr8	64000001	6.6e+07	6.5e+07	TNBC_SCANB	0	8q12.3,8q13.1	100130155,101410533,253943,27319,286184,401463,406908,9420	MIR124-2HG,YTHDF3-DT,YTHDF3,BHLHE22,LINC01289,BHLHE22-AS1,MIR124-2,CYP7B1
chr8_6.7e+07	8	chr8	66000001	6.8e+07	6.7e+07	TNBC_SCANB	0	8q13.1,8q13.2	100129654,100505659,100505676,100533105,10987,137872,1392,157777,23212,23678,254778,26255,286186,286187,4603,5150,55156,552859,56260,641638,641648,79848,80124,84675,85479,9650	TCF24,LINC00967,RRS1-DT,C8orf44-SGK3,COPS5,ADHFE1,CRH,MCMDC2,RRS1,SGK3,VXN,PTTG3P,LINC01299,PPP1R42,MYBL1,PDE7A,ARMC1,LINC00251,C8orf44,SNHG6,SNORD87,CSPP1,VCPIP1,TRIM55,DNAJC5B,MTFR1
chr8_6.9e+07	8	chr8	68000001	70000000	6.9e+07	TNBC_SCANB	0	8q13.2	100505718,10565,116328,286189,57094,79848,80243	LINC01592,ARFGEF1,C8orf34,C8orf34-AS1,CPA6,CSPP1,PREX2
chr8_7.1e+07	8	chr8	70000001	7.2e+07	7.1e+07	TNBC_SCANB	0	8q13.2,8q13.3	100505718,10499,23213,23471,286190,389668,51110,63978,81796	LINC01592,NCOA2,SULF1,TRAM1,LACTB2-AS1,XKR9,LACTB2,PRDM14,SLCO5A1
chr8_7.3e+07	8	chr8	72000001	7.4e+07	7.3e+07	TNBC_SCANB	0	8q13.3,8q21.11	100132891,157869,2138,392232,7013,8989,9242,9312	MSC-AS1,SBSPON,EYA1,LOC392232,TERF1,TRPA1,MSC,KCNB2
chr8_7.5e+07	8	chr8	74000001	7.6e+07	7.5e+07	TNBC_SCANB	0	8q21.11	100128126,100130301,100302260,100847058,100847091,157506,157869,23643,27067,441355,51050,54332,54968,55284,56704,6129,6921,83690	STAU2-AS1,C8orf89,MIR2052,MIR5681A,MIR5681B,RDH10,SBSPON,LY96,STAU2,MIR2052HG,PI15,GDAP1,TMEM70,UBE2W,JPH1,RPL7,ELOC,CRISPLD1
chr8_7.7e+07	8	chr8	76000001	7.8e+07	7.7e+07	TNBC_SCANB	0	8q21.11	100192378,3174,5828,79776	ZFHX4-AS1,HNF4G,PEX2,ZFHX4
chr8_7.9e+07	8	chr8	78000001	80000000	7.9e+07	TNBC_SCANB	0	8q21.11,8q21.12	101241902,3574,51101,5569	C4orf46P3,IL7,ZC2HC1A,PKIA
chr8_8.1e+07	8	chr8	80000001	8.2e+07	8.1e+07	TNBC_SCANB	0	8q21.12,8q21.13	100847056,11075,23462,28957,55824,619279,65986,7163	MIR5708,STMN2,HEY1,MRPS28,PAG1,ZNF704,ZBTB10,TPD52
chr8_8.3e+07	8	chr8	82000001	8.4e+07	8.3e+07	TNBC_SCANB	0	8q21.13	2167,2171,347051,3612,5375,55824,64089,646480,646486,79752,92421	FABP4,FABP5,SLC10A5,IMPA1,PMP2,PAG1,SNX16,FABP9,FABP12,ZFAND1,CHMP4C
chr8_8.5e+07	8	chr8	84000001	8.6e+07	8.5e+07	TNBC_SCANB	0	8q21.13,8q21.2	138046	RALYL
chr8_8.7e+07	8	chr8	86000001	8.8e+07	8.7e+07	TNBC_SCANB	0	8q21.2,8q21.3	100288527,11059,157724,168975,1875,245972,254958,377677,401466,51115,54714,759,760,761,85444,85481,8895	REXO1L2P,WWP1,SLC7A13,CNBD1,E2F5,ATP6V0D2,REXO1L1P,CA13,RBIS,RMDN1,CNGB3,CA1,CA2,CA3,LRRCC1,PSKH2,CPNE3
chr8_8.9e+07	8	chr8	88000001	90000000	8.9e+07	TNBC_SCANB	0	8q21.3	138009,168975,4325	DCAF4L2,CNBD1,MMP16
chr8_9.1e+07	8	chr8	90000001	9.2e+07	9.1e+07	TNBC_SCANB	0	8q21.3	100127983,100874052,1666,169200,4683,64168,734,793,8767	C8orf88,LINC00534,DECR1,TMEM64,NBN,NECAB1,OSGIN2,CALB1,RIPK2
chr8_9.3e+07	8	chr8	92000001	9.4e+07	9.3e+07	TNBC_SCANB	0	8q21.3,8q22.1	100130742,100616245,115111,286144,441369,51633,55529,862	LRRC69,MIR4661,SLC26A7,TRIQK,FLJ46284,OTUD6B,PIP4P2,RUNX1T1
chr8_9.5e+07	8	chr8	94000001	9.6e+07	9.5e+07	TNBC_SCANB	0	8q22.1	100288748,100616169,100861412,1015,137392,137682,25788,25962,2669,286144,286148,389676,389677,54704,54845,55472,55656,642924,91147,9134,94241	LINC02894,MIR378D2,FSBP,CDH17,CIBAR1,NDUFAF6,RAD54B,VIRMA,GEM,TRIQK,DPY19L4,LINC02906,RBM12B,PDP1,ESRP1,RBM12B-AS1,INTS8,CIBAR1-DT,TMEM67,CCNE2,TP53INP1
chr8_9.7e+07	8	chr8	96000001	9.8e+07	9.7e+07	TNBC_SCANB	0	8q22.1	100422964,100500773,100500907,100616530,10404,137682,157657,392255,51001,619344,6383,7381,79666,9791	MIR3150A,SRSF3P2,MIR3150B,CFAP418-AS1,CPQ,NDUFAF6,CFAP418,GDF6,MTERF3,LINC01298,SDC2,UQCRB,PLEKHF2,PTDSS1
chr8_9.9e+07	8	chr8	98000001	100000000	9.9e+07	TNBC_SCANB	1	8q22.1,8q22.2	10247,10404,10940,116039,203111,26775,3788,4147,55353,6156,6788,79815,85453,92140	RIDA,CPQ,POP1,OSR2,ERICH5,SNORA72,KCNS2,MATN2,LAPTM4B,RPL30,STK3,NIPAL2,TSPYL5,MTDH
chr8_1.01e+08	8	chr8	100000001	1.02e+08	1.01e+08	TNBC_SCANB	0	8q22.2,8q22.3	100126309,100616451,1345,157567,157680,169166,25897,26166,26986,286151,5440,6674,693184,7534	MIR875,MIR4471,COX6C,ANKRD46,VPS13B,SNX31,RNF19A,RGS22,PABPC1,FBXO43,POLR2K,SPAG1,MIR599,YWHAZ
chr8_1.03e+08	8	chr8	102000001	1.04e+08	1.03e+08	TNBC_SCANB	0	8q22.3	100847001,441374,4956,50484,51123,51366,51582,7071,79977,83955,83988	MIR5680,FLJ42969,ODF1,RRM2B,ZNF706,UBR5,AZIN1,KLF10,GRHL2,NACA4P,NCALD
chr8_1.05e+08	8	chr8	104000001	1.06e+08	1.05e+08	TNBC_SCANB	0	8q22.3	100422992,100499183,115908,157556,1807,25879,29967,528,79870,81034,81501,8323,9699	MIR3151,BAALC-AS1,CTHRC1,BAALC-AS2,DPYS,DCAF13,LRP12,ATP6V1C1,BAALC,SLC25A32,DCSTAMP,FZD6,RIMS2
chr8_1.07e+08	8	chr8	106000001	1.08e+08	1.07e+08	TNBC_SCANB	0	8q22.3,8q23.1	137735,23414,55074	ABRA,ZFPM2,OXR1
chr8_1.09e+08	8	chr8	108000001	1.1e+08	1.09e+08	TNBC_SCANB	0	8q23.1	157753,284,340419,3646,9694	TMEM74,ANGPT1,RSPO2,EIF3E,EMC2
chr8_1.11e+08	8	chr8	110000001	1.12e+08	1.11e+08	TNBC_SCANB	0	8q23.1,8q23.2	27012,55638,56943,7201,84955,9166,93035	KCNV1,SYBU,ENY2,TRHR,NUDCD1,EBAG9,PKHD1L1
chr8_1.13e+08	8	chr8	112000001	1.14e+08	1.13e+08	TNBC_SCANB	0	8q23.2,8q23.3	1.00302e+08	MIR2053,CSMD3
chr8_1.15e+08	8	chr8	114000001	1.16e+08	1.15e+08	TNBC_SCANB	0	8q23.3	114788	CSMD3
chr8_1.17e+08	8	chr8	116000001	1.18e+08	1.17e+08	TNBC_SCANB	0	8q23.3,8q24.11	100500914,100859921,169026,441376,5885,644660,7227,84294,8667	MIR3610,LINC00536,SLC30A8,AARD,RAD21,RAD21-AS1,TRPS1,UTP23,EIF3H
chr8_1.19e+08	8	chr8	118000001	1.2e+08	1.19e+08	TNBC_SCANB	0	8q24.11,8q24.12	169026,2131,401474,4982,552860,90390	SLC30A8,EXT1,SAMD12,TNFRSF11B,SAMD12-AS1,MED30
chr8_1.21e+08	8	chr8	120000001	1.22e+08	1.21e+08	TNBC_SCANB	1	8q24.12	10584,114569,27085,28998,4856,5168,64798,6641,6873,7373,79075	COLEC10,MAL2,MTBP,MRPL13,CCN3,ENPP2,DEPTOR,SNTB1,TAF2,COL14A1,DSCC1
chr8_1.23e+08	8	chr8	122000001	1.24e+08	1.23e+08	TNBC_SCANB	1	8q24.12,8q24.13	22882,3037,594842	ZHX2,HAS2,HAS2-AS1
chr8_1.25e+08	8	chr8	124000001	1.26e+08	1.25e+08	TNBC_SCANB	1	8q24.13	100131726,100533106,100616260,11236,11244,114907,137209,157378,157381,157769,29028,312,340359,439941,4715,55039,55093,654463,79139,83940,84933,84985,93594,9788	FAM83A-AS1,ZHX1-C8orf76,MIR4663,RNF139,ZHX1,FBXO32,ZNF572,TMEM65,LINC00964,FAM91A1,ATAD2,ANXA13,KLHL38,FER1L6-AS1,NDUFB9,TRMT12,NTAQ1,FER1L6,DERL1,TATDN1,C8orf76,FAM83A,TBC1D31,MTSS1
chr8_1.27e+08	8	chr8	126000001	1.28e+08	1.27e+08	TNBC_SCANB	0	8q24.13,8q24.21	100130231,10221,157638,286053,6713,9897	LINC00861,TRIB1,LRATD2,NSMCE2,SQLE,WASHC5
chr8_1.29e+08	8	chr8	128000001	1.3e+08	1.29e+08	TNBC_SCANB	0	8q24.21	100302161,100302170,100302175,100302185,100302281,100750225,4609,5462,5820,727677	MIR1205,MIR1206,MIR1207,MIR1204,MIR1208,PCAT1,MYC,POU5F1B,PVT1,CASC8
chr8_1.31e+08	8	chr8	130000001	1.32e+08	1.31e+08	TNBC_SCANB	0	8q24.21,8q24.22	100507117,100847051,114,29065,50807,51571,56169,728724	ASAP1-IT2,MIR5194,ADCY8,ASAP1-IT1,ASAP1,CYRIB,GSDMC,LINC00977
chr8_1.33e+08	8	chr8	132000001	1.34e+08	1.33e+08	TNBC_SCANB	0	8q24.22	10086,114,137835,23167,23639,3786,51105,7038,729330,93668	HHLA1,ADCY8,TMEM71,EFR3A,DNAAF11,KCNQ3,PHF20L1,TG,OC90,HPYR1
chr8_1.35e+08	8	chr8	134000001	1.36e+08	1.35e+08	TNBC_SCANB	0	8q24.22	10397,407030,407033,57623,594840,6482,6503,7038,8840	NDRG1,MIR30B,MIR30D,ZFAT,ZFAT-AS1,ST3GAL1,SLA,TG,CCN4
chr8_1.37e+08	8	chr8	136000001	1.38e+08	1.37e+08	TNBC_SCANB	0	8q24.22,8q24.23	10656.3	KHDRBS3,LINC01591
chr8_1.39e+08	8	chr8	138000001	1.4e+08	1.39e+08	TNBC_SCANB	0	8q24.23,8q24.3	169045	COL22A1,FAM135B
chr8_1.41e+08	8	chr8	140000001	1.42e+08	1.41e+08	TNBC_SCANB	0	8q24.3	27161,51305,54108,5747,83696	AGO2,KCNK9,CHRAC1,PTK2,TRAPPC9
chr8_1.43e+08	8	chr8	142000001	1.44e+08	1.43e+08	TNBC_SCANB	0	8q24.3	100288181,100616268,11156,137797,1584,1585,203062,22898,23237,2765,2843,389690,51337,54742,57152,57210,5747,575,619434,66004,731779,8000,8581,8629	LNCOC1,MIR4472-1,PTP4A3,LYPD2,CYP11B1,CYP11B2,TSNARE1,DENND3,ARC,GML,GPR20,MROH5,THEM6,LY6K,SLURP1,SLC45A4,PTK2,ADGRB1,LINC00051,LYNX1,LINC01300,PSCA,LY6D,JRK
chr8_1.45e+08	8	chr8	144000001	1.46e+08	1.45e+08	TNBC_SCANB	0	8q24.3	100126338,100126351,100128338,100128627,100130274,100133669,100302196,100616318,113655,114822,116447,1537,1936,203054,225689,22827,23144,23246,23513,26233,26873,2738,286075,286076,286077,286122,286128,2875,2907,29894,3297,338328,340371,340390,340393,375686,389692,4061,4062,414919,441381,4796,50626,51160,51236,5339,54512,55630,642475,642658,65263,724031,7264,727957,78998,79581,79792,79943,80728,80…	MIR937,MIR939,CDC42P3,CCDC166,LY6E-DT,MIR1234,MIR4664,MFSD3,RHPN1,TOP1MT,CYC1,EEF1D,ADCK5,MAPK15,PUF60,ZC3H3,BOP1,SCRIB,FBXL6,OPLAH,GLI4,ZNF707,LINC02878,FAM83H,LINC02904,ZFP41,GPT,GRINA,CPSF1,HSF1,GPIHBP1,NRBP2,WDR97,TMEM249,SPATC1,MAFA,LY6E,LY6H,C8orf82,LRRC24,TONSL,ZFTRAF1,VPS28,HGH1,PLEC,EXOSC4,SLC39A4,MROH6,SCX,PYCR3,MIR661,GFUS,MROH1,RHPN1-AS1,SLC52A2,GSDMD,ZNF696,ARHGAP39,ZNF34,SHARPIN,EPP…
chr8_146182012	8	chr8	146000001	146364022	146182012	TNBC_SCANB	0	8q24.3	286101,286102,286103,28991,340385,58500,6132,65265,7553,7564,80778	ZNF252P,TMED10P1,ZNF252P-AS1,COMMD5,ZNF517,ZNF250,RPL8,C8orf33,ZNF7,ZNF16,ZNF34
chr9_1e+06	9	chr9	1	2000000	1000000	TNBC_SCANB	0	9p24.3	100287171,100287596,10655,157983,1761,2298,23189,55871,58524,654835,81704	WASHC1,DDX11L5,DMRT2,DOCK8-AS1,DMRT1,FOXD4,KANK1,ZNG1A,DMRT3,FAM138C,DOCK8
chr9_3e+06	9	chr9	2000001	4000000	3000000	TNBC_SCANB	0	9p24.3,9p24.2	169522,169792,401491,5991,6595,7436,84850,9933	KCNV2,GLIS3,VLDLR-AS1,RFX3,SMARCA2,VLDLR,GLIS3-AS1,PUM3
chr9_5e+06	9	chr9	4000001	6000000	5000000	TNBC_SCANB	0	9p24.2,9p24.1	10171,11172,158358,169792,2315,29126,3641,3717,403313,406894,50808,55064,55664,55848,57589,6013,6019,6505,79956,80380	RCL1,INSL6,KIAA2026,GLIS3,MLANA,CD274,INSL4,JAK2,PLPP6,MIR101-2,AK3,SPATA6L,CDC37L1,PLGRKT,RIC1,RLN1,RLN2,SLC1A1,ERMP1,PDCD1LG2
chr9_7e+06	9	chr9	6000001	8000000	7000000	TNBC_SCANB	0	9p24.1	100616288,115426,158358,23081,26953,2731,89882,90865,90871	MIR4665,UHRF2,KIAA2026,KDM4C,RANBP6,GLDC,TPD52L3,IL33,DMAC1
chr9_9e+06	9	chr9	8000001	10000000	9000000	TNBC_SCANB	1	9p24.1,9p23	5789	PTPRD
chr9_1.1e+07	9	chr9	10000001	1.2e+07	1.1e+07	TNBC_SCANB	0	9p23	5789	PTPRD
chr9_1.3e+07	9	chr9	12000001	1.4e+07	1.3e+07	TNBC_SCANB	1	9p23	100113404,286343,401492,7306,8777	LINC00583,LURAP1L,LINC01235,TYRP1,MPDZ
chr9_1.5e+07	9	chr9	14000001	1.6e+07	1.5e+07	TNBC_SCANB	0	9p23,9p22.3	11168,158219,158326,203238,340481,389705,4781,6619,9350	PSIP1,TTC39B,FREM1,CCDC171,ZDHHC21,LOC389705,NFIB,SNAPC3,CER1
chr9_1.7e+07	9	chr9	16000001	1.8e+07	1.7e+07	TNBC_SCANB	0	9p22.3,9p22.2	100129385,54796,54875,6456	LINC03041,BNC2,CNTLN,SH3GL2
chr9_1.9e+07	9	chr9	18000001	20000000	1.9e+07	TNBC_SCANB	0	9p22.2,9p22.1,9p21.3	100422869,10670,123,158297,25769,340485,54801,55667,6194,677776,92949	MIR3152,RRAGA,PLIN2,SAXO1,SLC24A2,ACER2,HAUS6,DENND4C,RPS6,SCARNA8,ADAMTSL1
chr9_2.1e+07	9	chr9	20000001	2.2e+07	2.1e+07	TNBC_SCANB	0	9p21.3	100048912,100616229,100616441,1029,338376,3439,3440,3441,3442,3443,3444,3445,3446,3447,3448,3449,3451,3452,3453,3456,3467,401494,407035,4300,4507,51198,54914,554202,55958,574444	CDKN2B-AS1,MIR4473,MIR4474,CDKN2A,IFNE,IFNA1,IFNA2,IFNA4,IFNA5,IFNA6,IFNA7,IFNA8,IFNA10,IFNA13,IFNA14,IFNA16,IFNA17,IFNA21,IFNA22P,IFNB1,IFNW1,HACD4,MIR31,MLLT3,MTAP,CDKN2A-DT,FOCAD,MIR31HG,KLHL9,MIR491
chr9_2.3e+07	9	chr9	22000001	2.4e+07	2.3e+07	TNBC_SCANB	0	9p21.3	100048912,1030,1993,441389,4507,63951	CDKN2B-AS1,CDKN2B,ELAVL2,LINC01239,MTAP,DMRTA1
chr9_2.5e+07	9	chr9	24000001	2.6e+07	2.5e+07	TNBC_SCANB	0	9p21.3,9p21.2	1.0013e+08	IZUMO3,TUSC1
chr9_2.7e+07	9	chr9	26000001	2.8e+07	2.7e+07	TNBC_SCANB	1	9p21.2,9p21.1	100506422,158035,158038,203228,54586,56832,64922,7010,79817,79886,80173,9373	LOC100506422,LINC00032,LINGO2,C9orf72,EQTN,IFNK,LRRC19,TEK,MOB3B,CAAP1,IFT74,PLAA
chr9_2.9e+07	9	chr9	28000001	30000000	2.9e+07	TNBC_SCANB	0	9p21.1	100126310,100126316,158038	MIR876,MIR873,LINGO2
chr9_3.1e+07	9	chr9	30000001	3.2e+07	3.1e+07	TNBC_SCANB	0	9p21.1	401497	LINC01242
chr9_3.3e+07	9	chr9	32000001	3.4e+07	3.3e+07	TNBC_SCANB	0	9p21.1,9p13.3	100113379,100129250,101340252,10210,11191,138474,23586,2683,27290,304,3301,360,364,401498,441394,441459,4712,4799,48,51510,54840,54926,55234,55833,5646,573,65083	SNORD121A,SMIM27,SNORD121B,TOPORS,PTENP1,TAF1L,RIGI,B4GALT1,SPINK4,ANXA2P2,DNAJA1,AQP3,AQP7,TMEM215,SUGT1P1,ANKRD18B,NDUFB6,NFX1,ACO1,CHMP5,APTX,UBE2R2,SMU1,UBAP2,PRSS3,BAG1,NOL6
chr9_3.5e+07	9	chr9	34000001	3.6e+07	3.5e+07	TNBC_SCANB	0	9p13.3	100616214,10280,10488,10497,10850,11258,1271,138715,138716,138724,158376,158381,203259,203260,2189,23349,25822,25853,2592,259308,26206,27019,27240,30968,318,347240,3590,375704,389715,392307,392309,415056,4882,51271,51754,55833,56656,57462,57704,6023,6363,6366,646962,692094,7016,7094,7169,730112,7415,768,80256,84681,84688,84720,84904,92973,971,9827,9853	MIR4667,SIGMAR1,CREB3,UNC13B,CCL27,DCTN3,CNTFR,ARID3C,RPP25L,C9orf131,SPAAR,ATP8B5P,FAM219A,CCDC107,FANCG,PHF24,DNAJB5,DCAF12,GALT,FAM205A,SPAG8,DNAI1,SIT1,STOML2,NUDT2,KIF24,IL11RA,ENHO,FAM205BP,FAM221B,OR13J1,CNTFR-AS1,NPR2,UBAP1,TMEM8B,UBAP2,OR2S2,MYORG,GBA2,RMRP,CCL19,CCL21,HRCT1,MSMP,TESK1,TLN1,TPM2,FAM166B,VCP,CA9,ATOSB,HINT2,C9orf24,PIGO,ARHGEF39,CD72,RGP1,RUSC2
chr9_3.7e+07	9	chr9	36000001	3.8e+07	3.7e+07	TNBC_SCANB	0	9p13.3,9p13.2	10020,100506710,100616278,100616289,100616456,1211,152006,152007,158234,22844,26267,401505,5079,51010,64425,6461,79269,84186,8434,881,92014,9380,9833,9925	GNE,EBLN3P,MIR4540,MIR4475,MIR4476,CLTA,RNF38,GLIPR2,TRMT10B,FRMPD1,FBXO10,TOMM5,PAX5,EXOSC3,POLR1E,SHB,DCAF10,ZCCHC7,RECK,CCIN,SLC25A51,GRHPR,MELK,ZBTB5
chr9_3.9e+07	9	chr9	38000001	40000000	3.9e+07	TNBC_SCANB	0	9p13.2,9p13.1	100289137,158228,219,253650,347252,401507,401509,642265,6461,653501,79937	FAM95C,FAM201A,ALDH1B1,ANKRD18A,IGFBPL1,FAM74A1,ZNF658B,SHB,CNTNAP3
chr9_4.1e+07	9	chr9	40000001	4.2e+07	4.1e+07	TNBC_SCANB	0	9p13.1,9p12	26149,389741,401509,642629,653501,654466,727830,728495	ZNF658,GLIDR,ZNF658B,FGF7P3,SPATA31A3,FAM74A3
chr9_4.3e+07	9	chr9	42000001	4.4e+07	4.3e+07	TNBC_SCANB	0	9p12,9p11.2	286297,389730,441432,642929,643648,654466,728577	LOC286297,SPATA31A6,AQP7P3,LOC642929,LINC01189,FGF7P3,CNTNAP3B
chr9_4.5e+07	9	chr9	44000001	4.6e+07	4.5e+07	TNBC_SCANB	0	9p11.2	100132948,286297,548321,643648	FAM27C,LOC286297,LINC01189
chr9_4.7e+07	9	chr9	46000001	4.8e+07	4.7e+07	TNBC_SCANB	0	9p11.2,9p11.1	286297,387628,643648	LOC286297,FGF7P6,LINC01189
chr9_4.9e+07	9	chr9	48000001	50000000	4.9e+07	TNBC_SCANB	0	9p11.1,9q11	286297	LOC286297
chr9_5.1e+07	9	chr9	50000001	5.2e+07	5.1e+07	TNBC_SCANB	0	9q11,9q12	286297	LOC286297
chr9_5.3e+07	9	chr9	52000001	5.4e+07	5.3e+07	TNBC_SCANB	0	9q12	286297	LOC286297
chr9_5.5e+07	9	chr9	54000001	5.6e+07	5.5e+07	TNBC_SCANB	0	9q12	286297	LOC286297
chr9_5.7e+07	9	chr9	56000001	5.8e+07	5.7e+07	TNBC_SCANB	0	9q12	286297	LOC286297
chr9_5.9e+07	9	chr9	58000001	60000000	5.9e+07	TNBC_SCANB	0	9q12	286297	LOC286297
chr9_6.1e+07	9	chr9	60000001	6.2e+07	6.1e+07	TNBC_SCANB	0	9q12	286297	LOC286297
chr9_6.3e+07	9	chr9	62000001	6.4e+07	6.3e+07	TNBC_SCANB	0	9q12	286297	LOC286297
chr9_6.5e+07	9	chr9	64000001	6.6e+07	6.5e+07	TNBC_SCANB	0	9q12,9q13	286297	LOC286297,FAM74A4
chr9_6.7e+07	9	chr9	66000001	6.8e+07	6.7e+07	TNBC_SCANB	0	9q13	100133121,286297,375719,442421	FAM27B,LOC286297,AQP7P1,PTGER4P2-CDK2AP2P2
chr9_6.9e+07	9	chr9	68000001	70000000	6.9e+07	TNBC_SCANB	0	9q13,9q21.11	100132352,100133920,440896,595135,642236,644019,653404,728747	FRG1HP,LOC100133920,LINC03025,PGM5P2,FRG1JP,ZNG1F,FOXD4L6,ANKRD20A4P
chr9_7.1e+07	9	chr9	70000001	7.2e+07	7.1e+07	TNBC_SCANB	0	9q21.11	100885775,116224,169693,2395,286380,5239,5568,572558,653427,8395,9413,9414	BANCR,PABIR1,TMEM252,FXN,FOXD4L3,PGM5,PRKACG,PGM5-AS1,FOXD4L5,PIP5K1B,ENTREP1,TJP2
chr9_7.3e+07	9	chr9	72000001	7.4e+07	7.3e+07	TNBC_SCANB	0	9q21.11,9q21.12,9q21.13	100507244,100507299,138255,23137,256691,320,375743,406987,494558,687,80036,9413	MAMDC2-AS1,SMC5-DT,CFAP95,SMC5,MAMDC2,APBA1,PTAR1,MIR204,CFAP95-DT,KLF9,TRPM3,ENTREP1
chr9_7.5e+07	9	chr9	74000001	7.6e+07	7.5e+07	TNBC_SCANB	0	9q21.13	117531,138240,138241,216,23670,301,51104,7763,80036,9615	TMC1,C9orf57,C9orf85,ALDH1A1,CEMIP2,ANXA1,ABHD17B,ZFAND5,TRPM3,GDA
chr9_7.7e+07	9	chr9	76000001	7.8e+07	7.7e+07	TNBC_SCANB	0	9q21.13	138199,140803,26578,54981,55071,6096	CARNMT1,TRPM6,OSTF1,NMRK1,C9orf40,RORB
chr9_7.9e+07	9	chr9	78000001	80000000	7.9e+07	TNBC_SCANB	1	9q21.13,9q21.2	100286938,158471,23230,2650,442425,50652,5125,55312,653162	VPS13A-AS1,PRUNE2,VPS13A,GCNT1,FOXB2,PCA3,PCSK5,RFK,RPSAP9
chr9_8.1e+07	9	chr9	80000001	8.2e+07	8.1e+07	TNBC_SCANB	0	9q21.2,9q21.31	23230,2776,29968,84131,9630	VPS13A,GNAQ,PSAT1,CEP78,GNA14
chr9_8.3e+07	9	chr9	82000001	8.4e+07	8.3e+07	TNBC_SCANB	0	9q21.31	7091	TLE4
chr9_8.5e+07	9	chr9	84000001	8.6e+07	8.5e+07	TNBC_SCANB	0	9q21.31,9q21.32	158158,257019,347127,389761,389762,389763,7088	RASEF,FRMD3,SPATA31D5P,SPATA31D4,SPATA31D3,SPATA31D1,TLE1
chr9_8.7e+07	9	chr9	86000001	8.8e+07	8.7e+07	TNBC_SCANB	0	9q21.32,9q21.33	257019,29979,3190,407043,414328,4915,55582,64078,80010,80318,84267	FRMD3,UBQLN1,HNRNPK,MIR7-1,IDNK,NTRK2,KIF27,SLC28A3,RMI1,GKAP1,C9orf64
chr9_8.9e+07	9	chr9	88000001	90000000	8.9e+07	TNBC_SCANB	1	9q21.33	100506834,23287,2619,389765,389766,401535,440173,494127,51280,60560,79670,81689	GAS1RR,AGTPBP1,GAS1,LOC389765,C9orf153,LINC02872,LINC02893,NFYCP2,GOLM1,NAA35,TUT7,ISCA1
chr9_9.1e+07	9	chr9	90000001	9.2e+07	9.1e+07	TNBC_SCANB	1	9q21.33,9q22.1,9q22.2	100422936,100423015,10507,10927,1164,1514,1518,158046,1612,1903,23552,286223,286234,286238,392360,392364,441452,53358,645961,79048	MIR3153,MIR4289,SEMA4D,SPIN1,CKS2,CTSL,CTSLP8,NXNL2,DAPK1,S1PR3,CDK20,SPATA31E1,LINC02843,CTSL3P,LOC392364,SPATA31C1,SHC3,SPATA31C2,SECISBP2
chr9_9.3e+07	9	chr9	92000001	9.4e+07	9.3e+07	TNBC_SCANB	0	9q22.2,9q22.31	100129066,100129316,100422963,10507,10912,286370,340515,54769,549,6850	LOC100129066,LOC100129316,MIR4290,SEMA4D,GADD45G,MIR4290HG,LINC01501,DIRAS2,AUH,SYK
chr9_9.5e+07	9	chr9	94000001	9.6e+07	9.5e+07	TNBC_SCANB	1	9q22.31	100124534,100128076,100128361,100500821,100500902,100616351,10558,138649,158314,1842,203328,23299,3376,401541,4783,4814,4920,4958,4969,54829,549,55035,64768,65268,83744,84270,89846	SNORA84,LOC100128076,LOC100128361,MIR3910-1,MIR3910-2,MIR4670,SPTLC1,ANKRD19P,LINC00475,ECM2,SUSD3,BICD2,IARS1,CENPP,NFIL3,NINJ1,ROR2,OMD,OGN,ASPN,AUH,NOL8,IPPK,WNK2,ZNF484,CARD19,FGD3
chr9_9.7e+07	9	chr9	96000001	9.8e+07	9.7e+07	TNBC_SCANB	0	9q22.31,9q22.32	100132077,100313780,100422842,100422927,138639,158257,158293,169841,2176,2203,23196,406881,406886,406888,407011,445577,5253,54754,56033,65268,84641,84909,8789	LOC100132077,MIR2278,MIR3074,MIR4291,PTPDC1,LINC02603,FAM120AOS,ZNF169,FANCC,FBP1,FAM120A,MIRLET7A1,MIRLET7D,MIRLET7F1,MIR23B,FAM120A2P,PHF2,NUTM2F,BARX1,WNK2,MFSD14B,AOPEP,FBP2
chr9_9.9e+07	9	chr9	98000001	100000000	9.9e+07	TNBC_SCANB	0	9q22.32,9q22.33	100128782,100132781,100188953,100507346,11046,1515,158431,158434,158435,195827,195828,2176,22869,22927,3293,340508,375748,441454,441455,441457,5727,84278,8555	ERCC6L2-AS1,LOC100132781,LINC00092,LOC100507346,SLC35D2,CTSV,ZNF782,LOC158434,LOC158435,PRXL2C,ZNF367,FANCC,ZNF510,HABP4,HSD17B3,GAS2L1P2,ERCC6L2,PTMAP11,LOC441455,NUTM2G,PTCH1,MFSD14CP,CDC14B
chr9_1.01e+08	9	chr9	100000001	1.02e+08	1.01e+08	TNBC_SCANB	0	9q22.33	100499483,100499484,10541,10952,1306,158427,203286,2304,23424,286359,4686,51531,54187,55357,55363,57653,7046,7111,7464,7507,79695,85365,9568,9830	CCDC180,SUGT1P4-STRA6LP,ANP32B,SEC61B,COL15A1,TSTD2,ANKS6,FOXE1,TDRD7,LOC286359,NCBP1,TRMO,NANS,TBC1D2,HEMGN,SUGT1P4-STRA6LP-CCDC180,TGFBR1,TMOD1,CORO2A,XPA,GALNT12,ALG2,GABBR2,TRIM14
chr9_1.03e+08	9	chr9	102000001	1.04e+08	1.03e+08	TNBC_SCANB	0	9q22.33,9q31.1	100526694,100996569,23071,27130,347273,441461,54881,54886,55014,8013,8577,91283	MSANTD3-TMEFF1,NAMA,ERP44,INVS,CAVIN4,STX17-DT,TEX10,PLPPR1,STX17,NR4A3,TMEFF1,MSANTD3
chr9_1.05e+08	9	chr9	104000001	1.06e+08	1.05e+08	TNBC_SCANB	0	9q31.1	116443,1539,229,54534,54886,5535,56254,570,7743,84302	GRIN3A,CYLC2,ALDOB,MRPL50,PLPPR1,PPP3R2,RNF20,BAAT,ZNF189,PGAP4
chr9_1.07e+08	9	chr9	106000001	1.08e+08	1.07e+08	TNBC_SCANB	0	9q31.1	10592,138799,138802,138803,138804,138805,19,25934,286362,286365,286367,392376,55335	SMC2,OR13C5,OR13C8,OR13C3,OR13C4,OR13F1,ABCA1,NIPSNAP3A,OR13C9,OR13D1,OR13C2,NIPSNAP3B
chr9_1.09e+08	9	chr9	108000001	1.1e+08	1.09e+08	TNBC_SCANB	0	9q31.1,9q31.2	100313841,2218,23446,55151,58499,6887,83856	MIR548Q,FKTN,SLC44A1,TMEM38B,ZNF462,TAL2,FSD1L
chr9_1.11e+08	9	chr9	110000001	1.12e+08	1.11e+08	TNBC_SCANB	0	9q31.2,9q31.3	10880,10881,23731,23732,407036,54566,54942,5887,8518,8727,9314	ACTL7B,ACTL7A,TMEM245,FRRS1L,MIR32,EPB41L4B,ABITRAM,RAD23B,ELP1,CTNNAL1,KLF4
chr9_1.13e+08	9	chr9	112000001	1.14e+08	1.13e+08	TNBC_SCANB	0	9q31.3	11217,114299,1902,255220,401546,445815,4593,54566,5774,7295,79987	LPAR1,TXNDC8,C9orf152,PALM2AKAP2,MUSK,EPB41L4B,PTPN3,TXN,SVEP1
chr9_1.15e+08	9	chr9	114000001	1.16e+08	1.15e+08	TNBC_SCANB	0	9q31.3,9q32	100128385,100422990,100616114,1317,1318,158399,158401,158405,169834,22949,23307,23392,26248,2790,286333,401548,548645,552891,57864,58493,64420,652972,7357,7539,84263,9991	FAM225B,MIR3134,MIR4668,SLC31A1,SLC31A2,ZNF483,SHOC1,KIAA1958,ZNF883,PTGR1,FKBP15,ECPAS,OR2K2,GNG10,FAM225A,SNX30,DNAJC25,DNAJC25-GNG10,SLC46A2,INIP,SUSD1,LRRC37A5P,UGCG,ZFP37,HSDL2,PTBP3
chr9_1.17e+08	9	chr9	116000001	1.18e+08	1.17e+08	TNBC_SCANB	0	9q32,9q33.1	100505478,113220,114987,114991,1317,138065,203197,210,23307,246184,257169,25861,259,3371,5004,5005,50514,54107,54836,5998,619556,80709,81932,85301,9128,944,9550,9966	TEX48,KIF12,WDR31,ZNF618,SLC31A1,RNF183,TMEM268,ALAD,FKBP15,CDC26,C9orf43,WHRN,AMBP,TNC,ORM1,ORM2,DELEC1,POLE3,BSPRY,RGS3,MIR455,AKNA,HDHD3,COL27A1,PRPF4,TNFSF8,ATP6V1G1,TNFSF15
chr9_1.19e+08	9	chr9	118000001	1.2e+08	1.19e+08	TNBC_SCANB	0	9q33.1	100124538,100128505,22954,23245,50514,5069,58483	SNORA70C,ASTN2-AS1,TRIM32,ASTN2,DELEC1,PAPPA,LINC00474
chr9_1.21e+08	9	chr9	120000001	1.22e+08	1.21e+08	TNBC_SCANB	0	9q33.1	1620,23245,7099	BRINP1,ASTN2,TLR4
chr9_1.23e+08	9	chr9	122000001	1.24e+08	1.23e+08	TNBC_SCANB	1	9q33.1,9q33.2	100288842,11064,1620,1955,253039,26147,26190,2934,406939,51552,55755,5711,7185,727	B3GALT9,CNTRL,BRINP1,MEGF9,CUTALP,PHF19,FBXW2,GSN,MIR147A,RAB14,CDK5RAP2,PSMD5,TRAF1,C5
chr9_1.25e+08	9	chr9	124000001	1.26e+08	1.25e+08	TNBC_SCANB	0	9q33.2,9q33.3	100616312,10773,138881,138882,138883,153090,158131,158135,2040,23637,254956,254973,26219,26468,26735,26737,26740,2681,2844,2934,347168,347169,392390,392391,392392,4702,5082,54542,55342,5742,57684,692206,81571,92399,92400	MIR4478,ZBTB6,OR1L8,OR1N2,OR1N1,DAB2IP,OR1Q1,TTLL11,STOM,RABGAP1,MORN5,OR1L4,OR1J4,LHX6,OR1L3,OR1L1,OR1J2,GGTA1,GPR21,GSN,OR1J1,OR1B1,OR1L6,OR5C1,OR1K1,NDUFA8,PDCL,RC3H2,STRBP,PTGS1,ZBTB26,SNORD90,MIR600HG,MRRF,RBM18
chr9_1.27e+08	9	chr9	126000001	1.28e+08	1.27e+08	TNBC_SCANB	0	9q33.3	100129034,100379345,10244,10783,11224,169611,2516,2649,2800,286204,286205,3309,347088,401551,406954,406956,55342,5537,5695,57706,693186,81873,9355	LOC100129034,MIR181A2HG,RABEPK,NEK6,RPL35,OLFML2A,NR5A1,NR6A1,GOLGA1,CRB2,SCAI,HSPA5,ADGRD2,WDR38,MIR181A2,MIR181B2,STRBP,PPP6C,PSMB7,DENND1A,MIR601,ARPC5L,LHX2
chr9_1.29e+08	9	chr9	128000001	1.3e+08	1.29e+08	TNBC_SCANB	0	9q33.3	23099,23452,26130,3309,4010,403341,5090,641373,79109,89853,9649	ZBTB43,ANGPTL2,GAPVD1,HSPA5,LMX1B,ZBTB34,PBX3,NRON,MAPKAP1,MVB12B,RALGPS1
chr9_1.31e+08	9	chr9	130000001	1.32e+08	1.31e+08	TNBC_SCANB	0	9q33.3,9q34.11	100289019,100422893,10044,100500872,100506100,100616250,100616335,100616429,1025,10444,10999,114789,1384,138428,138429,158248,1759,2021,2022,203,203245,22845,23511,2356,254295,25792,26783,26995,27090,2733,27433,2801,286207,29941,29988,30815,375757,389791,389792,3934,399665,406978,407003,4957,51117,51148,51490,54662,5524,56262,56904,57171,6136,6418,64855,6709,6812,7633,79095,80142,81605,84253,8488…	SLC25A25-AS1,MIR3154,SH2D3C,MIR3911,ZDHHC12-DT,MIR3960,MIR219B,MIR4672,CDK9,ZER1,SLC27A4,SLC25A25,CRAT,PTRH1,PIP5KL1,TTC16,DNM1,ENDOG,ENG,AK1,NAIF1,DOLK,NUP188,FPGS,PHYHD1,CIZ1,SNORA65,TRUB2,ST6GALNAC4,GLE1,TOR2A,GOLGA2,CFAP157,PKN3,SLC2A8,ST6GALNAC6,SWI5,PTGES2-AS1,IER5L,LCN2,EEIG1,MIR199B,MIR219A2,ODF2,COQ4,CERCAM,SPOUT1,TBC1D13,PTPA,LRRC8A,SH3GLB2,DOLPP1,RPL12,SET,NIBAN2,SPTAN1,STXBP1,ZNF79,BB…
chr9_1.33e+08	9	chr9	132000001	1.34e+08	1.33e+08	TNBC_SCANB	0	9q34.11,9q34.12,9q34.13	100272217,100506190,10319,10868,140459,1861,23048,23404,23413,25,27348,28989,347148,375759,414318,445,51450,51759,57720,59335,83543,84929,8939,9536	LOC100272217,LINC00963,LAMC3,USP20,ASB6,TOR1A,FNBP1,EXOSC2,NCS1,ABL1,TOR1B,NTMT1,QRFP,C9orf50,LINC02913,ASS1,PRRX2,C9orf78,GPR107,PRDM12,AIF1L,FIBCD1,FUBP3,PTGES
chr9_1.35e+08	9	chr9	134000001	1.36e+08	1.35e+08	TNBC_SCANB	0	9q34.13,9q34.2	1056,1057,10585,11092,158067,23064,26786,286336,2889,389799,56751,5900,64794,7248,7270,8021,8328,83549,84628,84726,84814,9328,9329,9442	CEL,CELP,POMT1,SPACA9,AK8,SETX,SNORD62A,FAM78A,RAPGEF1,CFAP77,BARHL1,RALGDS,DDX31,TSC1,TTF1,NUP214,GFI1B,UCK1,NTNG2,PRRC2B,PLPP7,GTF3C5,GTF3C4,MED27
chr9_1.37e+08	9	chr9	136000001	1.38e+08	1.37e+08	TNBC_SCANB	0	9q34.2,9q34.3	100151684,100500846,100500906,100616131,100616212,100616236,100616333,100616344,100616460,101448202,10439,11091,11093,11094,11182,1289,138948,1621,169436,1757,2219,2220,26301,266655,26813,26814,26815,26820,28,29989,389827,57109,5900,6130,6256,642968,6834,6835,6836,6837,6838,7410,8019,9719	RNU6ATAC,MIR3689A,MIR3689B,MIR3689D1,MIR3689F,MIR4669,MIR3689C,MIR3689D2,MIR3689E,LOC101448202,OLFM1,WDR5,ADAMTS13,CACFD1,SLC2A6,COL5A1,DBH-AS1,DBH,STKLD1,SARDH,FCN1,FCN2,GBGT1,BRD3OS,SNORD36C,SNORD36B,SNORD36A,SNORD24,ABO,OBP2B,MYMK,REXO4,RALGDS,RPL7A,RXRA,FAM163B,SURF1,SURF2,SURF4,MED22,SURF6,VAV2,BRD3,ADAMTSL2
chr9_1.39e+08	9	chr9	138000001	1.4e+08	1.39e+08	TNBC_SCANB	0	9q34.3	100128593,100130954,100131193,100289341,100422860,100506599,100616242,100616301,100616480,10422,10439,10555,10807,11253,138151,138162,138307,138311,157922,157927,158055,158056,158062,169714,20,23203,2529,26086,26102,286256,286257,29085,29991,360203,389812,389813,392399,3933,401557,401562,401563,402381,406913,414332,4851,5047,51116,51162,54461,55684,56623,56654,5730,57582,64170,6621,677804,677824,…	LOC100128593,LINC01502,CCDC183-AS1,MAN1B1-DT,MIR4292,PPP1R26-AS1,MIR4673,MIR4674,MIR4479,UBAC1,OLFM1,AGPAT2,ENTR1,MAN1B1,NACC2,PIERCE1,LCN8,DIPK1B,CAMSAP1,LINC02907,C9orf163,MAMDC4,LCN6,QSOX2,ABCA2,PMPCA,FUT7,GPSM1,DKFZP434A062,LCN12,PAXX,PHPT1,OBP2A,GLT6D1,LCN15,AJM1,LCN9,LCN1,LOC401557,LCNL1,LINC02908,SOHLH1,MIR126,LCN10,NOTCH1,PAEP,MRPS2,EGFL7,FBXW5,RABL6,INPP5E,NPDC1,PTGDS,KCNT1,CARD9,SNAPC4,…
chr9_140606716	9	chr9	140000001	141213431	140606716	TNBC_SCANB	0	9q34.3	100129722,100132403,100500811,10383,10811,11253,116225,142680,25920,26012,27158,286262,2902,29882,29952,375775,375791,377841,389816,401565,441476,441478,54863,54932,643210,643224,643596,64975,693187,727800,774,79813,85026,8636,92714,92715,94107	STPG3-AS1,FAM157B,MIR3621,TUBB4B,NOXA1,MAN1B1,ZMYND19,SLC34A3,NELFB,NSMF,NDOR1,TPRN,GRIN1,ANAPC2,DPP7,PNPLA7,CYSRT1,ENTPD8,LRRC26,FAM166A,STPG3,NRARP,TOR4A,EXD3,TUBBP5,RNF224,MRPL41,MIR602,RNF208,CACNA1B,EHMT1,ARRDC1-AS1,SSNA1,ARRDC1,DPH7,TMEM203
chr10_1e+06	10	chr10	1	2000000	1000000	TNBC_SCANB	0	10p15.3	100847086,105,10771,22884,22982,23185,23560,3422,347688,399706,414235,55853,642394,91734	MIR5699,ADARB2,ZMYND11,WDR37,DIP2C,LARP4B,GTPBP4,IDI1,TUBB8,LINC00200,DIP2C-AS1,IDI2-AS1,ADARB2-AS1,IDI2
chr10_3e+06	10	chr10	2000001	4000000	3000000	TNBC_SCANB	0	10p15.3,10p15.2,10p15.1	100507034,10531,1316,282980,399708,5214	PITRM1-AS1,PITRM1,KLF6,LINC00700,LINC00701,PFKP
chr10_5e+06	10	chr10	4000001	6000000	5000000	TNBC_SCANB	0	10p15.1	100216001,10276,1109,114131,1645,1646,2665,338588,340811,3601,389932,51806,54522,54906,79754,79861,810,83592,84893,8644	MANCR,NET1,AKR1C4,UCN3,AKR1C1,AKR1C2,GDI2,LINC00705,AKR1C8,IL15RA,AKR1C6P,CALML5,ANKRD16,TASOR2,ASB13,TUBAL3,CALML3,AKR1E2,FBH1,AKR1C3
chr10_7e+06	10	chr10	6000001	8000000	7000000	TNBC_SCANB	0	10p15.1,10p14	100422989,100507127,100628560,22944,3559,3601,3698,399715,439949,509,5209,5588,57713,80760,83860,84991	MIR3155A,LINC00707,MIR3155B,KIN,IL2RA,IL15RA,ITIH2,LINC02649,PRKCQ-AS1,ATP5F1C,PFKFB3,PRKCQ,SFMBT2,ITIH5,TAF3,RBM17
chr10_9e+06	10	chr10	8000001	10000000	9000000	TNBC_SCANB	0	10p14	2625,399717,83860	GATA3,GATA3-AS1,TAF3
chr10_1.1e+07	10	chr10	10000001	1.2e+07	1.1e+07	TNBC_SCANB	0	10p14	10659,207107,219731,254312,254427,26019,439950,79746,9712	CELF2,SFTA1P,PROSER2-AS1,LINC00710,PROSER2,UPF2,CELF2-AS2,ECHDC3,USP6NL
chr10_1.3e+07	10	chr10	12000001	1.4e+07	1.3e+07	TNBC_SCANB	0	10p14,10p13	100616151,10133,11164,221044,222389,22929,26019,283070,5264,55176,55388,55526,55691,57118,83643,8559,8872	MIR4480,OPTN,NUDT5,UCMA,BEND7,SEPHS1,UPF2,PHYH,SEC61A2,MCM10,DHTKD1,FRMD4A,CAMK1D,CCDC3,PRPF18,CDC123
chr10_1.5e+07	10	chr10	14000001	1.6e+07	1.5e+07	TNBC_SCANB	1	10p13	100192204,100302116,10557,221060,221061,414149,441549,51182,55301,55691,64421,644890,79723,80013,83641,8516,9397	PPIAP30,MIR1265,RPP38,RPP38-DT,FAM171A1,ACBD7,CDNF,HSPA14,OLAH,FRMD4A,DCLRE1C,MEIG1,SUV39H2,MINDY3,FAM107B,ITGA8,NMT2
chr10_1.7e+07	10	chr10	16000001	1.8e+07	1.7e+07	TNBC_SCANB	0	10p13,10p12.33	100128098,1787,338596,389941,4360,574446,6251,653567,7431,8027,8029,9200,9317	ST8SIA6-AS1,TRDMT1,ST8SIA6,C1QL3,MRC1,RSU1,TMEM236,VIM,STAM,CUBN,HACD1,PTER
chr10_1.9e+07	10	chr10	18000001	20000000	1.9e+07	TNBC_SCANB	0	10p12.33,10p12.32,10p12.31	100129213,221074,221078,221079,4360,574446,653567,783	SLC39A12-AS1,SLC39A12,NSUN6,ARL5B,MRC1,TMEM236,CACNB2
chr10_2.1e+07	10	chr10	20000001	2.2e+07	2.1e+07	TNBC_SCANB	0	10p12.31	100128511,100302129,100616383,10529,387638,387640,399726,8028,84898	NEBL-AS1,MIR1915,MIR4675,NEBL,SKIDA1,MIR1915HG,MLLT10,PLXDC2
chr10_2.3e+07	10	chr10	22000001	2.4e+07	2.3e+07	TNBC_SCANB	0	10p12.31,10p12.2	100130992,100499489,100532731,219681,220213,22921,23412,256297,256815,340900,5305,56243,64215,648,8028,9576	LOC100130992,LINC03027,COMMD3-BMI1,ARMC3,OTUD1,MSRB2,COMMD3,PTF1A,C10orf67,EBLN1,PIP4K2A,KIAA1217,DNAJC1,BMI1,MLLT10,SPAG6
chr10_2.5e+07	10	chr10	24000001	2.6e+07	2.5e+07	TNBC_SCANB	0	10p12.2,10p12.1	100128811,219670,56243,56952,57512,57584,693188,79896	GPR158-AS1,ENKUR,KIAA1217,PRTFDC1,GPR158,ARHGAP21,MIR603,THNSL1
chr10_2.7e+07	10	chr10	26000001	2.8e+07	2.7e+07	TNBC_SCANB	1	10p12.1	10006,10730,22852,22931,23590,2572,283078,374308,387644,387646,53904,54518,645528,731789,84930,91452	ABI1,YME1L1,ANKRD26,RAB18,PDSS1,GAD2,MKX,PTCHD3,FAM238C,LRRC37A6P,MYO3A,APBB1IP,FAM238A,FAM238B,MASTL,ACBD5
chr10_2.9e+07	10	chr10	28000001	30000000	2.9e+07	TNBC_SCANB	0	10p12.1,10p11.23	100126327,100507605,100847088,143098,220906,25805,283078,387647,51322,55130,6840,693189,84569	MIR938,LINC00837,MIR5586,MPP7,WAC-AS1,BAMBI,MKX,PTCHD3P1,WAC,ODAD2,SVIL,MIR604,LYZL1
chr10_3.1e+07	10	chr10	30000001	3.2e+07	3.1e+07	TNBC_SCANB	0	10p11.23,10p11.22	119180,1326,220929,220930,55149,57608,6840,6935	LYZL2,MAP3K8,ZNF438,ZEB1-AS1,MTPAP,JCAD,SVIL,ZEB1
chr10_3.3e+07	10	chr10	32000001	3.4e+07	3.3e+07	TNBC_SCANB	0	10p11.22	221016,3688,3799,79741,80314,8829,94134	ITGB1,KIF5B,CCDC7,EPC1,NRP1,ARHGAP12
chr10_3.5e+07	10	chr10	34000001	3.6e+07	3.5e+07	TNBC_SCANB	0	10p11.22,10p11.21	100505583,1390,219770,219771,56288,8325,8453	LINC00838,CREM,GJD4,CCNY,PARD3,FZD8,CUL2
chr10_3.7e+07	10	chr10	36000001	3.8e+07	3.7e+07	TNBC_SCANB	0	10p11.21,10p11.1	1.00288e+08	MTRNR2L7,ANKRD30A
chr10_3.9e+07	10	chr10	38000001	40000000	3.9e+07	TNBC_SCANB	0	10p11.1	100129055,100419868,158160,219749,285961,399744,399746,57209,7581,7587	CCNYL4,ZNF33BP1,HSD17B7P2,ZNF25,SEPTIN7P9,LINC00999,ACTR3BP5,ZNF248,ZNF33A,ZNF37A
chr10_4.1e+07	10	chr10	40000001	4.2e+07	4.1e+07	TNBC_SCANB	0	10p11.1,10q11.1
chr10_4.3e+07	10	chr10	42000001	4.4e+07	4.3e+07	TNBC_SCANB	1	10q11.1,10q11.21	100129482,100847014,221002,3185,441666,53828,55454,5979,642819,7582,84856,9790	ZNF37BP,MIR5100,RASGEF1A,HNRNPF,LOC441666,FXYD4,CSGALNACT2,RET,ZNF487,ZNF33B,LINC00839,BMS1
chr10_4.5e+07	10	chr10	44000001	4.6e+07	4.5e+07	TNBC_SCANB	0	10q11.21	100130539,100133308,100422988,100506835,10151,11067,220972,220979,220980,220992,240,283033,338579,414197,414201,414208,414260,6387,643236,7570,7580,79290,8187,83937	LINC02881,RSU1P2,MIR3156-1,LINC00840,HNRNPA3P1,DEPP1,MARCHF8,ZNF22-AS1,TMEM72-AS1,ZNF485,ALOX5,LINC00841,ANKRD30BP3,ZNF32-AS1,ZNF32-AS3,ZNF32-AS2,LINC00619,CXCL12,TMEM72,ZNF22,ZNF32,OR13A1,ZNF239,RASSF4
chr10_4.7e+07	10	chr10	46000001	4.8e+07	4.7e+07	TNBC_SCANB	0	10q11.21,10q11.22	119016,220972,244,253725,26095,414212,414241,439965,5540,55747,643650,653129,728053,728643,83849,93550,9721	AGAP4,MARCHF8,WASHC2C,PTPN20,GLUD1P2,SHLD2P1,SHLD2P3,NPY4R,LINC00842,HNRNPA1P33,SYT15,ZFAND4,GPRIN2
chr10_4.9e+07	10	chr10	48000001	50000000	4.9e+07	TNBC_SCANB	0	10q11.22,10q11.23	118738,143162,1517,26095,2658,2662,399753,414212,55747,5599,57705,58504,5949,653129,728053,728798	ZNF488,FRMPD2,CTSLP2,PTPN20,GDF2,GDF10,GLUD1P2,MAPK8,WDFY4,ARHGAP22,RBP3,FRMPD2B
chr10_5.1e+07	10	chr10	50000001	5.2e+07	5.1e+07	TNBC_SCANB	0	10q11.23	100287932,100422895,100506733,101243544,1103,118461,170370,170371,196740,2074,282966,326332,387680,414189,4477,474354,55747,55753,56624,57705,644168,653268,6572,728404,728407,8031,8505	TIMM23,MIR4294,FAM170B-AS1,CHAT,C10orf71,FAM170B,TMEM273,VSTM4,ERCC6,C10orf53,WASHC2A,AGAP6,MSMB,LRRC18,OGDHL,ASAH2,WDFY4,DRGX,AGAP7P,SLC18A3,PARGP1,NCOA4,PARG
chr10_5.3e+07	10	chr10	52000001	5.4e+07	5.3e+07	TNBC_SCANB	0	10q11.23,10q21.1	23283,259230,29974,5592,56624,653308,693190	CSTF2T,SGMS1,A1CF,PRKG1,ASAH2,ASAH2B,MIR605
chr10_5.5e+07	10	chr10	54000001	5.6e+07	5.5e+07	TNBC_SCANB	0	10q21.1	100506939,22943,4153,5592,65217	PRKG1-AS1,DKK1,MBL2,PRKG1,PCDH15
chr10_5.7e+07	10	chr10	56000001	5.8e+07	5.7e+07	TNBC_SCANB	0	10q21.1	1.00463e+08	MTRNR2L5,PCDH15
chr10_5.9e+07	10	chr10	58000001	60000000	5.9e+07	TNBC_SCANB	0	10q21.1	100500834,11130,253430	MIR3924,ZWINT,IPMK
chr10_6.1e+07	10	chr10	60000001	6.2e+07	6.1e+07	TNBC_SCANB	0	10q21.1,10q21.2	100507027,220963,220965,253430,283025,288,55847,7019,728640,7321,80114,8030,84457	MRLN,SLC16A9,FAM13C,IPMK,LINC01553,ANK3,CISD1,TFAM,FAM133CP,UBE2D1,BICC1,CCDC6,PHYHIPL
chr10_6.3e+07	10	chr10	62000001	6.4e+07	6.3e+07	TNBC_SCANB	0	10q21.2	100847083,219621,219623,219790,288,84159,983,9886	MIR548AV,CABCOCO1,TMEM26,RTKN2,ANK3,ARID5B,CDK1,RHOBTB1
chr10_6.5e+07	10	chr10	64000001	6.6e+07	6.5e+07	TNBC_SCANB	0	10q21.2,10q21.3	100302150,1959,219790,221035,221037,22891,29982,84890,84989	MIR1296,EGR2,RTKN2,REEP3,JMJD1C,ZNF365,NRBF2,ADO,JMJD1C-AS1
chr10_6.7e+07	10	chr10	66000001	6.8e+07	6.7e+07	TNBC_SCANB	0	10q21.3	29119.3	CTNNA3,ANXA2P3
chr10_6.9e+07	10	chr10	68000001	70000000	6.9e+07	TNBC_SCANB	0	10q21.3	220202,23411,26091,29119,347731,56521,84665	ATOH7,SIRT1,HERC4,CTNNA3,LRRTM3,DNAJC12,MYPN
chr10_7.1e+07	10	chr10	70000001	7.2e+07	7.1e+07	TNBC_SCANB	0	10q21.3,10q22.1	1305,1763,219736,219738,219743,23555,26128,3098,3189,50674,5464,55506,5552,55680,55749,56681,64081,6832,6865,692211,79009,80201,80312,8034,84883,9188,9559	COL13A1,DNA2,STOX1,FAM241B,TYSND1,TSPAN15,KIFBP,HK1,HNRNPH3,NEUROG3,PPA1,MACROH2A2,SRGN,RUFY2,CCAR1,SAR1A,PBLD,SUPV3L1,TACR2,SNORD98,DDX50,HKDC1,TET1,SLC25A16,AIFM2,DDX21,VPS26A
chr10_7.3e+07	10	chr10	72000001	7.4e+07	7.3e+07	TNBC_SCANB	0	10q22.1	119504,140766,1979,219699,219793,27143,414152,4838,5092,51008,55222,55315,5551,5660,64072,64106,64115,728978,8879,9469,9806	ANAPC16,ADAMTS14,EIF4EBP2,UNC5B,TBATA,PALD1,C10orf105,NODAL,PCBD1,ASCC1,LRRC20,SLC29A3,PRF1,PSAP,CDH23,NPFFR1,VSIR,UNC5B-AS1,SGPL1,CHST3,SPOCK2
chr10_7.5e+07	10	chr10	74000001	7.6e+07	7.5e+07	TNBC_SCANB	0	10q22.1,10q22.2	100302155,100616286,10367,11319,118487,118490,118491,132,159195,170384,170392,23053,23234,25961,26985,2749,310,317662,414236,414245,5033,51021,5328,54541,54788,5532,58529,729092,729096,7414,79933,818,84647,8509,90550,9632	MIR1256,MIR4676,MICU1,ECD,CHCHD1,MSS51,CFAP70,ADK,USP54,FUT11,OIT3,ZSWIM8,DNAJC9,NUDT13,AP3M1,GLUD1P3,ANXA7,FAM149B1,C10orf55,DNAJC9-AS1,P4HA1,MRPS16,PLAU,DDIT4,DNAJB12,PPP3CB,MYOZ1,AGAP5,BMS1P4,VCL,SYNPO2L,CAMK2G,PLA2G12B,NDST2,MCU,SEC24C
chr10_7.7e+07	10	chr10	76000001	7.8e+07	7.7e+07	TNBC_SCANB	0	10q22.2,10q22.3	100131213,118881,132,142891,23522,253264,338599,51207,7417,83938,84858	ZNF503-AS2,COMTD1,ADK,SAMD8,KAT6B,ZNF503-AS1,DUSP29,DUSP13,VDAC2,LRMDA,ZNF503
chr10_7.9e+07	10	chr10	78000001	80000000	7.9e+07	TNBC_SCANB	0	10q22.3	100128292,11128,3778,6229,83938,9231	DLG5-AS1,POLR3A,KCNMA1,RPS24,LRMDA,DLG5
chr10_8.1e+07	10	chr10	80000001	8.2e+07	8.1e+07	TNBC_SCANB	0	10q22.3,10q23.1	100132987,100288974,10105,143244,219347,219348,219654,283050,311,414243,439990,57178,642361,6441,650623,653509,729238,80195,8512	LINC00856,BMS1P21,PPIF,EIF5AL1,TMEM254-AS1,PLAC9,ZCCHC24,ZMIZ1-AS1,ANXA11,LINC00595,LINC00857,ZMIZ1,LOC642361,SFTPD,BEND3P3,SFTPA1,SFTPA2,TMEM254,MBL1P
chr10_8.3e+07	10	chr10	82000001	8.4e+07	8.3e+07	TNBC_SCANB	0	10q23.1	10718,143241,387694,4143,81619,84293,84332	NRG3,DYDC1,SH2D4B,MAT1A,TSPAN14,PRXL2A,DYDC2
chr10_8.5e+07	10	chr10	84000001	8.6e+07	8.5e+07	TNBC_SCANB	0	10q23.1	10718,26103,27069,340745,387695,92211	NRG3,LRIT1,GHITM,LRIT2,GPR15LG,CDHR1
chr10_8.7e+07	10	chr10	86000001	8.8e+07	8.7e+07	TNBC_SCANB	0	10q23.1,10q23.2	100507470,170425,26103,2894,54462,5995	GRID1-AS1,LINC00858,LRIT1,GRID1,CCSER2,RGR
chr10_8.9e+07	10	chr10	88000001	90000000	8.9e+07	TNBC_SCANB	0	10q23.2,10q23.31	100144748,100616296,10974,11155,119385,142913,23063,2746,2894,439994,442911,54537,55328,5728,643161,657,6623,728118,728130,728190,728218,79812,84896,9060,94233,9562	KLLN,MIR4678,ADIRF,LDB3,AGAP11,CFL1P1,WAPL,GLUD1,GRID1,LINC00863,MIR346,SHLD2,RNLS,PTEN,FAM25A,BMPR1A,SNCG,NUTM2A,NUTM2D,NUTM2A-AS1,FAM245A,MMRN2,ATAD1,PAPSS2,OPN4,MINPP1
chr10_9.1e+07	10	chr10	90000001	9.2e+07	9.1e+07	TNBC_SCANB	0	10q23.31	100302740,100616128,100616192,118932,142910,24138,283011,340654,3433,3434,3437,355,387700,3988,406901,439996,53354,55328,57559,59,643414,643418,643529,8513,9023,9585	FAS-AS1,MIR4679-1,MIR4679-2,ANKRD22,LIPJ,IFIT5,FLJ37201,LIPM,IFIT2,IFIT1,IFIT3,FAS,SLC16A12,LIPA,MIR107,IFIT1B,PANK1,RNLS,STAMBPL1,ACTA2,LIPK,LIPN,LINC00865,LIPF,CH25H,KIF20B
chr10_9.3e+07	10	chr10	92000001	9.4e+07	9.3e+07	TNBC_SCANB	0	10q23.31,10q23.32	100188947,100874184,10556,119369,143279,143282,22849,27063,3363,5507,80351,84333,9044	HECTD2-AS1,LINC00502,RPP30,NUDT9P1,HECTD2,FGFBP3,CPEB3,ANKRD1,HTR7,PPP1R3C,TNKS2,PCGF5,BTAF1
chr10_9.5e+07	10	chr10	94000001	9.6e+07	9.5e+07	TNBC_SCANB	0	10q23.32,10q23.33	100507674,118924,1592,159371,22849,26509,266971,3087,338557,340665,3416,3832,51196,5146,54536,54708,55165,5950,9211	MARK2P9,FRA10AC1,CYP26A1,SLC35G1,CPEB3,MYOF,PIPSL,HHEX,FFAR4,CYP26C1,IDE,KIF11,PLCE1,PDE6C,EXOC6,MARCHF5,CEP55,RBP4,LGI1
chr10_9.7e+07	10	chr10	96000001	9.8e+07	9.7e+07	TNBC_SCANB	0	10q23.33,10q24.1	100127889,100128054,100422892,10580,142827,1557,1558,1559,1562,23232,26123,29760,3070,387707,51196,54619,5832,64318,728558,9124,953,9849	PLCE1-AS1,MIR3157,SORBS1,ACSM6,CYP2C19,CYP2C8,CYP2C9,CYP2C18,TBC1D12,TCTN3,BLNK,HELLS,CC2D2B,PLCE1,CCNJ,ALDH18A1,NOC3L,ENTPD1-AS1,PDLIM1,ENTPD1,ZNF518A
chr10_9.9e+07	10	chr10	98000001	100000000	9.9e+07	TNBC_SCANB	0	10q24.1,10q24.2	10023,100505540,100533184,100847017,112817,118788,118812,118813,1791,23223,23401,26148,26287,27291,29760,401647,414157,51013,5223,55118,55361,56889,60370,64210,6425,6585,7093,80019,83742,84287,84458,84986,93377	FRAT1,SLIT1-AS1,ARHGAP19-SLIT1,MIR5692C2,HOGA1,PIK3AP1,MORN4,ZFYVE27,DNTT,RRP12,FRAT2,ANKRD2,R3HCC1L,BLNK,GOLGA7B,C10orf62,EXOSC1,PGAM1,CRTAC1,PI4K2A,TM9SF3,AVPI1,MMS19,SFRP5,SLIT1,TLL2,UBTD1,MARVELD1,ZDHHC16,LCOR,ARHGAP19,OPALIN
chr10_1.01e+08	10	chr10	100000001	1.02e+08	1.01e+08	TNBC_SCANB	0	10q24.2,10q24.31	100188954,100302133,100616482,10613,1147,1244,1355,1369,159296,23268,26507,27291,2805,3257,51076,55280,57089,60495,677800,81894,84171,84795	DNMBP-AS1,MIR1287,MIR4685,ERLIN1,CHUK,ABCC2,COX15,CPN1,NKX2-3,DNMBP,CNNM1,R3HCC1L,GOT1,HPS1,CUTC,CWF19L1,ENTPD7,HPSE2,SNORA12,SLC25A28,LOXL4,PYROXD2
chr10_1.03e+08	10	chr10	102000001	1.04e+08	1.03e+08	TNBC_SCANB	0	10q24.31,10q24.32	100038246,100289509,100422900,100423033,10360,10660,10724,2253,23082,25911,25956,27343,282991,30819,3195,399806,4714,5076,5309,55280,55662,55719,56652,57715,6319,6468,693193,7479,79591,79803,79955,81621,81855,83401,84445,84545,8861,8945,90271,9033,9221	TLX1NB,KCNIP2-AS1,MIR3158-1,MIR3158-2,NPM3,LBX1,OGA,FGF8,PPRC1,DPCD,SEC31B,POLL,BLOC1S2,KCNIP2,TLX1,LBX1-AS1,NDUFB8,PAX2,PITX3,CWF19L1,HIF1AN,SLF2,TWNK,SEMA4G,SCD,FBXW4,MIR608,WNT8B,ARMH3,HPS6,PDZD7,KAZALD1,SFXN3,ELOVL3,LZTS2,MRPL43,LDB1,BTRC,OLMALINC,PKD2L1,NOLC1
chr10_1.05e+08	10	chr10	104000001	1.06e+08	1.05e+08	TNBC_SCANB	0	10q24.32,10q24.33,10q25.1	100126326,100302174,100505761,100505839,100528007,10121,118980,119032,119392,119395,1308,1586,22978,22984,255022,403,4791,51063,51684,5309,54805,54838,5662,57412,574447,6877,693194,729020,79004,79176,79847,79946,79991,80217,81603,84108,84833,8729,9118,9148,9644,9748	MIR936,MIR1307,C10orf95-AS1,SH3PXD2A-AS1,BORCS7-ASMT,ACTR1A,SFXN2,BORCS7,SFR1,CALHM3,COL17A1,CYP17A1,NT5C2,PDCD11,CALHM1,ARL3,NFKB2,CALHM2,SUFU,PITX3,CNNM2,WBP1L,PSD,AS3MT,MIR146B,TAF5,MIR609,RPEL1,CUEDC2,FBXL15,MFSD13A,C10orf95,STN1,CFAP43,TRIM8,PCGF6,ATP5MK,GBF1,INA,NEURL1,SH3PXD2A,SLK
chr10_1.07e+08	10	chr10	106000001	1.08e+08	1.07e+08	TNBC_SCANB	0	10q25.1	100616323,119391,159686,22986,85450,9446	MIR4482,GSTO2,CFAP58,SORCS3,ITPRIP,GSTO1
chr10_1.09e+08	10	chr10	108000001	1.1e+08	1.09e+08	TNBC_SCANB	0	10q25.1	114815	SORCS1
chr10_1.11e+08	10	chr10	110000001	1.12e+08	1.11e+08	TNBC_SCANB	0	10q25.1,10q25.2	100505933,120,4601,7511	ADD3-AS1,ADD3,MXI1,XPNPEP1
chr10_1.13e+08	10	chr10	112000001	1.14e+08	1.13e+08	TNBC_SCANB	0	10q25.2	100616113,10285,150,1847,27250,282996,282997,4601,57678,644511,8036,9126,92482	MIR4680,SMNDC1,ADRA2A,DUSP5,PDCD4,RBM20,PDCD4-AS1,MXI1,GPAM,RPL13AP6,SHOC2,SMC3,BBIP1
chr10_1.15e+08	10	chr10	114000001	1.16e+08	1.15e+08	TNBC_SCANB	0	10q25.2,10q25.3	100302224,100422909,100616162,143187,153,3026,340706,374354,390003,4892,51703,55088,56165,64429,6934,6975,79949,840,9937	MIR2110,MIR4295,MIR4483,VTI1A,ADRB1,HABP2,VWA2,NHLRC2,GUCY2GP,NRAP,ACSL5,CCDC186,TDRD1,ZDHHC6,TCF7L2,TECTB,PLEKHS1,CASP7,DCLRE1A
chr10_1.17e+08	10	chr10	116000001	1.18e+08	1.17e+08	TNBC_SCANB	0	10q25.3	142940,26033,2674,340706,3983,57700,84632	TRUB1,ATRNL1,GFRA1,VWA2,ABLIM1,FHIP2A,AFAP1L2
chr10_1.19e+08	10	chr10	118000001	1.2e+08	1.19e+08	TNBC_SCANB	0	10q25.3,10q26.11	100500893,11023,118987,119548,143379,196047,2018,22841,255082,259217,2674,338567,374355,387712,5406,5407,5408,57698,6571	MIR3663,VAX1,PDZD8,PNLIPRP3,C10orf82,EMX2OS,EMX2,RAB11FIP2,CASC2,HSPA12A,GFRA1,KCNK18,CCDC172,ENO4,PNLIP,PNLIPRP1,PNLIPRP2,SHTN1,SLC18A2
chr10_1.21e+08	10	chr10	120000001	1.22e+08	1.21e+08	TNBC_SCANB	0	10q26.11,10q26.12	100616322,100616398,10935,11196,119559,143384,22876,2834,2869,340719,6001,63877,641451,7073,79892,8661,9531	MIR4682,MIR4681,PRDX3,SEC23IP,SFXN4,CACUL1,INPP5F,PRLHR,GRK5,NANOS1,RGS10,FAM204A,SNORA19,TIAL1,MCMBP,EIF3A,BAG3
chr10_1.23e+08	10	chr10	122000001	1.24e+08	1.23e+08	TNBC_SCANB	0	10q26.12,10q26.13	10579,11101,196051,2263,283089,54780,55717	TACC2,ATE1,PLPP4,FGFR2,WDR11-DT,NSMCE4A,WDR11
chr10_1.25e+08	10	chr10	124000001	1.26e+08	1.25e+08	TNBC_SCANB	0	10q26.13	100500866,100533195,10579,118663,118670,118672,119587,1755,196792,2849,3167,340784,36,375940,387715,399814,399815,50624,51363,5654,59338,64376,80007,9184	MIR3941,FAM24B-CUZD1,TACC2,BTBD16,FAM24A,PSTK,CPXM2,DMBT1,FAM24B,GPR26,HMX2,HMX3,ACADSB,DMBT1L1,ARMS2,C10orf120,C10orf88B,CUZD1,CHST15,HTRA1,PLEKHA1,IKZF5,C10orf88,BUB3
chr10_1.27e+08	10	chr10	126000001	1.28e+08	1.27e+08	TNBC_SCANB	0	10q26.13,10q26.2	100169752,100423041,100616327,101410540,118856,1488,23172,26098,283038,387718,390010,399818,399821,4942,54764,55760,56647,64077,7390,8038,92565,9679	TEX36-AS1,MIR4296,MIR4484,FANK1-AS1,MMP21,CTBP2,ABRAXAS2,EDRF1,LOC283038,TEX36,NKX1-2,EEF1AKMT2,EDRF1-DT,OAT,ZRANB1,DHX32,BCCIP,LHPP,UROS,ADAM12,FANK1,FAM53B
chr10_1.29e+08	10	chr10	128000001	1.3e+08	1.29e+08	TNBC_SCANB	0	10q26.2	101101772,118611,119467,1793,399823,4288,5791,594857,642938,8038	LINC00601,C10orf90,CLRN3,DOCK1,FOXI2,MKI67,PTPRE,NPS,INSYN2A,ADAM12
chr10_1.31e+08	10	chr10	130000001	1.32e+08	1.31e+08	TNBC_SCANB	0	10q26.2,10q26.3	100422873,10539,119437,253738,387723,4255	MIR4297,GLRX3,CTAGE7P,EBF3,C10orf143,MGMT
chr10_1.33e+08	10	chr10	132000001	1.34e+08	1.33e+08	TNBC_SCANB	0	10q26.3	100422867,256536,282973,399827,55844,664	MIR378C,TCERG1L,JAKMIP3,LINC01164,PPP2R2D,BNIP3
chr10_134767374	10	chr10	134000001	135534747	134767374	TNBC_SCANB	0	10q26.3	100500911,101,10570,10844,118471,118472,1571,170393,170394,1892,196743,27287,282969,282974,3632,399829,399833,441581,503542,50632,54777,574448,619207,653548,80313,8433,84435,84504,85442,92170,93426	MIR3944,ADAM8,DPYSL4,TUBGCP2,PRAP1,ZNF511,CYP2E1,LINC02870,PWWP2B,ECHS1,PAOX,VENTX,FUOM,STK32C,INPP5A,LINC01168,SPRNP1,FRG2B,SPRN,CALY,CFAP46,MIR202,SCART1,DUX4L3,LRRC27,UTF1,ADGRA1,NKX6-2,KNDC1,MTG1,SYCE1
chr11_1e+06	11	chr11	1	2000000	1000000	TNBC_SCANB	0	11p15.5	100132464,100133161,100423021,100506211,10410,10522,10581,11187,113746,115399,143666,147199,1509,161,171389,171391,1815,1850,23410,255512,256329,283229,283232,3265,338440,338651,338707,347862,3665,387264,387266,387733,387742,402778,4046,406992,439915,440021,440023,4583,4588,51272,51286,53841,5441,54472,55367,57104,5719,57661,59307,6050,60626,6150,6181,619565,6343,64787,66005,6888,7106,7136,7140,7…	FAM99B,LINC01001,MIR4298,MIR210HG,IFITM3,DEAF1,IFITM2,PKP3,ODF3,LRRC56,LOC143666,SCGB1C1,CTSD,AP2A2,NLRP6,GATD1-DT,DRD4,DUSP8,SIRT3,TOLLIP-DT,LMNTD2,CRACR2B,TMEM80,HRAS,ANO9,KRTAP5-AS1,B4GALNT4,GATD1,IRF7,KRTAP5-1,KRTAP5-3,IFITM5,FAM99A,IFITM10,LSP1,MIR210,KRTAP5-5,KRTAP5-2,KRTAP5-6,MUC2,MUC6,BET1L,CEND1,CDHR5,POLR2L,TOLLIP,PIDD1,PNPLA2,PSMD13,PHRF1,SIGIRR,RNH1,RIC8A,MRPL23,RPLP2,SNORA52,SCT,EPS8…
chr11_3e+06	11	chr11	2000001	4000000	3000000	TNBC_SCANB	0	11p15.5,11p15.4	100033819,100133545,100616126,100616453,10077,10078,1028,10821,10984,114879,116534,116969,27315,283120,283303,29125,29850,3481,3630,3784,386746,391,417,430,4676,4928,5002,5003,51214,55539,57053,619552,650368,677833,6786,7054,7221,723961,7262,7748,833,975	MIR675,MRPL23-AS1,MIR4686,MIR4687,TSPAN32,TSSC4,CDKN1C,OR7E12P,KCNQ1OT1,OSBPL5,MRGPRE,ART5,PGAP2,H19,MRGPRG-AS1,C11orf21,TRPM5,IGF2,INS,KCNQ1,MRGPRG,RHOG,ART1,ASCL2,NAP1L4,NUP98,SLC22A18,SLC22A18AS,IGF2-AS,KCNQ1DN,CHRNA10,MIR483,TSSC2,SNORA54,STIM1,TH,TRPC2,INS-IGF2,PHLDA2,ZNF195,CARS1,CD81
chr11_5e+06	11	chr11	4000001	6000000	5000000	TNBC_SCANB	0	11p15.4	100506082,10346,117854,119678,119679,119682,119687,119692,119694,119695,119772,119774,143496,143501,143502,143503,143630,23538,256892,282763,283111,3043,3044,3045,3046,3047,3048,340980,387748,390036,390037,390038,390054,390058,390059,390061,390063,390064,390066,390067,390072,390075,390077,390078,390079,390081,390083,390084,401665,401666,401667,445372,50613,53840,55128,56547,6240,6737,6786,79324,7…	LINC02749,TRIM22,TRIM6,OR52E2,OR52J3,OR51L1,OR51A7,OR51S1,OR51F2,OR52R1,OR52M1,OR52K2,OR52B4,C11orf40,OR52I2,OR51E1,UBQLNL,OR52A1,OR51F1,OR51B5,OR51V1,HBB,HBBP1,HBD,HBE1,HBG1,HBG2,OR52B6,OR56B1,OR52K1,OR52I1,OR51D1,OR52A5,OR51B6,OR51M1,OR51Q1,OR51I1,OR51I2,OR52D1,OR52H1,OR52N4,OR52N5,OR52N2,OR52E6,OR52E8,OR52E4,OR56A3,OR56A5,OR51T1,OR51A4,OR51A2,TRIM6-TRIM34,UBQLN3,TRIM34,TRIM68,MMP26,RRM1,TRIM21…
chr11_7e+06	11	chr11	6000001	8000000	7000000	TNBC_SCANB	0	11p15.4	10612,112464,1200,120065,120066,120775,120776,120787,120793,120796,1262,143425,144124,144125,144132,160298,196335,23378,23647,255725,26343,26496,26515,27288,283297,283298,283299,322,3263,338322,338323,338751,338755,341276,341277,3611,387751,390093,51700,63875,6609,6881,7761,7762,84067,8495,8590,8642,887	TRIM3,CAVIN3,TPP1,OR5P2,OR5P3,OR2D3,OR2D2,OR52W1,OR56A4,OR56A1,CNGA4,SYT9,OR10A5,OR2AG1,DNHD1,C11orf42,OR56B4,RRP8,ARFIP2,OR52B2,OR5E1P,OR10A3,TIMM10B,RBMXL2,OR10A4,OLFML1,LOC283299,APBB1,HPX,NLRP10,NLRP14,OR52L1,OR2AG2,OR10A2,OVCH2,ILK,GVINP1,OR10A6,CYB5R2,MRPL17,SMPD1,TAF10,ZNF214,ZNF215,FHIP1B,PPFIBP2,OR6A2,DCHS1,CCKBR
chr11_9e+06	11	chr11	8000001	10000000	9000000	TNBC_SCANB	0	11p15.4	100847015,10527,23075,23258,283102,283104,4004,440026,440028,493900,56672,56673,56674,56675,56676,57758,6157,619562,644656,65975,6764,677808,677826,7275,7465,7702,79608,81846,8665,9866	MIR5691,IPO7,SWAP70,DENND5A,KRT8P41,SBF2-AS1,LMO1,TMEM41B,LINC02709,TMEM9B-AS1,AKIP1,C11orf16,TMEM9B,NRIP3,ASCL3,SCUBE2,RPL27A,SNORA3A,LOC644656,STK33,DENND2B,SNORA23,SNORA3B,TUB,WEE1,ZNF143,RIC3,SBF2,EIF3F,TRIM66
chr11_1.1e+07	11	chr11	10000001	1.2e+07	1.1e+07	TNBC_SCANB	0	11p15.4,11p15.3	100129827,100423026,100463486,10335,10894,133,1982,27122,272,283106,374378,50862,55031,58486,692223,729013,81846,9646	IRAG1-AS1,MIR4299,MTRNR2L8,IRAG1,LYVE1,ADM,EIF4G2,DKK3,AMPD3,CSNK2A3,GALNT18,RNF141,USP47,ZBED5,SNORD97,ZBED5-AS1,SBF2,CTR9
chr11_1.3e+07	11	chr11	12000001	1.4e+07	1.3e+07	TNBC_SCANB	0	11p15.3,11p15.2	100506305,10418,27122,406,55742,5741,644943,7003,84188,84280,84953,9645	LINC00958,SPON1,DKK3,BMAL1,PARVA,PTH,RASSF10,TEAD1,FAR1,BTBD10,MICAL2
chr11_1.5e+07	11	chr11	14000001	1.6e+07	1.5e+07	TNBC_SCANB	0	11p15.2	10418,120227,1315,22800,387755,5140,55553,5682,796,797	SPON1,CYP2R1,COPB1,RRAS2,INSC,PDE3B,SOX6,PSMA1,CALCA,CALCB
chr11_1.7e+07	11	chr11	16000001	1.8e+07	1.7e+07	TNBC_SCANB	0	11p15.2,11p15.1	10083,10819,10944,144100,26297,340990,374383,3746,3767,4654,4925,5286,55553,6207,6833	USH1C,OR7E14P,C11orf58,PLEKHA7,SERGEF,OTOG,NCR3LG1,KCNC1,KCNJ11,MYOD1,NUCB2,PIK3C2A,SOX6,RPS13,ABCC8
chr11_1.9e+07	11	chr11	18000001	20000000	1.9e+07	TNBC_SCANB	0	11p15.1	100126784,100506540,100528017,100616118,100616426,100874012,11234,113174,117194,117195,117196,144108,144110,160287,259249,26297,283284,2965,3939,3948,399876,494141,54503,55293,6288,6289,6290,6291,7166,7251,79733,8048,84867,89797	NAV2-AS6,SPTY2D1OS,SAA2-SAA4,MIR4486,MIR4694,NAV2-AS5,HPS5,SAAL1,MRGPRX2,MRGPRX3,MRGPRX4,SPTY2D1,TMEM86A,LDHAL6A,MRGPRX1,SERGEF,IGSF22,GTF2H1,LDHA,LDHC,NAV2-AS4,SLC25A51P4,ZDHHC13,UEVLD,SAA1,SAA2,SAA3P,SAA4,TPH1,TSG101,E2F8,CSRP3,PTPN5,NAV2
chr11_2.1e+07	11	chr11	20000001	2.2e+07	2.1e+07	TNBC_SCANB	0	11p15.1,11p14.3	10196,10553,120237,4745,89797,9152	PRMT3,HTATIP2,DBX1,NELL1,NAV2,SLC6A5
chr11_2.3e+07	11	chr11	22000001	2.4e+07	2.3e+07	TNBC_SCANB	0	11p14.3	100500938,203859,2188,258010,2620,57084	CCDC179,ANO5,FANCF,SVIP,GAS2,SLC17A6
chr11_2.5e+07	11	chr11	24000001	2.6e+07	2.5e+07	TNBC_SCANB	0	11p14.3	338645	LUZP2
chr11_2.7e+07	11	chr11	26000001	2.8e+07	2.7e+07	TNBC_SCANB	0	11p14.3,11p14.2,11p14.1	101410541,143662,159963,387758,497258,55327,55366,627,63982,8424,91057	LINC00678,MUC15,SLC5A12,FIBIN,BDNF-AS,LIN7C,LGR4,BDNF,ANO3,BBOX1,CCDC34
chr11_2.9e+07	11	chr11	28000001	30000000	2.9e+07	TNBC_SCANB	1	11p14.1	196074,693195,81930	METTL15,MIR610,KIF18A
chr11_3.1e+07	11	chr11	30000001	3.2e+07	3.1e+07	TNBC_SCANB	0	11p14.1,11p13	100506627,120526,120534,196294,2488,26610,341019,3739,440034,5080,5954,744	DNAJC24,ARL14EP,IMMP1L,FSHB,ELP4,DCDC1,KCNA4,PAX6-AS1,PAX6,RCN1,MPPED2
chr11_3.3e+07	11	chr11	32000001	3.4e+07	3.3e+07	TNBC_SCANB	0	11p13	100131378,10114,10480,1479,25758,26273,283267,338739,4005,493860,51352,55346,5954,7490,79056,79832,91614,966	C11orf91,HIPK3,EIF3M,CSTF3,KIAA1549L,FBXO3,LINC00294,CSTF3-DT,LMO2,CCDC73,WT1-AS,TCP11L1,RCN1,WT1,PRRG4,QSER1,DEPDC7,CD59
chr11_3.5e+07	11	chr11	34000001	3.6e+07	3.5e+07	TNBC_SCANB	1	11p13	100616437,143458,2001,24147,25841,25891,26298,4076,51074,54765,55226,6506,8050,847,960	MIR1343,LDLRAD3,ELF5,FJX1,ABTB2,PAMR1,EHF,CAPRIN1,APIP,TRIM44,NAT10,SLC1A2,PDHX,CAT,CD44
chr11_3.7e+07	11	chr11	36000001	3.8e+07	3.7e+07	TNBC_SCANB	0	11p13,11p12	100616311,119710,143458,29099,5896,5897,7189,79899	MIR3973,IFTAP,LDLRAD3,COMMD9,RAG1,RAG2,TRAF6,PRR5L
chr11_3.9e+07	11	chr11	38000001	40000000	3.9e+07	TNBC_SCANB	0	11p12
chr11_4.1e+07	11	chr11	40000001	4.2e+07	4.1e+07	TNBC_SCANB	0	11p12	57689	LRRC4C
chr11_4.3e+07	11	chr11	42000001	4.4e+07	4.3e+07	TNBC_SCANB	0	11p12,11p11.2	100313777,100507205,100507300,221120,387763,399881,406918,51144,55761,729799,8539	MIR670,LINC02740,ALKBH3-AS1,ALKBH3,C11orf96,HNRNPKP3,MIR129-2,HSD17B12,TTC17,SEC14L1P1,API5
chr11_4.5e+07	11	chr11	44000001	4.6e+07	4.5e+07	TNBC_SCANB	0	11p11.2	100507384,120071,1408,143678,2132,221122,3732,374387,390110,51317,55343,56981,57586,60529,84680,8534,90139,9409,9479,9537	LOC100507384,LARGE2,CRY2,C11orf94,EXT2,LINC02685,CD82,LINC02716,ACCSL,PHF21A,SLC35C1,PRDM11,SYT13,ALX4,ACCS,CHST1,TSPAN18,PEX16,MAPK8IP1,TP53I11
chr11_4.7e+07	11	chr11	46000001	4.8e+07	4.7e+07	TNBC_SCANB	0	11p11.2	100422825,100422827,100507401,100616368,10062,100847020,10658,1132,114900,114971,1643,2147,23279,23360,23788,283254,29763,392,399888,4038,4192,4607,4722,51317,53,55626,55709,5702,5913,6688,692108,79096,79797,79841,84364,8525,8567,90993,91252,9776,9793	MIR3160-2,MIR3160-1,LRP4-AS1,MIR4688,NR1H3,MIR5582,CELF1,CHRM4,C1QTNF4,PTPMT1,DDB2,F2,NUP160,FNBP4,MTCH2,HARBI1,PACSIN3,ARHGAP1,FAM180B,LRP4,MDK,MYBPC3,NDUFS3,PHF21A,ACP2,AMBRA1,KBTBD4,PSMC3,RAPSN,SPI1,SNORD67,CSTPP1,ZNF408,AGBL2,ARFGAP2,DGKZ,MADD,CREB3L1,SLC39A13,ATG13,CKAP5
chr11_4.9e+07	11	chr11	48000001	50000000	4.9e+07	TNBC_SCANB	1	11p11.2,11p11.12	119764,119765,2346,256144,256148,283092,283116,390113,403253,403257,440040,5795,646754	OR4X2,OR4B1,FOLH1,OR4C3,OR4S1,OR4C13,TRIM49B,OR4X1,OR4A47,OR4C45,GRM5P1,PTPRJ,TRIM64C
chr11_5.1e+07	11	chr11	50000001	5.2e+07	5.1e+07	TNBC_SCANB	0	11p11.12,11p11.11	119749,283093,441601,646813,81318	OR4C46,OR4C12,SEPTIN7P11,LOC646813,OR4A5
chr11_5.3e+07	11	chr11	52000001	5.4e+07	5.3e+07	TNBC_SCANB	0	11p11.11,11q11
chr11_5.5e+07	11	chr11	54000001	5.6e+07	5.5e+07	TNBC_SCANB	0	11q11,11q12.1	10798,120586,219428,219429,219431,219432,219436,219437,219438,219445,219447,219453,219464,26338,282770,282775,338674,390142,390144,390148,390151,390152,440041,79097,81168,81300,81309,81327,81328,84767	OR5I1,OR8I2,OR4C16,OR4C11,OR4S2,OR4C6,OR5D14,OR5L1,OR5D18,OR7E5P,OR5AS1,OR8K5,OR5T2,OR5L2,OR10AG1,OR5J2,OR5F1,OR5D13,OR5D16,OR5W2,OR8H2,OR8H3,TRIM51HP,TRIM48,OR8J3,OR4P4,OR4C15,OR4A16,OR4A15,TRIM51
chr11_5.7e+07	11	chr11	56000001	5.8e+07	5.7e+07	TNBC_SCANB	1	11q12.1	100528016,10394,10978,1500,187,219464,219469,219473,219477,219479,219482,219484,219487,219493,219525,219527,219537,219539,219541,219952,219954,219956,219957,219958,219959,219960,25921,26519,280636,283189,29015,338675,349667,390154,390155,390157,390162,390167,390168,390181,406919,5024,504189,504191,51075,5553,643376,6749,710,8501,85456,9246	TMX2-CTNND1,PRG3,CLP1,CTNND1,APLNR,OR5T2,OR8H1,OR8K3,OR8J1,OR8U3,OR5M3,OR5M8,OR5M11,OR5AR1,OR5AK4P,LRRC55,SMTNL1,YPEL4,MED19,OR6Q1,OR9I1,OR9Q1,OR9Q2,OR1S2,OR1S1,OR10Q1,ZDHHC5,TIMM10,SELENOH,OR9G4,SLC43A3,OR5AP2,RTN4RL2,OR5T3,OR5T1,OR8K1,OR5M9,OR5M10,OR5M1,OR5AK2,MIR130A,P2RX3,OR8U8,OR9G9,TMX2,PRG2,BTBD18,SSRP1,SERPING1,SLC43A1,TNKS1BP1,UBE2L6
chr11_5.9e+07	11	chr11	58000001	60000000	5.9e+07	TNBC_SCANB	0	11q12.1,11q12.2	100422880,10249,1270,219965,219968,219970,219972,219981,219982,219983,219986,219988,219990,2206,23220,2694,283194,374393,386607,390190,390191,390195,390197,390199,390201,441608,5007,54948,63901,64231,6809,6947,80829,81341,81343,92292,932,9404	MIR3162,GLYAT,CNTF,OR5B17,OR5B21,GLYATL2,MPEG1,OR5A2,OR5A1,OR4D6,OR4D11,PATL1,OOSP2,MS4A2,DTX4,CBLIF,LOC283194,FAM111B,ZFP91-CNTF,OR5B2,OR5B12,OR5AN1,OR4D10,OR4D9,OR10V1,OR5B3,OSBP,MRPL16,FAM111A,MS4A6A,STX3,TCN1,ZFP91,OR10W1,OR10V2P,GLYATL1,MS4A3,LPXN
chr11_6.1e+07	11	chr11	60000001	6.2e+07	6.1e+07	TNBC_SCANB	0	11q12.2,11q12.3	100302263,100616470,10648,11251,113157,1642,219995,220001,220002,220004,2237,22917,245802,2495,26007,26070,27339,283197,341116,3619,390205,3992,3995,4246,503497,51259,51296,51338,51524,5222,54860,54949,54972,55048,58475,5866,64232,643834,643847,693196,7439,745,746,747,79073,79080,79869,83661,84689,9066,921,923,931,9415	MIR1908,MIR4488,SCGB1D1,PTGDR2,RPLP0P2,DDB1,MS4A15,VWCE,CYB561A3,PPP1R32,FEN1,ZP1,MS4A6E,FTH1,TKFC,MYRF-AS1,PRPF19,LINC00301,MS4A10,INCENP,LRRC10B,FADS1,FADS3,SCGB2A1,MS4A13,TMEM216,SLC15A3,MS4A4A,TMEM138,PGA5,MS4A12,SDHAF2,TMEM132A,VPS37C,MS4A7,RAB3IL1,MS4A5,PGA3,PGA4,MIR611,BEST1,MYRF,TMEM258,DAGLA,TMEM109,CCDC86,CPSF7,MS4A8,MS4A14,SYT7,CD5,CD6,MS4A1,FADS2
chr11_6.3e+07	11	chr11	62000001	6.4e+07	6.3e+07	TNBC_SCANB	0	11q12.3,11q13.1	100534595,10313,10482,10629,10647,10963,11145,1128,114571,117245,1351,144097,1937,2011,221091,221092,23193,23642,23769,256364,25923,26229,26580,2785,283237,283238,283248,28992,3338,374395,387601,387775,404552,4250,51035,5436,54663,54979,55611,5920,6094,64852,6520,65998,6811,692158,7356,751071,79026,79064,79081,790955,79829,79842,80150,80789,83706,83707,84304,85329,9219,9297,9298,9299,9300,9301,93…	HNRNPUL2-BSCL2,RTN3,NXF1,TAF6L,SCGB1D2,STIP1,PLAAT3,CHRM1,SLC22A9,PLAAT5,COX8A,SPINDOC,EEF1G,MARK2,LRRN4CL,HNRNPUL2,GANAB,SNHG1,FLRT1,EML3,ATL3,B3GAT3,BSCL2,GNG3,TTC9C,SLC22A24,RCOR2,MACROD1,DNAJC4,TMEM179B,SLC22A25,SLC22A10,SCGB1D4,SCGB2A2,UBXN1,POLR2G,WDR74,PLAAT2,OTUB1,PLAAT4,ROM1,TUT1,SLC3A2,ZFTA,STX5,SNORA57,SCGB1A1,CSKMT,AHNAK,TMEM223,LBHD1,UQCC3,NAA40,ZBTB3,ASRGL1,INTS5,FERMT3,TRPT1,NUDT22…
chr11_6.5e+07	11	chr11	64000001	6.6e+07	6.5e+07	TNBC_SCANB	0	11q13.1,11q13.2	10004,100130348,100302280,100528018,100616284,100616292,10089,100996455,10235,10435,10524,10534,10589,1072,10938,10992,11007,113130,116071,116085,117144,1474,1521,170589,2101,2197,220359,2286,23130,23625,23649,254100,254102,254122,254187,25824,25858,26472,283129,283130,283131,283234,29901,30008,3338,378938,387778,399909,402,4054,406967,406970,4221,4296,440044,5017,50801,51504,5331,5526,55561,5569…	NAALADL1,TMEM262,MIR1237,ARL2-SNX15,MIR4489,MIR4690,KCNK7,LINC02724,RASGRP2,CDC42EP2,KAT5,ZNRD2,DRAP1,CFL1,EHD1,SF3B2,CCDC85B,CDCA5,BATF2,SLC22A12,CATSPER1,CST6,CTSW,GPHA2,ESRRA,FAU,TIGD3,FKBP2,ATG2A,FAM89B,POLA2,ZNRD2-DT,EHBP1L1,SNX32,TSGA10IP,PRDX5,CATSPERZ,PPP1R14B,MAJIN,SLC25A45,NEAT1,CCDC88B,SAC3D1,EFEMP2,DNAJC4,MALAT1,SPDYC,PCNX3,ARL2,LTBP3,MIR192,MIR194-2,MEN1,MAP3K11,SLC22A20P,OVOL1,KCNK4…
chr11_6.7e+07	11	chr11	66000001	6.8e+07	6.7e+07	TNBC_SCANB	0	11q13.2	100130987,100526737,100616403,10072,10263,10312,10432,10897,11041,1119,156,221,222,22992,23529,246330,254263,254359,254439,254552,256472,25855,266743,2950,29984,3177,338692,347853,374403,390212,390213,4723,4728,5091,51111,51475,54961,5499,55231,55690,57010,57124,57175,57571,57804,5790,582,5883,5936,6199,645332,64837,65003,6712,78999,79703,80194,81622,81876,83759,8722,89,9049,91683,91703,9600,9610…	LOC100130987,RBM14-RBM4,MIR4691,DPP3,CDK2AP2,TCIRG1,RBM14,YIF1A,B4GAT1,CHKA,GRK2,ALDH3B1,ALDH3B2,KDM2A,CLCF1,PELI3,CNIH2,ZDHHC24,C11orf86,NUDT8,TMEM151A,BRMS1,NPAS4,GSTP1,RHOD,SLC29A2,ANKRD13D,TBX10,TBC1D10C,GPR152,DOC2GP,NDUFV1,NDUFS8,PC,KMT5B,CABP2,SSH3,PPP1CA,CCDC87,PACS1,CABP4,CD248,CORO1B,CARNS1,POLD4,PTPRCAP,BBS1,RAD9A,RBM4,RPS6KB2,FAM86C2P,KLC2,MRPL11,SPTBN2,LRFN4,C11orf80,TMEM134,UNC93B1,…
chr11_6.9e+07	11	chr11	68000001	70000000	6.9e+07	TNBC_SCANB	0	11q13.2,11q13.3	116512,116535,1374,219927,219931,220064,2248,2249,26579,3508,4041,51083,53838,55107,55291,595,9633,9965	MRGPRD,MRGPRF,CPT1A,MRPL21,TPCN2,LTO1,FGF3,FGF4,MYEOV,IGHMBP2,LRP5,GAL,C11orf24,ANO1,PPP6R3,CCND1,TESMIN,FGF19
chr11_7.1e+07	11	chr11	70000001	7.2e+07	7.1e+07	TNBC_SCANB	1	11q13.3,11q13.4	100129216,100133315,100313770,100422953,100500844,10068,100874198,1717,2017,220070,220074,22941,2348,2350,2352,245911,25906,285407,3636,3846,387273,399923,401,440050,440051,4926,55004,55107,55191,55199,55298,57830,8500,8772	DEFB131B,XNDC1N,MIR548K,MIR3165,MIR3664,IL18BP,SHANK2-AS1,DHCR7,CTTN,SHANK2-AS3,LRTOMT,SHANK2,FOLR1,FOLR2,FOLR3,DEFB108B,ANAPC15,ALG1L9P,INPPL1,KRTAP5-9,KRTAP5-10,ACTE1P,PHOX2A,KRTAP5-7,KRTAP5-11,NUMA1,LAMTOR1,ANO1,NADSYN1,FAM86C1P,RNF121,KRTAP5-8,PPFIA1,FADD
chr11_7.3e+07	11	chr11	72000001	7.4e+07	7.3e+07	TNBC_SCANB	0	11q13.4	100616410,10809,116985,23201,26005,283208,374407,406931,5029,5031,51287,5138,51400,51642,58473,5870,7351,7352,80227,81570,84957,89849,9828,9873	MIR4692,STARD10,ARAP1,FAM168A,C2CD3,P4HA3,DNAJB13,MIR139,P2RY2,P2RY6,COA4,PDE2A,PPME1,MRPL48,PLEKHB1,RAB6A,UCP2,UCP3,PAAF1,CLPB,RELT,ATG16L2,ARHGEF17,FCHSD2
chr11_7.5e+07	11	chr11	74000001	7.6e+07	7.5e+07	TNBC_SCANB	0	11q13.4,11q13.5	10008,100507050,100616402,10714,10825,11309,114599,143570,254225,25884,283208,283209,283212,283214,341152,387787,408,4135,442900,6079,6188,7405,7481,80168,81544,84649,871,9789	KCNE3,TPBGL,MIR4696,POLD3,NEU3,SLCO2B1,SNORD15B,XRRA1,RNF169,CHRDL2,P4HA3,PGM2L1,KLHL35,DGAT2-DT,OR2AT4,LIPT2,ARRB1,MAP6,MIR326,SNORD15A,RPS3,UVRAG,WNT11,MOGAT2,GDPD5,DGAT2,SERPINH1,SPCS2
chr11_7.7e+07	11	chr11	76000001	7.8e+07	7.7e+07	TNBC_SCANB	0	11q13.5,11q14.1	100289388,100532726,1207,192134,220032,25987,2615,282679,283219,28971,390226,4647,4718,4975,5058,51773,55331,5612,56946,57558,65987,7069,726,79053,92105,9846	KCTD21-AS1,NDUFC2-KCTD14,CLNS1A,B3GNT6,GDPD4,TSKU,LRRC32,AQP11,KCTD21,AAMDC,GUCY2EP,MYO7A,NDUFC2,OMP,PAK1,RSF1,ACER3,THAP12,EMSY,USP35,KCTD14,THRSP,CAPN5,ALG8,INTS4,GAB2
chr11_7.9e+07	11	chr11	78000001	80000000	7.9e+07	TNBC_SCANB	0	11q14.1	100126333,100847000,26011,79731,9846	MIR708,MIR5579,TENM4,NARS2,GAB2
chr11_8.1e+07	11	chr11	80000001	8.2e+07	8.1e+07	TNBC_SCANB	0	11q14.1	100422823	MIR4300
chr11_8.3e+07	11	chr11	82000001	8.4e+07	8.3e+07	TNBC_SCANB	0	11q14.1	100379250,100506233,1740,220042,220382,27314,338699,51585,5547,60492	SNORA70E,RAB30-DT,DLG2,DDIAS,FAM181B,RAB30,ANKRD42,PCF11,PRCP,CCDC90B
chr11_8.5e+07	11	chr11	84000001	8.6e+07	8.5e+07	TNBC_SCANB	0	11q14.1,11q14.2	1740,220047,220388,54843,55863,58487,8301,84233,8726	DLG2,CCDC83,CCDC89,SYTL2,TMEM126B,CREBZF,PICALM,TMEM126A,EED
chr11_8.7e+07	11	chr11	86000001	8.8e+07	8.7e+07	TNBC_SCANB	1	11q14.2	100506368,10873,11098,23682,51501,60494,65084,8322,8587	FZD4-DT,ME3,PRSS23,RAB38,HIKESHI,CCDC81,TMEM135,FZD4,OR7E2P
chr11_8.9e+07	11	chr11	88000001	90000000	8.9e+07	TNBC_SCANB	0	11q14.2,11q14.3	10003,100873989,1075,120146,219595,26973,2915,390231,50507,57093,642446,642612,642623,7299	NAALAD2,GRM5-AS1,CTSC,TRIM64,FOLH1B,CHORDC1,GRM5,TRIM77,NOX4,TRIM49,TRIM64B,TRIM49C,UBTFL1,TYR
chr11_9.1e+07	11	chr11	90000001	9.2e+07	9.1e+07	TNBC_SCANB	1	11q14.3	100616186	MIR4490
chr11_9.3e+07	11	chr11	92000001	9.4e+07	9.3e+07	TNBC_SCANB	0	11q14.3,11q21	100302240,120103,120114,159989,24145,28970,341208,387804,4544,56935,619383,654320,677805,677822,692072,79101,85459,9440	MIR1304,SLC36A4,FAT3,DEUP1,PANX1,C11orf54,HEPHL1,VSTM5,MTNR1B,SMCO4,SCARNA9,SNORA8,SNORA18,SNORA40,SNORD5,TAF1D,CEP295,MED17
chr11_9.5e+07	11	chr11	94000001	9.6e+07	9.5e+07	TNBC_SCANB	0	11q21	10888,143684,143686,143689,154810,23052,2526,390243,390245,4361,51503,54851,55693,643037,84441,8898,9702	GPR83,FAM76B,SESN3,PIWIL4,AMOTL1,ENDOD1,FUT4,IZUMO1R,KDM4E,MRE11,CWC15,ANKRD49,KDM4D,C11orf97,MAML2,MTMR2,CEP57
chr11_9.7e+07	11	chr11	96000001	9.8e+07	9.7e+07	TNBC_SCANB	0	11q21,11q22.1	100422991,100874053,79780,84441,8690	MIR1260B,JRKL-AS1,CCDC82,MAML2,JRKL
chr11_9.9e+07	11	chr11	98000001	100000000	9.9e+07	TNBC_SCANB	0	11q22.1	53942	CNTN5
chr11_1.01e+08	11	chr11	100000001	1.02e+08	1.01e+08	TNBC_SCANB	0	11q22.1	100500823,101054525,10413,143872,253935,5241,53942,57562,7225,83935,85016	MIR3920,PGR-AS1,YAP1,ARHGAP42,ANGPTL5,PGR,CNTN5,CEP126,TRPC6,CFAP300
chr11_1.03e+08	11	chr11	102000001	1.04e+08	1.03e+08	TNBC_SCANB	0	11q22.1,11q22.2,11q22.3	100288077,100616457,10413,114908,329,330,414301,4312,4314,4316,4317,4319,4321,4322,64066,79659,80310,84259,9313	WTAPP1,MIR4693,YAP1,TMEM123,BIRC2,BIRC3,DDI1,MMP1,MMP3,MMP7,MMP8,MMP10,MMP12,MMP13,MMP27,DYNC2H1,PDGFD,DCUN1D5,MMP20
chr11_1.05e+08	11	chr11	104000001	1.06e+08	1.05e+08	TNBC_SCANB	0	11q22.3	100506742,114769,143879,2893,440068,59082,60496,643733,80310,834,837,838,84437	CASP12,CARD16,KBTBD3,GRIA4,CARD17P,CARD18,AASDHPPT,CASP4LP,PDGFD,CASP1,CASP4,CASP5,MSANTD4
chr11_1.07e+08	11	chr11	106000001	1.08e+08	1.07e+08	TNBC_SCANB	0	11q22.3	143884,2977,38,54733,54734,55531,643923,6588,8065,91801	CWF19L2,GUCY1A2,ACAT1,SLC35F2,RAB39A,ELMOD1,SLN,CUL5,ALKBH8
chr11_1.09e+08	11	chr11	108000001	1.1e+08	1.09e+08	TNBC_SCANB	0	11q22.3	143888,160140,1662,23086,38,399947,472,4863,85463	POGLUT3,C11orf65,DDX10,EXPH5,ACAT1,C11orf87,ATM,NPAT,ZC3H12C
chr11_1.11e+08	11	chr11	110000001	1.12e+08	1.11e+08	TNBC_SCANB	0	11q22.3,11q23.1	100132078,100528019,100616330,120376,120379,1410,143903,1737,2230,23235,26521,3316,341032,399948,399949,407041,407042,5450,54766,5519,55216,57569,5962,6392,64776,79796,85458,85463,91893	LOC100132078,HSPB2-C11orf52,MIR4491,POU2AF3,PIH1D2,CRYAB,LAYN,DLAT,FDX1,SIK2,TIMM8B,HSPB2,POU2AF2,COLCA1,HOATZ,MIR34B,MIR34C,POU2AF1,BTG4,PPP2R1B,NKAPD1,ARHGAP20,RDX,SDHD,C11orf1,ALG9,DIXDC1,ZC3H12C,FDXACB1
chr11_1.13e+08	11	chr11	112000001	1.14e+08	1.13e+08	TNBC_SCANB	0	11q23.1,11q23.2	100288346,100422855,1813,255239,3359,349633,3606,4684,54970,56158,57646,5805,644672,7704,80975,83875,9177,9183	NCAM1-AS1,MIR4301,DRD2,ANKK1,HTR3A,PLET1,IL18,NCAM1,TTC12,TEX12,USP28,PTS,CLDN25,ZBTB16,TMPRSS5,BCO2,HTR3B,ZW10
chr11_1.15e+08	11	chr11	114000001	1.16e+08	1.15e+08	TNBC_SCANB	0	11q23.2,11q23.3	10179,120400,120406,23705,25996,283143,4837,54494,54827,7704	RBM7,NXPE1,NXPE2,CADM1,REXO2,LINC00900,NNMT,C11orf71,NXPE4,ZBTB16
chr11_1.17e+08	11	chr11	116000001	1.18e+08	1.17e+08	TNBC_SCANB	0	11q23.3	100379571,100526771,100533181,100652768,116519,22897,23387,23621,257160,335,337,345,3587,486,5049,51092,53826,56649,57453,6876,84000,84811,8882,9159	BACE1-AS,SMIM35,FXYD6-FXYD2,LOC100652768,APOA5,CEP164,SIK3,BACE1,RNF214,APOA1,APOA4,APOC3,IL10RA,FXYD2,PAFAH1B2,SIDT2,FXYD6,TMPRSS4,DSCAML1,TAGLN,TMPRSS13,BUD13,ZPR1,PCSK7
chr11_1.19e+08	11	chr11	118000001	1.2e+08	1.19e+08	TNBC_SCANB	0	11q23.3	100131626,100499227,100500840,100616376,10205,10525,10632,11181,120425,143941,1656,1798,196264,23187,23650,2542,25988,283149,283150,283152,3014,3145,338657,372,4162,4297,51399,55823,56912,5818,6230,6327,6330,64137,643,649946,7070,7379,79102,79671,79849,83552,84866,867,9099,915,916,917,9354,9854	LOC100131626,USP2-AS1,MIR4492,MPZL2,HYOU1,ATP5MG,TREH,JAML,TTC36,DDX6,DPAGT1,MPZL3,PHLDB1,TRIM29,SLC37A4,HINFP,BCL9L,FOXR1,CCDC153,H2AX,HMBS,CENATAC,ARCN1,MCAM,KMT2A,TRAPPC4,VPS11,IFT46,NECTIN1,RPS25,SCN2B,SCN4B,ABCG4,CXCR5,RPL23AP64,THY1,UPK2,RNF26,NLRX1,PDZD3,MFRP,TMEM25,CBL,USP2,CD3D,CD3E,CD3G,UBE4A,C2CD2L
chr11_1.21e+08	11	chr11	120000001	1.22e+08	1.21e+08	TNBC_SCANB	0	11q23.3,11q24.1	219899,219902,220323,23365,23650,25833,2900,399959,406911,414899,6309,649133,6653,7007	TBCEL,TLCD5,OAF,ARHGEF12,TRIM29,POU2F3,GRIK4,MIR100HG,MIR125B1,BLID,SC5D,LOC649133,SORL1,TECTA
chr11_1.23e+08	11	chr11	122000001	1.24e+08	1.23e+08	TNBC_SCANB	0	11q24.1,11q24.2	100616319,219869,219870,219873,219874,219875,3312,338661,338662,341056,390259,390260,390261,390264,390265,399959,4013,406882,406892,55800,56253,57476,7753,79827,79864,84959	MIR4493,OR10G8,OR10G9,OR10S1,OR6T1,OR4D5,HSPA8,TMEM225,OR8D4,LOC341056,BSX,OR6X1,OR6M1,OR10G4,OR10G7,MIR100HG,VWA5A,MIRLET7A2,MIR100,SCN3B,CRTAM,GRAMD1B,ZNF202,CLMP,JHY,UBASH3B
chr11_1.25e+08	11	chr11	124000001	1.26e+08	1.25e+08	TNBC_SCANB	1	11q24.2	100169851,1111,116337,160065,219844,219854,219855,219858,220296,23584,26492,26493,26595,283159,283160,283162,29118,3703,390271,390275,399967,399968,4013,4900,50937,53340,54414,54538,56,63876,641654,64221,79684,80071,83480,84897,90952,9538,9638	PATE3,CHEK1,PANX3,PATE1,HYLS1,TMEM218,SLC37A2,OR8B12,HEPACAM,VSIG2,OR8G2P,OR8B8,OR8B2,OR8D1,OR8D2,OR8B4,DDX25,STT3A,OR8B3,OR8A1,PATE2,PATE4,VWA5A,NRGN,CDON,SPA17,SIAE,ROBO4,ACRV1,PKNOX2,HEPN1,ROBO3,MSANTD2,CCDC15,PUS3,TBRG1,ESAM,EI24,FEZ1
chr11_1.27e+08	11	chr11	126000001	1.28e+08	1.27e+08	TNBC_SCANB	0	11q24.2,11q24.3	100422918,100874251,114609,283165,28960,399972,55572,6484,6734,79607,84623,84881	MIR3167,KIRREL3-AS2,TIRAP,KIRREL3-AS3,DCPS,GSEC,FOXRED1,ST3GAL4,SRPRA,FAM118B,KIRREL3,RPUSD4
chr11_1.29e+08	11	chr11	128000001	1.3e+08	1.29e+08	TNBC_SCANB	0	11q24.3	100507392,120224,2113,219833,2313,334,3758,3762,440072,4798,56980,63970,8538,9743	SENCR,TMEM45B,ETS1,KCNJ5-AS1,FLI1,APLP2,KCNJ1,KCNJ5,PRDM10-DT,NFRKB,PRDM10,TP53AIP1,BARX2,ARHGAP32
chr11_1.31e+08	11	chr11	130000001	1.32e+08	1.31e+08	TNBC_SCANB	0	11q24.3,11q25	11095,170689,283171,29068,334,399979,50863,6768	ADAMTS8,ADAMTS15,LINC02873,ZBTB44,APLP2,SNX19,NTM,ST14
chr11_1.33e+08	11	chr11	132000001	1.34e+08	1.33e+08	TNBC_SCANB	0	11q25	100128239,219938,22997,283174,4978,50863,83700	LINC02731,SPATA19,IGSF9B,OPCML,NTM,JAM3
chr11_134503258	11	chr11	134000001	135006516	134503258	TNBC_SCANB	1	11q25	112936,112937,23310,27034,27087,283177,29087,83700,89944	VPS26B,GLB1L3,NCAPD3,ACAD8,B3GAT1,B3GAT1-DT,THYN1,JAM3,GLB1L2
chr12_1e+06	12	chr12	1	2000000	1000000	TNBC_SCANB	0	12p13.33	100288778,100292680,100500816,144699,23085,283358,440073,4815,574538,5893,5927,65125,6539,6540,654429,677784,79602,81029,84318,93589	WASH8P,LINC00942,MIR3649,FBXL14,ERC1,B4GALNT3,IQSEC3,NINJ2,LOC574538,RAD52,KDM5A,WNK1,SLC6A12,SLC6A13,LRTM2,FAM138D,ADIPOR2,WNT5B,CCDC77,CACNA2D4
chr12_3e+06	12	chr12	2000001	4000000	3000000	TNBC_SCANB	0	12p13.33,12p13.32	100271702,100507424,100652846,100874234,100874370,10867,196513,2288,2305,283440,55846,56341,57097,7004,7289,775,83695,83714,84766,93589	LINC00940,CACNA1C-AS1,CACNA1C-AS4,CACNA1C-IT3,TSPAN9,DCP1B,FKBP4,FOXM1,ITFG2-AS1,ITFG2,PRMT8,PARP11,TEAD4,TULP3,CACNA1C,RHNO1,NRIP2,CRACR2A,CACNA2D4
chr12_5e+06	12	chr12	4000001	6000000	5000000	TNBC_SCANB	0	12p13.32,12p13.31	10566,10635,2251,26290,3736,3741,3742,4704,4908,57101,57102,57103,8074,8798,894	AKAP3,RAD51AP1,FGF6,GALNT8,KCNA1,KCNA5,KCNA6,NDUFA9,NTF3,ANO2,C12orf4,TIGAR,FGF23,DYRK4,CCND2
chr12_7e+06	12	chr12	6000001	8000000	7000000	TNBC_SCANB	1	12p13.31	10162,10233,10436,10536,1108,113246,11331,144195,170482,171017,171220,1822,196500,2026,25900,2597,27239,2784,283314,283316,283345,339,341392,359787,360030,3902,4055,406933,406985,4839,50813,51147,51258,51279,55080,55200,57101,57121,5763,5777,5830,6337,677777,677780,678655,6843,692148,7132,715,716,7167,7450,79923,8078,8079,83461,83758,84519,84727,920,928,9332,939,9573,9746,9918	LPCAT3,LRRC23,EMG1,P3H3,CHD4,C12orf57,PHB2,SLC2A14,CLEC4C,ZNF384,DSTNP2,ATN1,PIANP,ENO2,IFFO1,GAPDH,GPR162,GNB3,C1RL-AS1,CD163L1,RPL13P5,APOBEC1,ACSM4,DPPA3,NANOGNB,LAG3,LTBR,MIR141,MIR200C,NOP2,COPS7A,ING4,MRPL51,C1RL,TAPBPL,PLEKHG6,ANO2,LPAR5,PTMS,PTPN6,PEX5,SCNN1A,SCARNA12,SCARNA11,CD27-AS1,VAMP1,SCARNA10,TNFRSF1A,C1R,C1S,TPI1,VWF,NANOG,USP5,MLF2,CDCA3,RBP5,ACRBP,SPSB2,CD4,CD9,CD163,CD27,GDF3,…
chr12_9e+06	12	chr12	8000001	10000000	9000000	TNBC_SCANB	0	12p13.31	100499405,10219,144195,144568,144571,160365,1911,2,253128,25977,26253,29121,3,338339,374443,3820,389634,4074,440077,440078,440081,50856,51348,55138,55810,57379,57494,5858,642559,642846,6515,653113,719,8076,93978,969	LINC00987,KLRG1,SLC2A14,A2ML1,A2M-AS1,CLECL1P,PHC1,A2M,LINC00612,NECAP1,CLEC4E,CLEC2D,A2MP1,CLEC4D,LOC374443,KLRB1,LINC00937,M6PR,ZNF705A,FAM66C,DDX12P,CLEC4A,KLRF1,FAM90A1,FOXJ2,AICDA,RIMKLB,PZP,POU5F1P3,LOC642846,SLC2A3,FAM86FP,C3AR1,MFAP5,CLEC6A,CD69
chr12_1.1e+07	12	chr12	10000001	1.2e+07	1.1e+07	TNBC_SCANB	0	12p13.31,12p13.2	100129361,100431172,100528032,100533464,10748,11272,120939,160364,2120,22914,23710,259289,259290,259292,259293,259294,259295,259296,283420,338817,353164,3821,3822,3823,3824,387836,387837,4973,50835,50836,50837,50838,50839,50840,51266,51267,55110,55359,5542,5544,5545,5554,5555,64581,653247,8302,8531,9976	SMIM10L1,KLRF2,KLRC4-KLRK1,PRH1-PRR4,KLRA1P,PRR4,TMEM52B,CLEC12A,ETV6,KLRK1,GABARAPL1,TAS2R43,TAS2R31,TAS2R46,TAS2R30,TAS2R19,TAS2R20,TAS2R50,CLEC9A,LINC01252,TAS2R42,KLRC1,KLRC2,KLRC3,KLRD1,CLEC2A,CLEC12B,OLR1,TAS2R9,TAS2R8,TAS2R7,TAS2R13,TAS2R10,TAS2R14,CLEC1B,CLEC1A,MAGOHB,STYK1,PRB1,PRB3,PRB4,PRH1,PRH2,CLEC7A,PRB2,KLRC4,YBX3,CLEC2B
chr12_1.3e+07	12	chr12	12000001	1.4e+07	1.3e+07	TNBC_SCANB	0	12p13.2,12p13.1	100506314,1027,118426,1389,2012,2120,283422,2842,2904,387841,4040,503693,50865,51202,54682,55507,57613,693198,693199,79370,80824,81575,83445,9052,93164	GPRC5D-AS1,CDKN1B,BORCS5,CREBL2,EMP1,ETV6,LINC01559,GPR19,GRIN2B,RPL13AP20,LRP6,LOH12CR2,HEBP1,DDX47,MANSC1,GPRC5D,FAM234B,MIR613,MIR614,BCL2L14,DUSP16,APOLD1,GSG1,GPRC5A,HTR7P1
chr12_1.5e+07	12	chr12	14000001	1.6e+07	1.5e+07	TNBC_SCANB	0	12p13.1,12p12.3	121504,121506,144608,2059,2904,2984,397,420,4256,440087,5149,51729,55729,55766,5800,79887,85004	H4C16,ERP27,C12orf60,EPS8,GRIN2B,GUCY2C,ARHGDIB,ART4,MGP,SMCO3,PDE6H,WBP11,ATF7IP,H2AJ,PTPRO,PLBD1,RERG
chr12_1.7e+07	12	chr12	16000001	1.8e+07	1.7e+07	TNBC_SCANB	0	12p12.3	100616279,11171,4257,51071,55885,728622,729025	MIR3974,STRAP,MGST1,DERA,LMO3,SKP1P2,SLC15A5
chr12_1.9e+07	12	chr12	18000001	20000000	1.9e+07	TNBC_SCANB	0	12p12.3,12p12.2	121536,5288,54477,79785,89869,93661	AEBP2,PIK3C2G,PLEKHA5,RERGL,PLCZ1,CAPZA3
chr12_2.1e+07	12	chr12	20000001	2.2e+07	2.1e+07	TNBC_SCANB	0	12p12.2,12p12.1	100506393,10060,10599,28234,2998,3375,338821,3764,3945,51026,5139,53919,5965,6579,79912,80763	LINC02398,ABCC9,SLCO1B1,SLCO1B3,GYS2,IAPP,SLCO1B7,KCNJ8,LDHB,GOLT1B,PDE3A,SLCO1C1,RECQL,SLCO1A2,PYROXD1,SPX
chr12_2.3e+07	12	chr12	22000001	2.4e+07	2.3e+07	TNBC_SCANB	1	12p12.1	10060,55500,55907,6489,6660,9847	ABCC9,ETNK1,CMAS,ST8SIA1,SOX5,C2CD5
chr12_2.5e+07	12	chr12	24000001	2.6e+07	2.5e+07	TNBC_SCANB	0	12p12.1	100126320,144360,144363,160492,196415,3845,4033,55259,586,6660	MIR920,LINC00477,ETFRF1,LMNTD1,LINC02909,KRAS,IRAG2,DNAI7,BCAT1,SOX5
chr12_2.7e+07	12	chr12	26000001	2.8e+07	2.7e+07	TNBC_SCANB	0	12p12.1,12p11.23,12p11.22	100287284,100422897,100506451,11228,23012,26127,341346,3709,387849,51768,55726,56938,57542,60488,728858,79365,8082,8496,9412	MANSC4,MIR4302,RASSF8-AS1,RASSF8,STK38L,FGFR1OP2,SMCO2,ITPR2,REP15,TM7SF3,INTS13,BMAL2,KLHL42,MRPS35,C12orf71,BHLHE41,SSPN,PPFIBP1,MED21
chr12_2.9e+07	12	chr12	28000001	30000000	2.9e+07	TNBC_SCANB	0	12p11.22	101055625,341350,51290,55297,55711,5744,83857	OVCH1-AS1,OVCH1,ERGIC2,CCDC91,FAR2,PTHLH,TMTC1
chr12_3.1e+07	12	chr12	30000001	3.2e+07	3.1e+07	TNBC_SCANB	0	12p11.22,12p11.21	100287314,100506660,100874249,10526,160518,1663,196394,254013,440093,441631,58516,65981,79857	LINC00941,DDX11-AS1,DENND5B-AS1,IPO8,DENND5B,DDX11,AMN1,ETFBKMT,H3-5,TSPAN11,SINHCAF,CAPRIN2,FLJ13224
chr12_3.3e+07	12	chr12	32000001	3.4e+07	3.3e+07	TNBC_SCANB	0	12p11.21,12p11.1	10059,100873778,121512,341359,51067,5318,55196,636	DNM1L,RNU6-78P,FGD4,SYT10,YARS2,PKP2,RESF1,BICD1
chr12_3.5e+07	12	chr12	34000001	3.6e+07	3.5e+07	TNBC_SCANB	1	12p11.1,12q11	84920	ALG10
chr12_3.7e+07	12	chr12	36000001	3.8e+07	3.7e+07	TNBC_SCANB	0	12q11
chr12_3.9e+07	12	chr12	38000001	40000000	3.9e+07	TNBC_SCANB	0	12q11,12q12	144245,144402,225,55605	ALG10B,CPNE8,ABCD2,KIF21A
chr12_4.1e+07	12	chr12	40000001	4.2e+07	4.1e+07	TNBC_SCANB	0	12q12	114134,120892,1272,225,283461,29951	SLC2A13,LRRK2,CNTN1,ABCD2,C12orf40,PDZRN4
chr12_4.3e+07	12	chr12	42000001	4.4e+07	4.3e+07	TNBC_SCANB	0	12q12	10138,144165,283464,51535,80070,85437	YAF2,PRICKLE1,GXYLT1,PPHLN1,ADAMTS20,ZCRB1
chr12_4.5e+07	12	chr12	44000001	4.6e+07	4.5e+07	TNBC_SCANB	0	12q12	196527,440097,4753,51054,51135,5756,6090,83448,83956,84216	ANO6,DBX2,NELL2,PLEKHA8P1,IRAK4,TWF1,RNY5,PUS7L,RACGAP1P1,TMEM117
chr12_4.7e+07	12	chr12	46000001	4.8e+07	4.7e+07	TNBC_SCANB	0	12q12,12q13.11	100233209,100616486,196528,347902,400027,54407,55089,81539,91523,9169	PCED1B-AS1,MIR4698,ARID2,AMIGO2,LINC00938,SLC38A2,SLC38A4,SLC38A1,PCED1B,SCAF11
chr12_4.9e+07	12	chr12	48000001	50000000	4.9e+07	TNBC_SCANB	0	12q13.11,12q13.12	10024,100335030,100616262,10376,10411,10445,112,121268,121273,121274,121275,1280,140461,23109,23416,23519,255411,27289,29843,338761,341567,341568,377,387856,3906,50846,51303,51564,5213,54934,55652,5571,55716,5630,65244,677793,677794,677815,7421,7471,7480,784,7846,79022,79657,79962,8085,84070,84790,85478,8909,904,9416	TROAP,LOC100335030,MIR4701,TUBA1B,RAPGEF3,MCRS1,ADCY6,RHEBL1,C12orf54,ZNF641,OR10AD1,COL2A1,ASB8,DDN,KCNH3,ANP32D,TEX49,RND1,SENP1,C1QL4,H1-7,OR8S1,ARF3,CCDC184,LALBA,DHH,FKBP11,HDAC7,PFKM,KANSL2,SLC48A1,PRKAG1,LMBR1L,PRPH,SPATS2,SNORA2A,SNORA2B,SNORA2C,VDR,WNT1,WNT10B,CACNB3,TUBA1A,TMEM106C,RPAP3,DNAJC22,KMT2D,FAM186B,TUBA1C,CCDC65,ENDOU,CCNT1,DDX23
chr12_5.1e+07	12	chr12	50000001	5.2e+07	5.1e+07	TNBC_SCANB	0	12q13.12,12q13.13	100286844,100302220,11226,113251,121006,144233,1990,23017,25766,25840,25875,2819,283332,283471,29127,359,362,363,41,466,4891,51411,51474,5463,57228,57609,57701,613227,6334,6602,7009,7024,81566,84987,91010,91012,9498,9802	BCDIN3D-AS1,MIR1293,GALNT6,LARP4,FAM186A,BCDIN3D,CELA1,FAIM2,PRPF40B,METTL7A,LETMD1,GPD1,LINC02396,TMPRSS12,RACGAP1,AQP2,AQP5,AQP6,ASIC1,ATF1,SLC11A2,BIN2,LIMA1,POU6F1,SMAGP,DIP2B,NCKAP5L,HIGD1C,SCN8A,SMARCD1,TMBIM6,TFCP2,CSRNP2,COX14,FMNL3,CERS5,SLC4A8,DAZAP2
chr12_5.3e+07	12	chr12	52000001	5.4e+07	5.3e+07	TNBC_SCANB	0	12q13.13	100652999,11016,112802,121340,121391,140807,144501,160622,196374,1975,23371,269,283335,283337,283403,283404,286887,3164,319101,338785,341405,3489,3695,374454,3848,3849,3850,3851,3852,3853,3854,3855,3856,3875,3887,3888,3889,3890,3891,3892,401720,5094,51350,51380,5204,54458,5916,60314,60673,6334,6667,6895,7786,8086,8435,84926,84975,8620,91,9119,94,9700	LOC100652999,ATF7,KRT71,SP7,KRT74,KRT72,KRT80,TAMALIN,KRT78,EIF4B,TNS2,AMHR2,TNS2-AS1,ZNF740,LINC02874,LINC00592,KRT6C,NR4A1,KRT73,KRT79,ANKRD33,IGFBP6,ITGB7,KRT77,KRT1,KRT2,KRT3,KRT4,KRT5,KRT6A,KRT6B,KRT7,KRT8,KRT18,KRT81,KRT82,KRT83,KRT84,KRT85,KRT86,FIGNL2,PCBP2,KRT76,CSAD,PFDN5,PRR13,RARG,MYG1,ATG101,SCN8A,SP1,TARBP2,MAP3K12,AAAS,SOAT2,SPRYD3,MFSD5,NPFF,ACVR1B,KRT75,ACVRL1,ESPL1
chr12_5.5e+07	12	chr12	54000001	5.6e+07	5.5e+07	TNBC_SCANB	0	12q13.13,12q13.2	100124700,100240734,100240735,100616400,100874366,11016,117159,118430,121129,121355,121364,22818,23468,23583,254783,254786,25946,283365,3071,3178,3221,3222,3223,3224,3225,3226,3227,3228,3229,341416,341418,3678,390321,390323,390326,390327,400043,403282,403284,406973,440101,441639,442892,4778,5153,517,53831,5502,57658,58158,644076,693200,90070,9840	HOTAIR,LOC100240734,LOC100240735,MIR3198-2,HOXC13-AS,ATF7,DCD,MUCL1,OR2AP1,GTSF1,OR10A7,COPZ1,CBX5,SMUG1,OR6C74,OR6C3,ZNF385A,OR6C6,NCKAP1L,HNRNPA1,HOXC4,HOXC5,HOXC6,HOXC8,HOXC9,HOXC10,HOXC11,HOXC12,HOXC13,OR6C2,OR6C4,ITGA5,OR6C1,OR6C75,OR6C76,OR6C70,LINC02381,OR6C65,OR6C68,MIR196A2,FLJ12825,OR9K2,MIR148B,NFE2,PDE1B,ATP5MC2,GPR84,PPP1R1A,CALCOCO1,NEUROD4,GLYCAM1,MIR615,LACRT,TESPA1
chr12_5.7e+07	12	chr12	56000001	5.8e+07	5.7e+07	TNBC_SCANB	0	12q13.2,12q13.3	100302201,100528022,1017,10193,10220,10330,10540,10728,11176,11247,11318,114785,121130,121214,140465,1431,1606,1649,196403,196410,2065,22864,23306,23344,246329,2647,26789,27165,2735,283373,283375,283377,29095,319,3626,3679,3798,4035,4141,4284,4327,4637,4640,4665,4666,5036,506,51561,5557,56901,5869,5939,5959,6171,6231,64333,64375,6472,6490,6601,6773,6778,6821,6866,692090,79035,79837,83729,84305,84…	MIR1228,BLOC1S1-RDH5,CDK2,RNF41,GDF11,CNPY2,DCTN2,PTGES3,BAZ2A,NXPH4,GPR182,MBD6,OR10P1,SDR9C7,MYL6B,CS,DGKA,DDIT3,DTX3,METTL7B,ERBB3,R3HDM2,NEMP1,ESYT1,STAC3,BLOC1S1,SNORD59A,GLS2,GLI1,ANKRD52,SLC39A5,SPRYD4,ORMDL2,APOF,INHBC,ITGA7,KIF5A,LRP1,MARS1,MIP,MMP19,MYL6,MYO1A,NAB2,NACA,PA2G4,ATP5F1B,IL23A,PRIM1,NDUFA4L2,RAB5B,RBMS2,RDH5,RPL41,RPS26,ARHGAP9,IKZF4,SHMT2,PMEL,SMARCC2,STAT2,STAT6,SUOX,TAC3…
chr12_5.9e+07	12	chr12	58000001	60000000	5.9e+07	TNBC_SCANB	0	12q13.3,12q14.1	100130776,100506844,10102,10106,1019,10677,10956,115557,116986,121227,1594,196403,2583,25895,407016,4234,6302,65012,91419,9194,92979	AGAP2-AS1,GIHCG,TSFM,CTDSP2,CDK4,AVIL,OS9,ARHGEF25,AGAP2,LRIG3,CYP27B1,DTX3,B4GALNT1,EEF1AKMT3,MIR26A2,METTL1,TSPAN31,SLC26A10P,ATP23,SLC16A7,MARCHF9
chr12_6.1e+07	12	chr12	60000001	6.2e+07	6.1e+07	TNBC_SCANB	0	12q14.1	9194	SLC16A7
chr12_6.3e+07	12	chr12	62000001	6.4e+07	6.3e+07	TNBC_SCANB	0	12q14.1,12q14.2	23041,283416,283417,338811,406891,552,57460,9958	MON2,LINC01465,DPY19L2,TAFA2,MIRLET7I,AVPR1A,PPM1H,USP15
chr12_6.5e+07	12	chr12	64000001	6.6e+07	6.5e+07	TNBC_SCANB	0	12q14.2,12q14.3	100500856,10329,11197,11260,115749,144577,23329,23592,253827,2799,283349,283417,29110,400046,57522,693129	MIR548Z,RXYLT1,WIF1,XPOT,C12orf56,KICS2,TBC1D30,LEMD3,MSRB3,GNS,RASSF3,DPY19L2,TBK1,LINC02389,SRGAP1,MIR548C
chr12_6.7e+07	12	chr12	66000001	6.8e+07	6.7e+07	TNBC_SCANB	0	12q14.3,12q15	11213,204010,23426,51643,55832,8091,84298,92797	IRAK3,RPSAP52,GRIP1,TMBIM4,CAND1,HMGA2,LLPH,HELB
chr12_6.9e+07	12	chr12	68000001	70000000	6.9e+07	TNBC_SCANB	0	12q15	100130075,100302182,100379132,100500868,100500903,100507250,10576,10818,11052,1368,3458,4069,4193,50616,55508,55801,56890,57122,5908,8089,8445	LOC100130075,MIR1279,SNORA70G,MIR3913-2,MIR3913-1,LOC100507250,CCT2,FRS2,CPSF6,CPM,IFNG,LYZ,MDM2,IL22,SLC35E3,IL26,MDM1,NUP107,RAP1B,YEATS4,DYRK2
chr12_7.1e+07	12	chr12	70000001	7.2e+07	7.1e+07	TNBC_SCANB	0	12q15,12q21.1	117177,144453,27345,376132,4848,5787,5801,7103,8549	RAB3IP,BEST3,KCNMB4,LRRC10,CNOT2,PTPRB,PTPRR,TSPAN8,LGR5
chr12_7.3e+07	12	chr12	72000001	7.4e+07	7.3e+07	TNBC_SCANB	0	12q21.1	121278,196441,23011,283392,29953,55266,64786,729633,83591	TPH2,ZFC3H1,RAB21,TRHDE-AS1,TRHDE,TMEM19,TBC1D15,MRS2P2,THAP2
chr12_7.5e+07	12	chr12	74000001	7.6e+07	7.5e+07	TNBC_SCANB	0	12q21.1,12q21.2	100507377,11010,11103,144321,256710,3747,552889,84698	LINC02882,GLIPR1,KRR1,GLIPR1L2,GLIPR1L1,KCNC2,ATXN7L3B,CAPS2
chr12_7.7e+07	12	chr12	76000001	7.8e+07	7.7e+07	TNBC_SCANB	0	12q21.2	114882,144455,1466,22822,23390,4673,79738	OSBPL8,E2F7,CSRP2,PHLDA1,ZDHHC17,NAP1L1,BBS10
chr12_7.9e+07	12	chr12	78000001	80000000	7.9e+07	TNBC_SCANB	0	12q21.2	100302136,5074,6857,89795	MIR1252,PAWR,SYT1,NAV3
chr12_8.1e+07	12	chr12	80000001	8.2e+07	8.1e+07	TNBC_SCANB	0	12q21.2,12q21.31	100616133,283310,374462,4617,4618,4659,5074,693202,693203,79611,8499,8825	MIR4699,OTOGL,PTPRQ,MYF5,MYF6,PPP1R12A,PAWR,MIR617,MIR618,ACSS3,PPFIA2,LIN7A
chr12_8.3e+07	12	chr12	82000001	8.4e+07	8.3e+07	TNBC_SCANB	0	12q21.31	160335,29080,84190,8499	TMTC2,CCDC59,METTL25,PPFIA2
chr12_8.5e+07	12	chr12	84000001	8.6e+07	8.5e+07	TNBC_SCANB	0	12q21.31	144448,55117,8092,84125	TSPAN19,SLC6A15,ALX1,LRRIQ1
chr12_8.7e+07	12	chr12	86000001	8.8e+07	8.7e+07	TNBC_SCANB	0	12q21.31,12q21.32	100616215,25834,4922,9182	MIR548AL,MGAT4C,NTS,RASSF9
chr12_8.9e+07	12	chr12	88000001	90000000	8.9e+07	TNBC_SCANB	0	12q21.32,12q21.33	100528030,160418,160419,1848,282809,400058,4254,490,728084,80184,8693,91298	POC1B-GALNT4,TMTC3,C12orf50,DUSP6,POC1B,MKRN9P,KITLG,ATP2B1,LINC02458,CEP290,GALNT4,C12orf29
chr12_9.1e+07	12	chr12	90000001	9.2e+07	9.1e+07	TNBC_SCANB	0	12q21.33	11081,1634,1833,196477,338758,4060,439916,490	KERA,DCN,EPYC,CCER1,ATP2B1-AS1,LUM,LINC00615,ATP2B1
chr12_9.3e+07	12	chr12	92000001	9.4e+07	9.3e+07	TNBC_SCANB	0	12q21.33,12q22	11163,144481,256021,28977,338809,440107,574016,574028,643339,694,7334,8411,8835	NUDT4,SOCS2-AS1,LINC01619,MRPL42,PLEKHG7,CLLU1-AS1,CLLU1,LOC643339,BTG1,UBE2N,EEA1,SOCS2
chr12_9.5e+07	12	chr12	94000001	9.6e+07	9.5e+07	TNBC_SCANB	0	12q22	100500802,100847031,10154,10988,144486,160313,442903,51134,55591,55785,55967,57458,7181,84101,8738	MIR3685,MIR5700,PLXNC1,METAP2,CEP83-DT,KRT19P2,MIR331,CEP83,VEZT,FGD6,NDUFA12,TMCC3,NR2C1,USP44,CRADD
chr12_9.7e+07	12	chr12	96000001	9.8e+07	9.7e+07	TNBC_SCANB	1	12q22,12q23.1	100132594,100302289,120935,121441,144193,196475,2004,3034,4048,406926,5128,59277,6636	PGAM1P5,MIR1251,CCDC38,NEDD1,AMDHD1,RMST,ELK3,HAL,LTA4H,MIR135A2,CDK17,NTN4,SNRPF
chr12_9.9e+07	12	chr12	98000001	100000000	9.9e+07	TNBC_SCANB	0	12q23.1	100128191,100422924,121456,121457,317,5250,56899,643711,643770,677832,7112	TMPO-AS1,MIR4303,SLC9A7P1,IKBIP,APAF1,SLC25A3,ANKS1B,PAFAH1B2P2,LINC02453,SNORA53,TMPO
chr12_1.01e+08	12	chr12	100000001	1.02e+08	1.01e+08	TNBC_SCANB	1	12q23.1,12q23.2	100302217,120863,121599,121601,160728,196472,23074,246213,27340,283431,400,4604,55592,55681,56899,64431,9971	MIR1827,DEPDC4,SPIC,ANO4,SLC5A8,GARIN6,BLTP3B,SLC17A8,UTP20,GAS2L3,ARL1,MYBPC1,GOLGA2P5,SCYL2,ANKS1B,ACTR6,NR1H4
chr12_1.03e+08	12	chr12	102000001	1.04e+08	1.03e+08	TNBC_SCANB	0	12q23.2,12q23.3	283432,3479,374470,429,4604,50511,5053,51019,5367,55010,55332,55576,56994,79023,79158	LINC00485,IGF1,C12orf42,ASCL1,MYBPC1,SYCP3,PAH,WASHC3,PMCH,PARPBP,DRAM1,STAB2,CHPT1,NUP37,GNPTAB
chr12_1.05e+08	12	chr12	104000001	1.06e+08	1.05e+08	TNBC_SCANB	0	12q23.3	100500842,100500843,121053,160428,23325,253724,29915,387882,4801,493861,50515,51559,55198,55576,6996,7184,728568,7296,83468,84102	MIR3652,MIR3922,NOPCHAP1,ALDH1L2,WASHC4,TTC41P,HCFC2,C12orf75,NFYB,EID3,CHST11,NT5DC3,APPL2,STAB2,TDG,HSP90B1,C12orf73,TXNRD1,GLT8D2,SLC41A2
chr12_1.07e+08	12	chr12	106000001	1.08e+08	1.07e+08	TNBC_SCANB	0	12q23.3	100287944,100505978,10970,121551,1407,255394,55188,55703,5992,80298,90488,9891	LOC100287944,LOC100505978,CKAP4,ABTB3,CRY1,TCP11L2,RIC8B,POLR3B,RFX4,MTERF2,TMEM263,NUAK1
chr12_1.09e+08	12	chr12	108000001	1.1e+08	1.09e+08	TNBC_SCANB	0	12q23.3,12q24.11	100131733,11108,11137,11153,121549,121551,121642,121643,1240,1610,23479,23603,283446,32,326625,338773,54434,55530,6404,728739,7374,83892,84749,89910,9671,9733	USP30-AS1,PRDM4,PWP1,FICD,ASCL4,ABTB3,ALKBH2,FOXN4,CMKLR1,DAO,ISCU,CORO1C,MYO1H,ACACB,MMAB,TMEM119,SSH1,SVOP,SELPLG,LOC728739,UNG,KCTD10,USP30,UBE3B,WSCD2,SART3
chr12_1.11e+08	12	chr12	110000001	1.12e+08	1.11e+08	TNBC_SCANB	0	12q24.11,12q24.12	100131138,10019,100616454,10094,144715,144717,160760,160762,23316,28981,29902,326625,400073,4598,4633,488,51184,51228,51434,51699,5501,59341,6311,79600,84260,84329,84915,84983,88455,9815	LINC01405,SH2B3,MIR4497,ARPC3,RAD9B,PHETA1,PPTC7,CCDC63,CUX2,IFT81,FAM216A,MMAB,C12orf76,MVK,MYL2,ATP2A2,GPN3,GLTP,ANAPC7,VPS29,PPP1CC,TRPV4,ATXN2,TCTN1,TCHP,HVCN1,FAM222A,FAM222A-AS1,ANKRD13A,GIT2
chr12_1.13e+08	12	chr12	112000001	1.14e+08	1.13e+08	TNBC_SCANB	0	12q24.12,12q24.13	10906,10961,10993,113675,115811,1840,196463,217,22895,283450,387885,4938,4939,4940,51275,53373,5781,6128,6311,64211,79039,80018,80024,80724,8315,8437,84934,8550,8759,89894	TRAFD1,ERP29,SDS,SDSL,IQCD,DTX1,PLBD2,ALDH2,RPH3A,HECTD4,CFAP73,OAS1,OAS2,OAS3,MAPKAPK5-AS1,TPCN1,PTPN11,RPL6,ATXN2,LHX5,DDX54,NAA25,SLC8B1,ACAD10,BRAP,RASAL1,RITA1,MAPKAPK5,ADAM1A,TMEM116
chr12_1.15e+08	12	chr12	114000001	1.16e+08	1.15e+08	TNBC_SCANB	0	12q24.13,12q24.21	255480,6910,6926,9904	TBX5-AS1,TBX5,TBX3,RBM19
chr12_1.17e+08	12	chr12	116000001	1.18e+08	1.17e+08	TNBC_SCANB	0	12q24.21,12q24.22	100287569,100616309,23014,23389,26259,283455,4842,54997,643246,693205,79794,84900,8739	LINC00173,MIR4472-2,FBXO21,MED13L,FBXW8,KSR2,NOS1,TESC,MAP1LC3B2,MIR620,SPRING1,RNFT2,HRK
chr12_1.19e+08	12	chr12	118000001	1.2e+08	1.19e+08	TNBC_SCANB	0	12q24.22,12q24.23	144742,160777,26353,283455,5037,51347,54621,55884,5985,64426,84530	LINC00934,CCDC60,HSPB8,KSR2,PEBP1,TAOK3,VSIG10,WSB2,RFC5,SUDS3,SRRM4
chr12_1.21e+08	12	chr12	120000001	1.22e+08	1.21e+08	TNBC_SCANB	0	12q24.23,12q24.31	100302274,100506649,100506668,100616179,100616329,10645,10985,11021,11113,121665,1337,23409,283459,283460,35,387890,4440,5025,5027,51367,51433,51499,5319,5564,5829,6175,64897,6927,80196,84274,84678,84747,8638,8655,8683,92558,9478,9761,9921	MIR1178,PXN-AS1,NRAV,MIR4498,MIR4700,CAMKK2,GCN1,RAB35,CIT,SPPL3,COX6A1,SIRT4,GATC,HNF1A-AS1,ACADS,TMEM233,MSI1,P2RX4,P2RX7,POP5,ANAPC5,TRIAP1,PLA2G1B,PRKAB1,PXN,RPLP0,C12orf43,HNF1A,RNF34,COQ5,KDM2B,UNC119B,OASL,DYNLL1,SRSF9,BICDL1,CABP1,MLEC,RNF10
chr12_1.23e+08	12	chr12	122000001	1.24e+08	1.23e+08	TNBC_SCANB	0	12q24.31	100422931,100507066,100507091,10198,11066,144404,144406,196383,22877,23067,23457,254050,27198,283385,3242,338442,338799,353116,386653,387893,51329,54509,55206,55596,56616,5715,57605,605,6249,65082,65117,79369,79676,79720,8099,84660,84678,84876,8562,8843,9026,91574,9735	MIR4304,CLIP1-AS1,PITPNM2-AS1,MPHOSPH9,SNRNP35,TMEM120B,CFAP251,RILPL2,MLXIP,SETD1B,ABCB9,LRRC43,HCAR1,MORN3,HPD,HCAR2,LINC01089,RILPL1,IL31,KMT5A,ARL6IP4,RHOF,SBNO1,ZCCHC8,DIABLO,PSMD9,PITPNM2,BCL7A,CLIP1,VPS33A,RSRC2,B3GNT4,OGFOD2,VPS37B,CDK2AP1,CCDC62,KDM2B,ORAI1,DENR,HCAR3,HIP1R,MTRFR,KNTC1
chr12_1.25e+08	12	chr12	124000001	1.26e+08	1.25e+08	TNBC_SCANB	0	12q24.31,12q24.32	100500909,100533183,100847004,10959,114795,140707,144347,144348,196385,1967,23545,2967,353116,57647,57696,65985,7316,79867,80212,949,9612	MIR3908,ZNF664-RFLNA,MIR5188,TMED2,TMEM132B,BRI3BP,RFLNA,ZNF664,DNAH10,EIF2B1,ATP6V0A2,GTF2H3,RILPL1,DHX37,DDX55,AACS,UBC,TCTN2,CCDC92,SCARB1,NCOR2
chr12_1.27e+08	12	chr12	126000001	1.28e+08	1.27e+08	TNBC_SCANB	0	12q24.32	100128554,100507206,114795,387895,400084,440117	LINC02347,LINC00943,TMEM132B,LINC00944,LINC00939,LINC02372
chr12_1.29e+08	12	chr12	128000001	1.3e+08	1.29e+08	TNBC_SCANB	0	12q24.32,12q24.33	100500817,100862680,121256,121260,144423,400087,92293	MIR3612,LINC00507,TMEM132D,SLC15A4,GLT1D1,LINC02393,TMEM132C
chr12_1.31e+08	12	chr12	130000001	1.32e+08	1.31e+08	TNBC_SCANB	1	12q24.33	100190940,11211,116437,121256,2054,23504,283383,440119,5901,9271	LINC02418,FZD10,LINC01257,TMEM132D,STX2,RIMBP2,ADGRD1,FZD10-AS1,RAN,PIWIL1
chr12_132925948	12	chr12	132000001	133851895	132925948	TNBC_SCANB	0	12q24.33	100130238,100289635,100507055,101060200,10795,192111,22953,23141,2802,317781,347918,4326,50614,5426,55743,57634,57666,5827,6433,647589,677829,7556,7699,79050,80324,8408	LOC100130238,ZNF605,LRCOL1,ZNF891,ZNF268,PGAM5,P2RX2,ANKLE2,GOLGA3,DDX51,EP400P1,MMP17,GALNT9,POLE,CHFR,EP400,FBRSL1,PXMP2,SFSWAP,ANHX,SNORA49,ZNF10,ZNF140,NOC4L,PUS1,ULK1
chr13_1e+06	13	chr13	1	2000000	1000000	TNBC_SCANB	0	13p13
chr13_3e+06	13	chr13	2000001	4000000	3000000	TNBC_SCANB	0	13p13
chr13_5e+06	13	chr13	4000001	6000000	5000000	TNBC_SCANB	0	13p13,13p12
chr13_7e+06	13	chr13	6000001	8000000	7000000	TNBC_SCANB	0	13p12
chr13_9e+06	13	chr13	8000001	10000000	9000000	TNBC_SCANB	0	13p12,13p11.2
chr13_1.1e+07	13	chr13	10000001	1.2e+07	1.1e+07	TNBC_SCANB	0	13p11.2
chr13_1.3e+07	13	chr13	12000001	1.4e+07	1.3e+07	TNBC_SCANB	0	13p11.2
chr13_1.5e+07	13	chr13	14000001	1.6e+07	1.5e+07	TNBC_SCANB	0	13p11.2
chr13_1.7e+07	13	chr13	16000001	1.8e+07	1.7e+07	TNBC_SCANB	0	13p11.2,13p11.1,13q11
chr13_1.9e+07	13	chr13	18000001	20000000	1.9e+07	TNBC_SCANB	0	13q11,13q12.11	100101938,100287114,100873761,100874164,284232,348021,7278,93492	ANKRD26P3,LINC00421,RNU6-52P,LINC00417,ANKRD20A9P,LINC00442,TUBA3C,TPTE2
chr13_2.1e+07	13	chr13	20000001	2.2e+07	2.1e+07	TNBC_SCANB	0	13q12.11	100616304,10284,10804,221143,221150,253832,26524,2700,2706,51084,53342,54737,55269,64328,650794,7750,78988,8100,9205,93492	MIR4499,SAP18,GJB6,EEF1AKMT1,SKA3,ZDHHC20,LATS2,GJA3,GJB2,CRYL1,IL17D,MPHOSPH8,PSPC1,XPO4,MIPEPP3,ZMYM2,MRPL57,IFT88,ZMYM5,TPTE2
chr13_2.3e+07	13	chr13	22000001	2.4e+07	2.3e+07	TNBC_SCANB	0	13q12.11,13q12.12	100506680,100874182,221154,2254,253832,26278,6445,646201	SACS-AS1,LINC00424,MICU2,FGF9,ZDHHC20,SACS,SGCG,BASP1P1
chr13_2.5e+07	13	chr13	24000001	2.6e+07	2.5e+07	TNBC_SCANB	0	13q12.12,13q12.13	100313842,100506680,100506697,100874231,143,219287,221178,26278,338872,374491,387911,400110,4285,479,5042,51761,542767,55504,55835,56163,646405,9107,9818	MIR2276,SACS-AS1,LINC00327,SPATA13-AS1,PARP4,AMER2,SPATA13,SACS,C1QTNF9,TPTE2P6,C1QTNF9B,ANKRD20A19P,MIPEP,ATP12A,PABPC3,ATP8A2,PCOTH,TNFRSF19,CENPJ,RNF17,TPTE2P1,MTMR6,NUP58
chr13_2.7e+07	13	chr13	26000001	2.8e+07	2.7e+07	TNBC_SCANB	0	13q12.13,13q12.2	1024,10810,219333,26771,2835,2971,387496,387914,51761,6049,6144,619499	CDK8,WASF3,USP12,SNORD102,GPR12,GTF3A,RASL11A,SHISA2,ATP8A2,RNF6,RPL21,SNORA27
chr13_2.9e+07	13	chr13	28000001	30000000	2.9e+07	TNBC_SCANB	0	13q12.2,13q12.3	100288730,1045,219402,219409,222484,2321,2322,23281,255967,283537,2971,3651,432369,51082,51371,646625	PAN3-AS1,CDX2,MTIF3,GSX1,LNX2,FLT1,FLT3,MTUS2,PAN3,SLC46A3,GTF3A,PDX1,ATP5F1EP2,POLR1D,POMP,URAD
chr13_3.1e+07	13	chr13	30000001	3.2e+07	3.1e+07	TNBC_SCANB	0	13q12.3	100188949,100507064,100874059,100874107,100874158,10208,10808,122046,145173,23281,241,3146,440131,5412,6541,84056,84935	LINC00426,TEX26-AS1,LINC00297,MTUS2-AS1,LINC00398,USPL1,HSPH1,TEX26,B3GLCT,MTUS2,ALOX5AP,HMGB1,LINC00544,UBL3,SLC7A1,KATNAL1,MEDAG
chr13_3.3e+07	13	chr13	32000001	3.4e+07	3.3e+07	TNBC_SCANB	0	13q12.3,13q13.1,13q13.2	100462953,100874167,100874241,10129,10443,116828,122042,196549,23047,646799,675,90627,90634,9365	MICOS10P1,LINC00423,STARD13-AS,FRY,N4BP2L2,N4BP2L2-IT2,RXFP2,EEF1DP3,PDS5B,ZAR1L,BRCA2,STARD13,N4BP2L1,KL
chr13_3.5e+07	13	chr13	34000001	3.6e+07	3.5e+07	TNBC_SCANB	0	13q13.2,13q13.3	100874179,26960,5983,90627	LINC00457,NBEA,RFC3,STARD13
chr13_3.7e+07	13	chr13	36000001	3.8e+07	3.7e+07	TNBC_SCANB	0	13q13.3	100302239,100507135,100526761,11340,122011,23111,26960,29880,400120,4093,54937,55578,5994,728591,8900,9201	MIR548F5,SPART-AS1,CCDC169-SOHLH2,EXOSC8,CSNK1A1L,SPART,NBEA,ALG5,SERTM1,SMAD9,SOHLH2,SUPT20H,RFXAP,CCDC169,CCNA1,DCLK1
chr13_3.9e+07	13	chr13	38000001	40000000	3.9e+07	TNBC_SCANB	0	13q13.3	100874147,100874188,10186,10631,161003,341640,387921,400121,51569,7223,80209	LINC00366,LINC00571,LHFPL6,POSTN,STOML3,FREM2,NHLRC3,LINC00547,UFM1,TRPC4,PROSER1
chr13_4.1e+07	13	chr13	40000001	4.2e+07	4.1e+07	TNBC_SCANB	0	13q13.3,13q14.11	100313896,100422940,100616668,100874127,10166,10186,10240,11193,1997,2308,283507,400123,57511,646982,693206,79612,84078,89890,9617	MIR320D1,MIR4305,TPTE2P5,LINC00332,SLC25A15,LHFPL6,MRPS31,WBP4,ELF1,FOXO1,SUGT1P3,LINC00548,COG6,LINC00598,MIR621,NAA16,KBTBD7,KBTBD6,MTRF1
chr13_4.3e+07	13	chr13	42000001	4.4e+07	4.3e+07	TNBC_SCANB	0	13q14.11	100506759,100507240,100847026,11215,144809,160851,23078,28984,29103,55068,8600,94240	OR7E37P,VWA8-AS1,MIR5006,AKAP11,FAM216B,DGKH,VWA8,RGCC,DNAJC15,ENOX1,TNFSF11,EPSTI1
chr13_4.5e+07	13	chr13	44000001	4.6e+07	4.5e+07	TNBC_SCANB	0	13q14.11,13q14.12,13q14.13	100190939,100874377,121838,144811,144817,160857,253512,26747,2963,386618,387923,55068,55425,641467,677814,7178,8848	TPT1-AS1,SMIM2-IT1,NRAD1,LACC1,LINC00330,CCDC122,SLC25A30,NUFIP1,GTF2F2,KCTD4,SERP2,ENOX1,GPALPP1,TSC22D1-AS1,SNORA31,TPT1,TSC22D1
chr13_4.7e+07	13	chr13	46000001	4.8e+07	4.7e+07	TNBC_SCANB	0	13q14.13,13q14.2	100509894,100861554,1361,2098,220081,220082,23091,23143,283514,3356,3936,80183,83548	CPB2-AS1,LINC00563,CPB2,ESD,ERICH6B,CBY2,ZC3H13,LRCH1,SIAH3,HTR2A,LCP1,RUBCNL,COG3
chr13_4.9e+07	13	chr13	48000001	50000000	4.9e+07	TNBC_SCANB	0	13q14.2	100129597,100862704,100873965,10161,1102,22862,2862,29079,55270,57105,5925,81602,81617,8803,9445	LINC00462,RB1-DT,MED4-AS1,LPAR6,RCBTB2,FNDC3A,MLNR,MED4,NUDT15,CYSLTR2,RB1,CDADC1,CAB39L,SUCLA2,ITM2B
chr13_5.1e+07	13	chr13	50000001	5.2e+07	5.1e+07	TNBC_SCANB	0	13q14.2,13q14.3	100500908,100847003,100874074,100874255,10206,10301,115761,145165,220107,220108,220429,26512,283518,2974,3839,406950,51131,55213,57213,647166,647174,79621,81617,83852,84650,8847	MIR3613,MIR5693,DLEU7-AS1,RNASEH2B-AS1,TRIM13,DLEU1,ARL11,ST13P4,DLEU7,FAM124A,CTAGE10P,INTS6,KCNRG,GUCY1B2,KPNA3,MIR16-1,PHF11,RCBTB1,SPRYD7,C13orf42,SERPINE3,RNASEH2B,CAB39L,SETDB2,EBPL,DLEU2
chr13_5.3e+07	13	chr13	52000001	5.4e+07	5.3e+07	TNBC_SCANB	0	13q14.3	100313778,100616423,100887750,10562,10910,11061,115825,144983,220115,26512,26586,283521,341676,440138,4752,5100,51028,540,55901,79758,83446,9724	MIR759,MIR4703,MRPS31P5,OLFM4,SUGT1,CNMD,WDFY2,HNRNPA1L2,TPTE2P3,INTS6,CKAP2,TMEM272,NEK5,ALG11,NEK3,PCDH8,VPS36,ATP7B,THSD1,DHRS12,CCDC70,UTP14C
chr13_5.5e+07	13	chr13	54000001	5.6e+07	5.5e+07	TNBC_SCANB	0	13q14.3,13q21.1	100302187,100846996,100861552	MIR1297,MIR5007,LINC00558
chr13_5.7e+07	13	chr13	56000001	5.8e+07	5.7e+07	TNBC_SCANB	0	13q21.1	729233,729246,729250	PRR20B,PRR20D,PRR20E
chr13_5.9e+07	13	chr13	58000001	60000000	5.9e+07	TNBC_SCANB	0	13q21.1,13q21.2	27253	PCDH17
chr13_6.1e+07	13	chr13	60000001	6.2e+07	6.1e+07	TNBC_SCANB	0	13q21.2	100422973,100874195,100874196,64881,81550,81624	MIR3169,DIAPH3-AS1,DIAPH3-AS2,PCDH20,TDRD3,DIAPH3
chr13_6.3e+07	13	chr13	62000001	6.4e+07	6.3e+07	TNBC_SCANB	0	13q21.2,13q21.31	64881	PCDH20
chr13_6.5e+07	13	chr13	64000001	6.6e+07	6.5e+07	TNBC_SCANB	0	13q21.31,13q21.32	283491	OR7E156P
chr13_6.7e+07	13	chr13	66000001	6.8e+07	6.7e+07	TNBC_SCANB	0	13q21.32	100874064,100874086,5101	PCDH9-AS2,PCDH9-AS3,PCDH9
chr13_6.9e+07	13	chr13	68000001	70000000	6.9e+07	TNBC_SCANB	0	13q21.32,13q21.33	338862	LINC00550
chr13_7.1e+07	13	chr13	70000001	7.2e+07	7.1e+07	TNBC_SCANB	0	13q21.33	100885781,57626,6315	LINC00348,KLHL1,ATXN8OS
chr13_7.3e+07	13	chr13	72000001	7.4e+07	7.3e+07	TNBC_SCANB	1	13q21.33,13q22.1	10464,1602,22894,440145,688,79866	PIBF1,DACH1,DIS3,MZT1,KLF5,BORA
chr13_7.5e+07	13	chr13	74000001	7.6e+07	7.5e+07	TNBC_SCANB	0	13q22.1,13q22.2	100874151,11278,338864,647288,9882	LINC00381,KLF12,LINC00347,CTAGE11P,TBC1D4
chr13_7.7e+07	13	chr13	76000001	7.8e+07	7.7e+07	TNBC_SCANB	0	13q22.2,13q22.3	100874212,115207,1203,170622,23077,26224,4008,690,729420,730249,7347,9882	MYCBP2-AS1,KCTD12,CLN5,COMMD6,MYCBP2,FBXL3,LMO7,BTF3P11,LMO7DN,ACOD1,UCHL3,TBC1D4
chr13_7.9e+07	13	chr13	78000001	80000000	7.9e+07	TNBC_SCANB	0	13q22.3,13q31.1	100500861,100505538,100874126,100874175,100874222,122060,1910,5457,64062,79596,8796	MIR3665,RBM26-AS1,LINC00331,LINC00446,OBI1-AS1,SLAIN1,EDNRB,POU4F1,RBM26,OBI1,SCEL
chr13_8.1e+07	13	chr13	80000001	8.2e+07	8.1e+07	TNBC_SCANB	0	13q31.1	100874208,10253,54602	NDFIP2-AS1,SPRY2,NDFIP2
chr13_8.3e+07	13	chr13	82000001	8.4e+07	8.3e+07	TNBC_SCANB	0	13q31.1
chr13_8.5e+07	13	chr13	84000001	8.6e+07	8.5e+07	TNBC_SCANB	0	13q31.1	100874128,100874137,114798	LINC00333,LINC00351,SLITRK1
chr13_8.7e+07	13	chr13	86000001	8.8e+07	8.7e+07	TNBC_SCANB	0	13q31.1,13q31.2	1.00874e+08	LINC00351,SLITRK6
chr13_8.9e+07	13	chr13	88000001	90000000	8.9e+07	TNBC_SCANB	0	13q31.2,13q31.3	100616182,100874168,26050,642345	MIR4500,LINC00433,SLITRK5,MIR4500HG
chr13_9.1e+07	13	chr13	90000001	9.2e+07	9.1e+07	TNBC_SCANB	1	13q31.3	100874139,100874150,100874187,144776,693207	LINC00353,LINC00379,LINC00559,LINC00410,MIR622
chr13_9.3e+07	13	chr13	92000001	9.4e+07	9.3e+07	TNBC_SCANB	0	13q31.3	10082,100873969,2262,406980,407975	GPC6,GPC5-AS1,GPC5,MIR19B1,MIR17HG
chr13_9.5e+07	13	chr13	94000001	9.6e+07	9.5e+07	TNBC_SCANB	0	13q31.3,13q32.1	10082,100873973,10257,11166,160897,1638,23483	GPC6,GPC6-AS2,ABCC4,SOX21,GPR180,DCT,TGDS
chr13_9.7e+07	13	chr13	96000001	9.8e+07	9.7e+07	TNBC_SCANB	0	13q32.1	100874194,100887754,10150,22873,266722,27199,55757,5611,9071	CLDN10-AS1,LINC00359,MBNL2,DZIP1,HS6ST3,OXGR1,UGGT2,DNAJC3,CLDN10
chr13_9.9e+07	13	chr13	98000001	100000000	9.9e+07	TNBC_SCANB	0	13q32.1,13q32.2,13q32.3	100289373,100422881,100616144,10150,10160,140432,1880,23348,2841,337867,3843,5911,6564,8428	UBAC2-AS1,MIR3170,MIR548AN,MBNL2,FARP1,RNF113B,GPR183,DOCK9,GPR18,UBAC2,IPO5,RAP2A,SLC15A1,STK24
chr13_1.01e+08	13	chr13	100000001	1.02e+08	1.01e+08	TNBC_SCANB	0	13q32.3,13q33.1	100131561,100422861,100616144,100885777,100885778,171425,259232,337867,5095,693208,7546,84899,85416,87769,9375	FKSG29,MIR4306,MIR548AN,PCCA-AS1,NALCN-AS1,CLYBL,NALCN,UBAC2,PCCA,MIR623,ZIC2,TMTC4,ZIC5,GGACT,TM9SF2
chr13_1.03e+08	13	chr13	102000001	1.04e+08	1.03e+08	TNBC_SCANB	0	13q33.1	100533467,100616110,100616239,100847092,121952,196541,2073,2259,259232,283480,283481,54841,643677,6555,7174,79070,93081,9358	BIVM-ERCC5,MIR2681,MIR4705,MIR548AS,METTL21EP,METTL21C,ERCC5,FGF14,NALCN,FGF14-IT1,FGF14-AS2,BIVM,CCDC168,SLC10A2,TPP2,POGLUT2,TEX30,ITGBL1
chr13_1.05e+08	13	chr13	104000001	1.06e+08	1.05e+08	TNBC_SCANB	0	13q33.1,13q33.2
chr13_1.07e+08	13	chr13	106000001	1.08e+08	1.07e+08	TNBC_SCANB	0	13q33.2,13q33.3	100874173,144920,1948,267012,282706,283483,55082,728192,728215	LINC00443,LINC00343,EFNB2,DAOA,DAOA-AS1,LINC00551,ARGLU1,LINC00460,NALF1
chr13_1.09e+08	13	chr13	108000001	1.1e+08	1.09e+08	TNBC_SCANB	0	13q33.3	100885782,10673,23026,3981,728215,84945	MYO16-AS1,TNFSF13B,MYO16,LIG4,NALF1,ABHD13
chr13_1.11e+08	13	chr13	110000001	1.12e+08	1.11e+08	TNBC_SCANB	0	13q33.3,13q34	100874203,121793,1282,1284,283487,3621,55608,55647,55739,79587,8660,8874	COL4A2-AS1,TEX29,COL4A1,COL4A2,PRECSIT,ING1,ANKRD10,RAB20,NAXD,CARS2,IRS2,ARHGEF7
chr13_1.13e+08	13	chr13	112000001	1.14e+08	1.13e+08	TNBC_SCANB	0	13q34	100289410,10426,122258,2155,2159,23250,23263,3916,400165,55795,6656,79774,8451,8858	MCF2L-AS1,TUBGCP3,SPACA7,F7,F10,ATP11A,MCF2L,LAMP1,ATP11AUN,PCID2,SOX1,GRTP1,CUL4A,PROZ
chr13_114584940	13	chr13	114000001	115169878	114584940	TNBC_SCANB	0	13q34	100130386,100506394,100861555,113622,22821,2621,283489,348013,496,55002,55208,6011,650669,65110,7027,79774,8881	LINC00552,GAS6-DT,SWINGN,ADPRHL1,RASA3,GAS6,CHAMP1,TMEM255B,ATP4B,TMCO3,DCUN1D2,GRK1,GAS6-AS1,UPF3A,TFDP1,GRTP1,CDC16
chr14_1e+06	14	chr14	1	2000000	1000000	TNBC_SCANB	0	14p13
chr14_3e+06	14	chr14	2000001	4000000	3000000	TNBC_SCANB	0	14p13,14p12
chr14_5e+06	14	chr14	4000001	6000000	5000000	TNBC_SCANB	0	14p12
chr14_7e+06	14	chr14	6000001	8000000	7000000	TNBC_SCANB	0	14p12
chr14_9e+06	14	chr14	8000001	10000000	9000000	TNBC_SCANB	0	14p12,14p11.2
chr14_1.1e+07	14	chr14	10000001	1.2e+07	1.1e+07	TNBC_SCANB	0	14p11.2
chr14_1.3e+07	14	chr14	12000001	1.4e+07	1.3e+07	TNBC_SCANB	0	14p11.2
chr14_1.5e+07	14	chr14	14000001	1.6e+07	1.5e+07	TNBC_SCANB	0	14p11.2
chr14_1.7e+07	14	chr14	16000001	1.8e+07	1.7e+07	TNBC_SCANB	0	14p11.2,14p11.1,14q11.1
chr14_1.9e+07	14	chr14	18000001	20000000	1.9e+07	TNBC_SCANB	0	14q11.1,14q11.2	101101776,404785,440153,641455,642426	BMS1P17,POTEG,OR11H12,POTEM,LINC02297
chr14_2.1e+07	14	chr14	20000001	2.2e+07	2.1e+07	TNBC_SCANB	0	14q11.2	100113391,10038,10876,11198,122651,122664,122665,122740,122742,122748,123103,283,283624,29986,3183,319103,328,338879,341799,390429,390431,390433,390436,390437,390439,390442,390443,390445,440163,441669,441670,4860,493901,51222,55644,55701,56339,57096,57447,57680,57820,6035,6036,6037,6038,6039,6297,641455,64184,643332,643382,64745,692053,7011,79317,79334,79544,81127,84659,84932,85495,90809,91875,98…	SNORD126,PARP2,EDDM3A,SUPT16H,RNASE11,TPPP2,RNASE8,OR4K14,OR4L1,OR11H6,KLHL33,ANG,LINC00641,SLC39A2,HNRNPC,SNORD8,APEX1,RNASE10,OR6S1,OR4N2,OR4K2,OR4K13,OR4K17,OR4N5,OR11G2,OR11H4,RNASE9,OR5AU1,RNASE13,OR4Q3,OR4M1,PNP,RNASE12,ZNF219,OSGEP,ARHGEF40,METTL3,RPGRIP1,NDRG2,CHD8,CCNB1IP1,RNASE1,RNASE2,RNASE3,RNASE4,RNASE6,SALL2,POTEM,EDDM3B,RNASE2CP,TMEM253,METTL17,SNORD9,TEP1,OR4K5,OR11H2,OR4K1,OR4K15…
chr14_2.3e+07	14	chr14	22000001	2.4e+07	2.3e+07	TNBC_SCANB	0	14q11.2	100126336,100529063,100616424,10278,10419,1053,116173,122704,122706,1603,161253,22985,23428,25983,26020,26533,26534,26686,406990,4323,4624,4625,5018,51310,54930,55017,55147,5693,57594,599,60686,6297,63874,64403,64806,79178,8106,84962,85446,9056,90673	MIR208B,BCL2L2-PABPN1,MIR4707,EFS,PRMT5,CEBPE,CMTM5,MRPL52,PSMB11,DAD1,REM2,ACIN1,SLC7A8,NGDN,LRP10,OR10G3,OR10G2,OR4E2,MIR208A,MMP14,MYH6,MYH7,OXA1L,SLC22A17,HAUS4,C14orf119,RBM23,PSMB5,HOMEZ,BCL2L2,C14orf93,SALL2,ABHD4,CDH24,IL25,THTPA,PABPN1,AJUBA,ZFHX2,SLC7A7,PPP1R3E
chr14_2.5e+07	14	chr14	24000001	2.6e+07	2.5e+07	TNBC_SCANB	0	14q11.2,14q12	100528064,10202,10379,10548,10901,11035,115817,1215,1241,145553,1511,161247,161424,196883,23351,26277,27141,283629,29082,29091,2999,3002,317749,4738,4776,4901,51016,5106,51292,55072,55449,56413,56948,5720,5721,57523,5875,643866,7051,728635,79178,79711,80344,84502,85446,8906,90668,9362,9985	NEDD8-MDP1,DHRS2,IRF9,TM9SF1,DHRS4,RIPK3,DHRS1,CMA1,LTB4R,MDP1,CTSG,FITM1,NOP9,ADCY4,KHNYN,TINF2,CIDEB,TSSK4,CHMP4A,STXBP6,GZMH,GZMB,DHRS4L2,NEDD8,NFATC4,NRL,EMC9,PCK2,GMPR2,RNF31,DHRS4-AS1,LTB4R2,SDR39U1,PSME1,PSME2,NYNRIN,RABGGTA,CBLN3,TGM1,DHRS4L1,THTPA,IPO4,DCAF11,JPH4,ZFHX2,AP1G2,CARMIL3,CPNE6,REC8
chr14_2.7e+07	14	chr14	26000001	2.8e+07	2.7e+07	TNBC_SCANB	0	14q12	1.00423e+08	MIR4307,NOVA1
chr14_2.9e+07	14	chr14	28000001	30000000	2.9e+07	TNBC_SCANB	0	14q12	100505967,100616347,2290,387978	LINC00645,MIR548AI,FOXG1,LINC01551
chr14_3.1e+07	14	chr14	30000001	3.2e+07	3.1e+07	TNBC_SCANB	0	14q12	100506071,100616347,11154,112487,1690,23256,25831,25938,2856,29966,55632,5587,693209	LOC100506071,MIR548AI,AP4S1,DTD2,COCH,SCFD1,HECTD1,HEATR5A,GPR33,STRN3,G2E3,PRKD1,MIR624
chr14_3.3e+07	14	chr14	32000001	3.4e+07	3.3e+07	TNBC_SCANB	0	14q12,14q13.1	394,64067,80224,84837,9472	ARHGAP5,NPAS3,NUBPL,ARHGAP5-AS1,AKAP6
chr14_3.5e+07	14	chr14	34000001	3.6e+07	3.5e+07	TNBC_SCANB	0	14q13.1,14q13.2	1073,11177,112399,171546,280655,283635,4792,55012,55837,5687,58533,64067,6729,9692	CFL2,BAZ1A,EGLN3,SPTSSA,IGBP1P1,FAM177A1,NFKBIA,PPP2R3C,EAPP,PSMA6,SNX6,NPAS3,SRP54,PRORP
chr14_3.7e+07	14	chr14	36000001	3.8e+07	3.7e+07	TNBC_SCANB	0	14q13.2,14q13.3,14q21.1	100129794,100616280,100886964,101101773,145282,253959,253970,26257,5083,51562,7080,84312,84684,89874	SLC25A21-AS1,MIR4503,PTCSC3,LINC00609,MIPOL1,RALGAPA1,SFTA3,NKX2-8,PAX9,MBIP,NKX2-1,BRMS1L,INSM2,SLC25A21
chr14_3.9e+07	14	chr14	38000001	40000000	3.9e+07	TNBC_SCANB	0	14q21.1	100288846,10484,117153,122553,145282,161198,254170,283547,3169,4253,5411,6751,8487	MIA2-AS1,SEC23A,TRAPPC6B,MIPOL1,CLEC14A,FBXO33,LINC00639,FOXA1,MIA2,PNN,SSTR1,GEMIN2
chr14_4.1e+07	14	chr14	40000001	4.2e+07	4.1e+07	TNBC_SCANB	0	14q21.1
chr14_4.3e+07	14	chr14	42000001	4.4e+07	4.3e+07	TNBC_SCANB	0	14q21.1,14q21.2	145581	LRFN5
chr14_4.5e+07	14	chr14	44000001	4.6e+07	4.5e+07	TNBC_SCANB	0	14q21.2	100113389,122525,2287,23116,54813,55015,55320,57697,84075	SNORD127,C14orf28,FKBP3,TOGARAM1,KLHL28,PRPF39,MIS18BP1,FANCM,FSCB
chr14_4.7e+07	14	chr14	46000001	4.8e+07	4.7e+07	TNBC_SCANB	0	14q21.2,14q21.3	100506412,140801,161357	LINC00871,RPL10L,MDGA2
chr14_4.9e+07	14	chr14	48000001	50000000	4.9e+07	TNBC_SCANB	0	14q21.3	100500919,100506433,161357	MIR548Y,LINC00648,MDGA2
chr14_5.1e+07	14	chr14	50000001	5.2e+07	5.1e+07	TNBC_SCANB	0	14q21.3,14q22.1	100506499,100874185,11183,114088,122769,122773,122786,145447,196913,23588,27109,283551,283553,382,4247,51062,51199,5427,55172,5836,60485,6166,6235,6655,79609,79944,81542,8814,9147	FRMD6-AS2,MAP4K5,TRIM9,LRR1,KLHDC1,FRMD6,ABHD12B,LINC01599,KLHDC2,DMAC2L,LINC01588,LINC00640,ARF6,MGAT2,ATL1,NIN,POLE2,DNAAF2,PYGL,SAV1,RPL36AL,RPS29,SOS2,VCPKMT,L2HGDH,TMX1,CDKL1,NEMF
chr14_5.3e+07	14	chr14	52000001	5.4e+07	5.3e+07	TNBC_SCANB	0	14q22.1	100874185,10979,122786,145438,22795,283554,30001,51637,54331,5706,5729,5732,57544,64841,6815,80821	FRMD6-AS2,FERMT2,FRMD6,FRMD6-AS1,NID2,GPR137C,ERO1A,RTRAF,GNG2,PSMC6,PTGDR,PTGER2,TXNDC16,GNPNAT1,STYX,DDHD1
chr14_5.5e+07	14	chr14	54000001	5.6e+07	5.5e+07	TNBC_SCANB	0	14q22.1,14q22.2,14q22.3	100422984,100847076,10175,1033,10668,11169,122809,22863,23034,2643,2764,387332,3958,55030,652,93487,9787	MIR4308,MIR5580,CNIH1,CDKN3,CGRRF1,WDHD1,SOCS4,ATG14,SAMD4A,GCH1,GMFB,TBPL2,LGALS3,FBXO34,BMP4,MAPK1IP1L,DLGAP5
chr14_5.7e+07	14	chr14	56000001	5.8e+07	5.7e+07	TNBC_SCANB	0	14q22.3	100129075,100309464,10640,122830,3895,5015,54916,55195,55745,57161,645683,645687	KTN1-AS1,OTX2-AS1,EXOC5,NAA30,KTN1,OTX2,TMEM260,CCDC198,AP5M1,PELI2,RPL13AP3,LINC00520
chr14_5.9e+07	14	chr14	58000001	60000000	5.9e+07	TNBC_SCANB	0	14q22.3,14q23.1	112849,145407,23002,26520,341880,379025,387990,51339,51528,55860,5684,5926,64582,729665,9786	L3HYPDH,ARMH4,DAAM1,TIMM9,SLC35F4,PSMA3-AS1,TOMM20L,DACT1,JKAMP,ACTR10,PSMA3,ARID4A,GPR135,CCDC175,KIAA0586
chr14_6.1e+07	14	chr14	60000001	6.2e+07	6.1e+07	TNBC_SCANB	0	14q23.1	145389,161291,317761,341883,4331,4990,51635,51804,5494,5583,57570,6252,64430,6495,729665	SLC38A6,TMEM30B,C14orf39,LRRC9,MNAT1,SIX6,DHRS7,SIX4,PPM1A,PRKCH,TRMT5,RTN1,PCNX4,SIX1,CCDC175
chr14_6.3e+07	14	chr14	62000001	6.4e+07	6.3e+07	TNBC_SCANB	0	14q23.1,14q23.2	100750247,122876,27133,3091,400221,5529,5583,57381,646113,6617,83851	HIF1A-AS2,GPHB5,KCNH5,HIF1A,LINC03033,PPP2R5E,PRKCH,RHOJ,LINC00643,SNAPC1,SYT16
chr14_6.5e+07	14	chr14	64000001	6.6e+07	6.5e+07	TNBC_SCANB	0	14q23.2,14q23.3	100506321,100529261,100616176,100616490,112840,145376,2100,22890,23224,2342,2530,26030,2877,3306,376267,4149,441687,4522,5529,645431,6710,7597,81537,91612,9495	LOC100506321,CHURC1-FNTB,MIR4708,MIR4706,WDR89,PPP1R36,ESR2,ZBTB1,SYNE2,FNTB,FUT8,PLEKHG3,GPX2,HSPA2,RAB15,MAX,TEX21P,MTHFD1,PPP2R5E,FUT8-AS1,SPTB,ZBTB25,SGPP1,CHURC1,AKAP5
chr14_6.7e+07	14	chr14	66000001	6.8e+07	6.7e+07	TNBC_SCANB	1	14q23.3,14q24.1	10243,161142,161145,1965,2530,26499,440184,51382,64398	GPHN,GARIN2,TMEM229B,EIF2S1,FUT8,PLEK2,CCDC196,ATP6V1D,PALS1
chr14_6.9e+07	14	chr14	68000001	70000000	6.9e+07	TNBC_SCANB	0	14q24.1	10490,145226,161159,2079,23503,384,400224,51109,5283,55218,55334,57452,57475,5890,677,87,8816	VTI1B,RDH12,ACTN1-DT,ERH,ZFYVE26,ARG2,PLEKHD1,RDH11,PIGH,EXD2,SLC39A9,GALNT16,PLEKHH1,RAD51B,ZFP36L1,ACTN1,DCAF5
chr14_7.1e+07	14	chr14	70000001	7.2e+07	7.1e+07	TNBC_SCANB	0	14q24.1,14q24.2	10001,100289511,100529257,145241,145474,22990,23508,26037,317760,319139,4293,51241,55333,56936,64093,6430,6547,6554,8747,8748,9766	MED6,LOC100289511,SYNJ2BP-COX16,ADAM21P1,LOC145474,PCNX1,TTC9,SIPA1L1,ADAM20P1,SNORD56B,MAP3K9,COX16,SYNJ2BP,CCDC177,SMOC1,SRSF5,SLC8A3,SLC10A1,ADAM21,ADAM20,SUSD6
chr14_7.3e+07	14	chr14	72000001	7.4e+07	7.3e+07	TNBC_SCANB	0	14q24.2,14q24.3	26037,26094,399671,53349,5663,58517,8110,8650,89932,9628	SIPA1L1,DCAF4,HEATR4,ZFYVE1,PSEN1,RBM25,DPF3,NUMB,PAPLN,RGS6
chr14_7.5e+07	14	chr14	74000001	7.6e+07	7.5e+07	TNBC_SCANB	0	14q24.3	100616158,100616211,10538,10577,10965,10972,122953,122961,122970,145482,145483,1743,2353,27030,283571,338917,399671,4053,4329,51004,51077,5228,55237,56252,57862,5826,641371,641372,646658,731223,79696,80127,83544,83694,8892,91748,91750,91754,9240,957,97,9870	MIR4505,MIR4709,BATF,NPC2,ACOT2,TMED10,JDP2,ISCA2,ACOT4,PTGR2,FAM161B,DLST,FOS,MLH3,PROX2,VSX2,HEATR4,LTBP2,ALDH6A1,COQ6,FCF1,PGF,VRTN,YLPM1,ZNF410,ABCD4,ACOT1,ACOT6,SYNDIG1L,LINC01220,ZC2HC1C,BBOF1,DNAL1,RPS6KL1,EIF2B2,MIDEAS,LIN52,NEK9,PNMA1,ENTPD5,ACYP1,AREL1
chr14_7.7e+07	14	chr14	76000001	7.8e+07	7.7e+07	TNBC_SCANB	0	14q24.3	100302236,10538,10598,11161,112752,122945,145497,145501,161394,2103,22846,23093,23357,283576,283578,2954,29954,55640,55668,57156,58157,63894,64207,7043,85457,9517	MIR1260A,BATF,AHSA1,ERG28,IFT43,NOXRED1,LRRC74A,ISM2,SAMD15,ESRRB,VASH1,TTLL5,ANGEL1,ZDHHC22,TMED8,GSTZ1,POMT2,FLVCR2,GPATCH2L,TMEM63C,NGB,VIPAS39,IRF2BPL,TGFB3,CIPC,SPTLC2
chr14_7.9e+07	14	chr14	78000001	80000000	7.9e+07	TNBC_SCANB	1	14q24.3,14q31.1	22938,283579,57143,81892,8846,9369,9517	SNW1,C14orf178,ADCK1,SLIRP,ALKBH1,NRXN3,SPTLC2
chr14_8.1e+07	14	chr14	80000001	8.2e+07	8.1e+07	TNBC_SCANB	0	14q31.1	100628307,145508,1734,2957,6400,677845,7253,85439,9369	DIO2-AS1,CEP128,DIO2,GTF2A1,SEL1L,SNORA79,TSHR,STON2,NRXN3
chr14_8.3e+07	14	chr14	82000001	8.4e+07	8.3e+07	TNBC_SCANB	0	14q31.1,14q31.2	6400	SEL1L
chr14_8.5e+07	14	chr14	84000001	8.6e+07	8.5e+07	TNBC_SCANB	0	14q31.2,14q31.3	1.00996e+08	LINC00911,FLRT2
chr14_8.7e+07	14	chr14	86000001	8.8e+07	8.7e+07	TNBC_SCANB	0	14q31.3	23768.3	FLRT2,LINC01148
chr14_8.9e+07	14	chr14	88000001	90000000	8.9e+07	TNBC_SCANB	0	14q31.3,14q32.11	11099,1112,123016,161436,2581,283587,400236,54207,55812,79882,8477	PTPN21,FOXN3,TTC8,EML5,GALC,HISLA,FOXN3-AS1,KCNK10,SPATA7,ZC3H14,GPR65
chr14_9.1e+07	14	chr14	90000001	9.2e+07	9.1e+07	TNBC_SCANB	0	14q32.11,14q32.12	100124539,1112,145567,29018,400238,440193,55051,55671,55775,56659,5700,80017,801,8111,90141,9252	SNORA11B,FOXN3,TTC7B,FOXN3-AS2,LINC00642,CCDC88C,NRDE2,PPP4R3A,TDP1,KCNK13,PSMC1,DGLUCY,CALM1,GPR68,EFCAB11,RPS6KA5
chr14_9.3e+07	14	chr14	92000001	9.4e+07	9.3e+07	TNBC_SCANB	0	14q32.12	10516,1113,123036,123041,26175,319085,341947,3705,4287,4707,53981,55148,55727,5641,57578,64112,79820,79890,84520,9321,9950	FBLN5,CHGA,TC2N,SLC24A4,LYSET,ITPK1-AS1,COX8C,ITPK1,ATXN3,NDUFB1,CPSF2,UBR7,BTBD7,LGMN,UNC79,MOAP1,CATSPERB,RIN3,GON7,TRIP11,GOLGA5
chr14_9.5e+07	14	chr14	94000001	9.6e+07	9.5e+07	TNBC_SCANB	0	14q32.12,14q32.13	100422981,12,122509,145258,145264,145270,161176,23405,256369,256394,283592,283596,327657,3429,388007,400242,5104,51156,51676,5265,5267,57062,57578,57718,78990,79686,79789,83982,866,90050	MIR3173,SERPINA3,IFI27L1,GSC,SERPINA12,PRIMA1,SYNE3,DICER1,CCDC197,SERPINA11,FAM181A-AS1,SNHG10,SERPINA9,IFI27,SERPINA13P,DICER1-AS1,SERPINA5,SERPINA10,ASB2,SERPINA1,SERPINA4,DDX24,UNC79,PPP4R4,OTUB2,CLMN,IFI27L2,SERPINA6,FAM181A
chr14_9.7e+07	14	chr14	96000001	9.8e+07	9.7e+07	TNBC_SCANB	0	14q32.13,14q32.2	100507043,10914,122481,27004,283596,51218,51527,55102,56967,623,624,7443,8115,9623	TUNAR,PAPOLA,AK7,TCL6,SNHG10,GLRX5,GSKIP,ATG2B,C14orf132,BDKRB1,BDKRB2,VRK1,TCL1A,TCL1B
chr14_9.9e+07	14	chr14	98000001	100000000	9.9e+07	TNBC_SCANB	0	14q32.2	100129345,283598,317762,388011,64919,84193,8812	LINC02291,LINC02914,CCDC85C,LINC01550,BCL11B,SETD3,CCNK
chr14_1.01e+08	14	chr14	100000001	1.02e+08	1.01e+08	TNBC_SCANB	0	14q32.2,14q32.31	100126297,100126308,100126315,100126335,100126345,100302157,100302209,100302250,100422837,100507257,100616495,100847024,10858,123096,123099,2009,283600,283601,317762,388015,406914,406924,406927,406946,407023,442897,442905,442910,442913,442914,494325,494326,494328,494329,494330,494331,51466,55384,574034,574038,574408,574409,574410,574413,574433,574434,574435,574436,574450,574451,574452,574453,5744…	MIR300,MIR541,MIR665,MIR543,MIR889,MIR1185-1,MIR1185-2,MIR1197,MIR1193,MEG9,MIR2392,MIR5698,CYP46A1,SLC25A29,DEGS2,EML1,SLC25A47,LINC00523,CCDC85C,RTL1,MIR127,MIR134,MIR136,MIR154,MIR299,MIR323A,MIR337,MIR345,MIR376C,MIR369,MIR376A1,MIR377,MIR379,MIR380,MIR381,MIR382,EVL,MEG3,MIR433,MIR431,MIR329-1,MIR329-2,MIR323B,MIR409,MIR412,MIR410,MIR376B,MIR485,MIR493,MIR432,MIR494,MIR495,MIR496,BEGAIN,MIR4…
chr14_1.03e+08	14	chr14	102000001	1.04e+08	1.03e+08	TNBC_SCANB	1	14q32.31,14q32.32,14q32.33	100131366,100302145,100422954,1152,115708,122416,145200,1735,1778,1983,23186,3320,4140,51550,5527,55778,5891,677811,7127,7187,81693,91828,91833,9578,9895	LINC00605,MIR1247,MIR4309,CKB,TRMT61A,ANKRD9,LINC00239,DIO3,DYNC1H1,EIF5,RCOR1,HSP90AA1,MARK3,CINP,PPP2R5C,ZNF839,MOK,SNORA28,TNFAIP2,TRAF3,AMN,EXOC3L4,WDR20,CDC42BPB,TECPR2
chr14_1.05e+08	14	chr14	104000001	1.06e+08	1.05e+08	TNBC_SCANB	0	14q32.33	100128927,100616173,100616300,10572,113146,115708,122402,122616,122618,122622,1396,1397,145216,196872,207,23241,23368,256281,26153,283638,283643,2972,29933,3714,374569,3831,388021,400258,406986,55038,64423,647286,647310,7517,79038,80757,84334,90135,9112,9529,9556	ZBTB42,MIR203B,MIR4710,SIVA1,AHNAK2,TRMT61A,TDRD9,CLBA1,PLD4,ADSS1,CRIP1,CRIP2,PPP1R13B-DT,LINC00638,AKT1,PACS2,PPP1R13B,NUDT14,KIF26A,CEP170B,TEDC1,BRF1,GPR132,JAG2,ASPG,KLC1,TMEM179,C14orf180,MIR203A,CDCA4,INF2,RD3L,TEX22,XRCC3,ZFYVE21,TMEM121,COA8,BTBD6,MTA1,BAG5,ATP5MJ
chr14_106674770	14	chr14	106000001	107349540	106674770	TNBC_SCANB	0	14q32.33	2003,338004,338005,8755,9834	ELK2AP,LINC00226,LINC00221,ADAM6,FAM30A
chr15_1e+06	15	chr15	1	2000000	1000000	TNBC_SCANB	0	15p13
chr15_3e+06	15	chr15	2000001	4000000	3000000	TNBC_SCANB	0	15p13,15p12
chr15_5e+06	15	chr15	4000001	6000000	5000000	TNBC_SCANB	0	15p12
chr15_7e+06	15	chr15	6000001	8000000	7000000	TNBC_SCANB	0	15p12
chr15_9e+06	15	chr15	8000001	10000000	9000000	TNBC_SCANB	0	15p12,15p11.2
chr15_1.1e+07	15	chr15	10000001	1.2e+07	1.1e+07	TNBC_SCANB	0	15p11.2
chr15_1.3e+07	15	chr15	12000001	1.4e+07	1.3e+07	TNBC_SCANB	0	15p11.2
chr15_1.5e+07	15	chr15	14000001	1.6e+07	1.5e+07	TNBC_SCANB	0	15p11.2,15p11.1
chr15_1.7e+07	15	chr15	16000001	1.8e+07	1.7e+07	TNBC_SCANB	0	15p11.1
chr15_1.9e+07	15	chr15	18000001	20000000	1.9e+07	TNBC_SCANB	0	15p11.1,15q11.1
chr15_2.1e+07	15	chr15	20000001	2.2e+07	2.1e+07	TNBC_SCANB	0	15q11.1,15q11.2	100996331,283755,348120,440225,606,646096,646214,727832,729786	POTEB,HERC2P3,LINC01193,NF1P2,NBEAP1,CHEK2P2,LOC646214,GOLGA6L6,GOLGA8CP
chr15_2.3e+07	15	chr15	22000001	2.4e+07	2.3e+07	TNBC_SCANB	0	15q11.2	100132101,100132979,100616275,100996331,114791,123606,23191,283683,283694,283767,283796,339005,390535,390538,390539,400322,440225,440243,4692,54551,646243,646396,653061,727924,7681,81614	HERC2P7,GOLGA8DP,MIR4508,POTEB,TUBGCP5,NIPA1,CYFIP1,LOC283683,OR4N4,GOLGA6L1,GOLGA8IP,WHAMMP3,GOLGA8EP,OR4M2,OR4N3P,HERC2P2,NF1P2,GOLGA6L22,NDN,MAGEL2,CXADRP2,REREP3,GOLGA8S,LINC02203,MKRN3,NIPA2
chr15_2.5e+07	15	chr15	24000001	2.6e+07	2.5e+07	TNBC_SCANB	0	15q11.2,15q12	100033413,100033414,100033415,100033416,100033417,100033420,100033422,100033423,100033424,100033425,100033427,100033428,100033430,100033431,100033433,100033434,100033435,100033436,100033437,100033438,100033440,100033441,100033442,100033443,100033444,100033445,100033446,100033447,100033448,100033450,100033451,100033454,100033455,100033799,100033801,100033802,100033804,100033805,100033806,100033807…	SNORD116-1,SNORD116-2,SNORD116-3,SNORD116-4,SNORD116-5,SNORD116-8,SNORD116-10,SNORD116-11,SNORD116-12,SNORD116-13,SNORD116-15,SNORD116-16,SNORD116-18,SNORD116-20,SNORD116-22,SNORD116-23,SNORD116-24,SNORD116-25,SNORD115-2,SNORD116-26,SNORD115-3,SNORD115-4,SNORD115-5,SNORD115-6,SNORD115-7,SNORD115-8,SNORD115-9,SNORD115-10,SNORD115-11,SNORD115-13,SNORD115-14,SNORD115-16,SNORD115-17,SNORD115-22,SNORD…
chr15_2.7e+07	15	chr15	26000001	2.8e+07	2.7e+07	TNBC_SCANB	1	15q12	100128714,100616474,2558,2562,2567,503519,57194	LINC02346,MIR4715,GABRA5,GABRB3,GABRG3,LINC00929,ATP10A
chr15_2.9e+07	15	chr15	28000001	30000000	2.9e+07	TNBC_SCANB	0	15q12,15q13.1	100289656,23359,321,440248,440253,4948,56160,646278,7082,728310,8924	LOC100289656,ENTREP2,APBA2,HERC2P9,WHAMMP2,OCA2,NSMCE3,PDCD6IPP2,TJP1,GOLGA6L7,HERC2
chr15_3.1e+07	15	chr15	30000001	3.2e+07	3.1e+07	TNBC_SCANB	0	15q13.1,15q13.2,15q13.3	100288637,161725,22909,26082,283710,390561,406993,4308,51621,54893,653075,7082,89832,89839	LOC100288637,OTUD7A,FAN1,LINC02249,LINC03034,HERC2P10,MIR211,TRPM1,KLF13,MTMR10,GOLGA8T,TJP1,CHRFAM7A,ARHGAP11B
chr15_3.3e+07	15	chr15	32000001	3.4e+07	3.3e+07	TNBC_SCANB	0	15q13.3,15q14	100288615,100652857,100996255,1139,161725,26585,342184,6263,6447,728047,9824	WHAMMP1,TMCO5B,LINC02256,CHRNA7,OTUD7A,GREM1,FMN1,RYR3,SCG5,GOLGA8O,ARHGAP11A
chr15_3.5e+07	15	chr15	34000001	3.6e+07	3.5e+07	TNBC_SCANB	0	15q14	100422845,100500904,100507466,1133,161779,23015,254531,256646,440270,51234,54989,55505,56851,57099,57369,6263,70,723972,79768,89978,9716,9990	MIR1233-2,MIR3942,DPH6-DT,CHRM5,PGBD4,GOLGA8A,LPCAT4,NUTM1,GOLGA8B,EMC4,ZNF770,NOP10,EMC7,AVEN,GJD2,RYR3,ACTC1,ANP32AP1,KATNBL1,DPH6,AQR,SLC12A6
chr15_3.7e+07	15	chr15	36000001	3.8e+07	3.7e+07	TNBC_SCANB	0	15q14	100507466,100616293,145845,161635,4212,84529	DPH6-DT,MIR4510,LOC145845,CSNK1A1P1,MEIS2,CDIN1
chr15_3.9e+07	15	chr15	38000001	40000000	3.9e+07	TNBC_SCANB	0	15q14	10125,145942,161742,161835,283742,400359,400360,7057	RASGRP1,TMCO5A,SPRED1,FSIP1,FAM98B,LINC02694,LINC02915,THBS1
chr15_4.1e+07	15	chr15	40000001	4.2e+07	4.1e+07	TNBC_SCANB	0	15q14,15q15.1	100131089,100131244,100505648,11245,11261,113189,11339,161829,161835,171177,22893,23168,23269,26015,2644,27079,359821,3706,3712,388115,4058,440275,51103,51203,5330,54567,54617,54866,55177,55192,56924,57082,57617,5888,643338,644809,644844,6692,6727,693211,701,729082,7301,79094,84936,85455,90416,90417,90427	SRP14-DT,ANKRD63,RAD51-AS1,GPR176,CHP1,CHST14,OIP5,EXD1,FSIP1,RHOV,BAHD1,RTF1,MGA,RPAP1,GCHFR,RPUSD2,MRPL42P5,ITPKA,IVD,CCDC9B,LTK,EIF2AK4,NDUFAF1,NUSAP1,PLCB2,DLL4,INO80,PPP1R14D,RMDN3,DNAJC17,PAK6,KNL1,VPS18,RAD51,C15orf62,PAK6-AS1,PHGR1,SPINT1,SRP14,MIR626,BUB1B,OIP5-AS1,TYRO3,CHAC1,ZFYVE19,DISP2,CCDC32,KNSTRN,BMF
chr15_4.3e+07	15	chr15	42000001	4.4e+07	4.3e+07	TNBC_SCANB	0	15q15.1,15q15.2,15q15.3	100137047,100137049,100423013,1159,116179,117155,123745,146050,146057,146059,161497,161823,197131,2038,23005,23269,23339,23582,255189,255252,2595,25963,27229,283748,30844,4130,51332,548596,55142,57519,64397,693212,7158,80021,825,8681,8773,9333,9677,9836	JMJD7,PLA2G4B,MIR4310,CKMT1B,TGM7,CATSPER2,PLA2G4E,ZSCAN29,TTBK2,CDAN1,STRC,ADAL,UBR1,EPB42,MAPKBP1,MGA,VPS39,CCNDBP1,PLA2G4F,LRRC57,GANC,TMEM87A,TUBGCP4,PLA2G4D,EHD4,MAP1A,SPTBN5,CKMT1A,HAUS2,STARD9,ZNF106,MIR627,TP53BP1,TMEM62,CAPN3,JMJD7-PLA2G4B,SNAP23,TGM5,PPIP5K1,LCMT2
chr15_4.5e+07	15	chr15	44000001	4.6e+07	4.5e+07	TNBC_SCANB	0	15q15.3,15q21.1	100126311,100302254,100529067,10169,113201,140691,145645,145663,197135,25764,26258,2628,283651,2923,405753,4236,440278,50506,51496,53905,567,58472,619189,645212,6652,728758,7782,79029,79968,80208,80237,84419,84978,8669,90525,90527,9153	MIR147B,MIR1282,SERF2-C15ORF63,SERF2,GOLM2,TRIM69,TERB2,PATL2,HYPK,BLOC1S6,GATM,HMGN2P46,PDIA3,DUOXA2,MFAP1,CATSPER2P1,DUOX2,CTDSPL2,DUOX1,B2M,SQOR,SERINC4,EIF3J-DT,SORD,PIN4P1,SLC30A4,SPATA5L1,WDR76,SPG11,ELL3,C15orf48,FRMD5,EIF3J,SHF,DUOXA1,SLC28A2
chr15_4.7e+07	15	chr15	46000001	4.8e+07	4.7e+07	TNBC_SCANB	0	15q21.1	80031	SEMA6D
chr15_4.9e+07	15	chr15	48000001	50000000	4.9e+07	TNBC_SCANB	0	15q21.1,15q21.2	100306975,100616332,1854,196951,2200,2252,22995,23741,2585,283652,399694,399697,50804,56986,6557,80031,9318,9728	NDUFAF4P1,MIR4716,DUT,FAM227B,FBN1,FGF7,CEP152,EID1,GALK2,SLC24A5,SHC4,CTXN2,MYEF2,DTWD1,SLC12A1,SEMA6D,COPS2,SECISBP2L
chr15_5.1e+07	15	chr15	50000001	5.2e+07	5.1e+07	TNBC_SCANB	2	15q21.2	100129387,100132724,100616369,100616396,11001,1588,23312,23431,2553,29106,3067,342035,373509,388121,54822,55056,79895,84888,9101	GABPB1-AS1,DCAF13P3,MIR4713,MIR4712,SLC27A2,CYP19A1,DMXL2,AP4E1,GABPB1,SCG3,HDC,GLDN,USP50,TNFAIP8L3,TRPM7,GABPB1-IT1,ATP8B4,SPPL2A,USP8
chr15_5.3e+07	15	chr15	52000001	5.4e+07	5.3e+07	TNBC_SCANB	0	15q21.2,15q21.3	100129973,10017,100302202,10681,10776,123169,256586,256764,29106,29766,29767,3175,4644,55930,5597,56204	CERNA1,BCL2L10,MIR1266,GNB5,ARPP19,LEO1,LYSMD2,WDR72,SCG3,TMOD3,TMOD2,ONECUT1,MYO5A,MYO5C,MAPK6,ATOSA
chr15_5.5e+07	15	chr15	54000001	5.6e+07	5.5e+07	TNBC_SCANB	0	15q21.3	100533483,145788,161582,256764,26108,283659,440279,51187,5873,693213,9236,9488	DNAAF4-CCPG1,PIERCE2,DNAAF4,WDR72,PYGO1,PRTG,UNC13C,RSL24D1,RAB27A,MIR628,CCPG1,PIGB
chr15_5.7e+07	15	chr15	56000001	5.8e+07	5.7e+07	TNBC_SCANB	0	15q21.3	100820829,145781,145783,283659,283663,374618,4734,54816,55329,64864,6938,81488,84952	MYZAP,GCOM1,LOC145783,PRTG,LINC00926,TEX9,NEDD4,ZNF280D,MNS1,RFX7,TCF12,POLR2M,CGNL1
chr15_5.9e+07	15	chr15	58000001	60000000	5.9e+07	TNBC_SCANB	0	15q21.3,15q22.1,15q22.2	100313886,102,145773,145781,2958,366,3990,4643,54629,54778,663,664618,79811,81488,8854,9133,9245,92483	MIR2116,ADAM10,FAM81A,GCOM1,GTF2A2,AQP9,LIPC,MYO1E,MINDY2,RNF111,BNIP2,HSP90AB4P,SLTM,POLR2M,ALDH1A2,CCNB2,GCNT3,LDHAL6B
chr15_6.1e+07	15	chr15	60000001	6.2e+07	6.1e+07	TNBC_SCANB	1	15q22.2	27023,302,6095,79664	FOXB1,ANXA2,RORA,ICE2
chr15_6.3e+07	15	chr15	62000001	6.4e+07	6.3e+07	TNBC_SCANB	0	15q22.2,15q22.31	100130855,114294,145741,197003,283807,388125,406965,51065,51762,54832,7168,771,83464,83660,8925,9960	USP3-AS1,LACTB,C2CD4A,MGC15885,FBXL22,C2CD4B,MIR190A,RPS27L,RAB8B,VPS13C,TPM1,CA12,APH1B,TLN2,HERC1,USP3
chr15_6.5e+07	15	chr15	64000001	6.6e+07	6.5e+07	TNBC_SCANB	0	15q22.31	100302184,10081,10260,10845,123263,123264,23060,23604,348093,348094,390594,390595,4947,51285,51324,51495,53944,5479,54878,54956,57722,6642,79856,80119,80301,81556,84191,8483,8925,9187,9325,9543,9768	MIR1272,PDCD7,DENND4A,CLPX,MTFMT,SLC51B,ZNF609,DAPK2,RBPMS2,ANKDD1A,KBTBD13,UBAP1L,OAZ2,RASL12,SPG21,HACD3,CSNK1G1,PPIB,DPP8,PARP16,IGDCC4,SNX1,SNX22,PIF1,PLEKHO2,INTS14,CIAO2A,CILP,HERC1,SLC24A1,TRIP4,IGDCC3,PCLAF
chr15_6.7e+07	15	chr15	66000001	6.8e+07	6.7e+07	TNBC_SCANB	0	15q22.31,15q22.32,15q22.33,15q23	100422905,100506686,100616379,10260,10302,115752,145853,197021,4088,4091,54962,55055,5604,5607,595097,595098,595099,595100,6124,64799,692149,79719,84465,8766	MIR4311,IQCH-AS1,MIR4511,DENND4A,SNAPC5,DIS3L,C15orf61,LCTL,SMAD3,SMAD6,TIPIN,ZWILCH,MAP2K1,MAP2K5,SNORD16,SNORD18A,SNORD18B,SNORD18C,RPL4,IQCH,SCARNA14,AAGAB,MEGF11,RAB11A
chr15_6.9e+07	15	chr15	68000001	70000000	6.9e+07	TNBC_SCANB	0	15q23	100313884,100422971,10116,10391,145837,22801,246777,26035,283673,390598,54852,54982,5607,6176,79400,80035,8125,8554,91860,9493	MIR548H4,MIR4312,FEM1B,CORO2B,DRAIC,ITGA11,SPESP1,GLCE,EWSAT1,SKOR1,PAQR5,CLN6,MAP2K5,RPLP1,NOX5,ANP32A-IT1,ANP32A,PIAS1,CALML4,KIF23
chr15_7.1e+07	15	chr15	70000001	7.2e+07	7.1e+07	TNBC_SCANB	0	15q23	196993,414926,54839,55075,55323,56906,693214,7090,79875	CT62,LINC00593,LRRC49,UACA,LARP6,THAP10,MIR629,TLE3,THSD4
chr15_7.3e+07	15	chr15	72000001	7.4e+07	7.3e+07	TNBC_SCANB	1	15q23,15q24.1	10002,10021,100287559,123228,123346,196996,25820,27020,283677,3073,338949,4649,4756,5315,55889,56965,585,60677,693215,79875,80072,80381,83440	NR2E3,HCN4,ADPGK-AS1,SENP8,HIGD2B,GRAMD2A,ARIH1,NPTN,REC114,HEXA,TMEM202,MYO9A,NEO1,PKM,GOLGA6B,PARP6,BBS4,CELF6,MIR630,THSD4,HEXA-AS1,CD276,ADPGK
chr15_7.5e+07	15	chr15	74000001	7.6e+07	7.5e+07	TNBC_SCANB	0	15q24.1,15q24.2	100287616,100616183,10066,10073,10620,1198,1445,1464,1543,1544,1583,161514,192683,257364,25942,25989,283731,342096,3671,388135,4016,4123,4351,440288,5371,54913,54939,55272,56905,57184,57611,5780,594855,60490,64220,653641,653643,693216,729739,79661,79748,80125,80153,80381,8482,84993,9377,9399	LOXL1-AS1,MIR4513,SCAMP2,SNUPN,ARID3B,CLK3,CSK,CSPG4,CYP1A1,CYP1A2,CYP11A1,TBC1D21,SCAMP5,SNX33,SIN3A,ULK3,LOC283731,GOLGA6A,ISLR,INSYN1,LOXL1,MAN2C1,MPI,UBL7-DT,PML,RPP25,COMMD4,IMP3,C15orf39,FAM219B,ISLR2,PTPN9,CPLX3,PPCDC,STRA6,GOLGA6C,GOLGA6D,MIR631,PPIAP46,NEIL1,LMAN1L,CCDC33,EDC3,CD276,SEMA7A,UBL7,COX5A,STOML1
chr15_7.7e+07	15	chr15	76000001	7.8e+07	7.7e+07	TNBC_SCANB	0	15q24.2,15q24.3	100128285,100423035,10099,10363,123591,145957,1464,161753,2108,253044,26263,49855,5955,64843,692224,7302,79834,81698,84894,9051,92912	DNM1P35,MIR4313,TSPAN3,HMG20A,TMEM266,NRG4,CSPG4,ODF3L1,ETFA,LINGO1-AS1,FBXO22,SCAPER,RCN2,ISL2,TYRO3P,PEAK1,LINC00597,LINGO1,PSTPIP1,UBE2Q2
chr15_7.9e+07	15	chr15	78000001	80000000	7.9e+07	TNBC_SCANB	0	15q24.3,15q25.1	100847029,10518,10933,11173,1136,1138,1143,123688,1381,1512,23102,23205,23251,23423,3419,3658,390616,406960,55466,5685,5923,645752,646892,646938,729911,80349,91450	MIR5003,CIB2,MORF4L1,ADAMTS7,CHRNA3,CHRNA5,CHRNB4,HYKK,CRABP1,CTSH,TBC1D2B,ACSBG1,MINAR1,TMED3,IDH3A,IREB2,ANKRD34C,MIR184,DNAJA4,PSMA4,RASGRF1,GOLGA6FP,SH2D7,LOC646938,ANKRD34C-AS1,SKIC8,LOC91450
chr15_8.1e+07	15	chr15	80000001	8.2e+07	8.1e+07	TNBC_SCANB	1	15q25.1,15q25.2	100528021,100616181,10588,161502,2184,23184,283687,283688,342125,3603,400410,54469,57214,58489,59274,597,693132,80765,9915	ST20-MTHFS,MIR4514,MTHFS,CFAP161,FAH,MESD,ST20-AS1,LINC00927,TMC3,IL16,ST20,ZFAND6,CEMIP,ABHD17C,TLNRD1,BCL2A1,MIR549A,STARD5,ARNT2
chr15_8.3e+07	15	chr15	82000001	8.4e+07	8.3e+07	TNBC_SCANB	0	15q25.2	100133144,100134869,100505503,100616404,123207,123720,123722,283692,283693,283726,338963,390660,440295,50810,53339,53346,64506,646,647042,677778,79631,8120,83640,84206,9455	UBE2Q2P2,MIR4515,C15orf40,WHAMM,FSD2,CPEB1-AS1,ACTG1P17,SAXO2,LOC338963,ADAMTS7P1,GOLGA6L9,HDGFL3,BTBD1,TM6SF1,CPEB1,BNC1,GOLGA6L10,SCARNA15,EFL1,AP3B2,RAMAC,MEX3B,HOMER2
chr15_8.5e+07	15	chr15	84000001	8.6e+07	8.5e+07	TNBC_SCANB	0	15q25.2,15q25.3	100505679,100506874,11214,23478,374650,388152,388165,440299,440300,4828,5151,54581,54993,57188,57538,642423,643707,6457,648809,84942,9154,9640	UBE2Q2P16,LINC00933,AKAP13,SEC11A,GOLGA6L5P,GOLGA2P7,UBE2Q2P1,DNM1P41,LOC440300,NMB,PDE8A,SCAND2P,ZSCAN2,ADAMTSL3,ALPK3,GOLGA6L4,SH3GL3,EFL1P1,WDR73,SLC28A1,ZNF592
chr15_8.7e+07	15	chr15	86000001	8.8e+07	8.7e+07	TNBC_SCANB	0	15q25.3	100302121,11214,123624,64410,727915	MIR1276,AKAP13,AGBL1,KLHL25,AGBL1-AS1
chr15_8.9e+07	15	chr15	88000001	90000000	8.9e+07	TNBC_SCANB	0	15q25.3,15q26.1	100302235,100616238,11057,145864,145978,176,254559,26589,283738,3669,407044,407051,4240,4916,5428,55070,55215,6017,64782,64963	MIR1179,MIR3529,ABHD2,HAPLN3,LINC00052,ACAN,MIR9-3HG,MRPL46,NTRK3-AS1,ISG20,MIR7-2,MIR9-3,MFGE8,NTRK3,POLG,DET1,FANCI,RLBP1,AEN,MRPS11
chr15_9.1e+07	15	chr15	90000001	9.2e+07	9.1e+07	TNBC_SCANB	0	15q26.1	100507118,100526783,100847059,10239,10509,10519,145873,2242,23766,26276,283761,290,3418,342132,348110,374654,374655,374659,390637,4122,440307,5045,51335,51458,5346,55897,55898,56964,641,64784,8800,8826,90381,9055,91433,9899	PRC1-AS1,ARPIN-AP3S2,MIR5094,AP3S2,SEMA4B,CIB1,MESP2,FES,GABARAPL3,VPS33B,LINC00928,ANPEP,IDH2,ZNF774,ARPIN,KIF7,ZNF710,HDDC3,GDPGP1,MAN2A2,TTLL13,FURIN,NGRN,RHCG,PLIN1,MESP1,UNC45A,WDR93,BLM,CRTC3,PEX11A,IQGAP1,TICRR,PRC1,RCCD1,SV2B
chr15_9.3e+07	15	chr15	92000001	9.4e+07	9.3e+07	TNBC_SCANB	0	15q26.1	100144604,100422995,100507217,1106,145858,28232,400451,56963,728619,8128	LINC00930,MIR3175,CHASERR,CHD2,C15orf32,SLCO3A1,FAM174B,RGMA,ASB9P1,ST8SIA2
chr15_9.5e+07	15	chr15	94000001	9.6e+07	9.5e+07	TNBC_SCANB	0	15q26.1,15q26.2	145820,400456,440311,55784	LINC00924,LETR1,LOC440311,MCTP2
chr15_9.7e+07	15	chr15	96000001	9.8e+07	9.7e+07	TNBC_SCANB	0	15q26.2	100302258,100652749,145820,145946,644192,7026	MIR1469,SPATA8-AS1,LINC00924,SPATA8,NR2F2-AS1,NR2F2
chr15_9.9e+07	15	chr15	98000001	100000000	9.9e+07	TNBC_SCANB	0	15q26.2,15q26.3	100616432,123355,145814,23336,283777,3480,64927,7190,91947,91948	MIR4714,LRRC28,PGPEP1L,SYNM,FAM169BP,IGF1R,TTC23,HSP90B2P,ARRDC4,LINC00923
chr15_1.01e+08	15	chr15	100000001	1.02e+08	1.01e+08	TNBC_SCANB	0	15q26.3	100507472,140460,145748,170691,196968,204219,220,22856,388182,4205,441733,5046,55180,55829,6627,79705	LOC100507472,ASB7,LYSMD4,ADAMTS17,DNM1P46,CERS3,ALDH1A3,CHSY1,SPATA41,MEF2A,PRKXP1,PCSK6,LINS1,SELENOS,SNRPA1,LRRK1
chr15_102265696	15	chr15	102000001	102531392	102265696	TNBC_SCANB	0	15q26.3	100124412,100288486,123283,26682,374666,390648,390649,390651,5046,80213	FAM138E,DDX11L9,TARS3,OR4F4,WASH3P,OR4F6,OR4F15,OR4F13P,PCSK6,TM2D3
chr16_1e+06	16	chr16	1	2000000	1000000	TNBC_SCANB	0	16p13.3	100134368,100287029,100423012,100423037,100847028,10101,10232,10273,10573,113000,115939,117166,1186,124093,146325,146330,146336,197335,197342,23162,23430,254528,25823,26063,283948,283951,3029,3039,3040,3042,3049,3050,30812,339123,3483,388199,390664,390667,398,4350,4832,4833,51728,51734,51764,55692,57585,57799,58986,6123,63922,64285,64428,64493,64499,645811,64711,64714,64718,64735,64788,65990,6599…	LOC100134368,DDX11L10,MIR3177,MIR3176,MIR5587,NUBP2,MSLN,STUB1,MRPL28,RPUSD1,TSR3,WFIKKN1,CLCN7,CCDC78,PRR35,FBXL16,SSTR5-AS1,WDR90,EME2,MAPK8IP3,TPSD1,MEIOB,TPSG1,DECR2,NHLRC4,C16orf91,HAGH,HBA1,HBA2,HBM,HBQ1,HBZ,SOX8,JMJD8,IGFALS,PRR25,C1QTNF8,PTX4,ARHGDIG,MPG,NME3,NME4,POLR3K,MSRB1,GNG13,LUC7L,CRAMP1,RAB40C,PGAP6,RPL3L,CHTF18,RHBDF1,CIAO3,LINC00235,TPSB2,CCDC154,HS3ST6,PDIA2,UNKL,LINC00254,LMF…
chr16_3e+06	16	chr16	2000001	4000000	3000000	TNBC_SCANB	0	16p13.3	100126328,100128770,100128788,100188847,100422974,100463285,100500812,100500916,100507321,100616241,100616258,10127,10131,10607,10921,10942,114984,124056,124220,124221,124222,1387,146310,146434,146439,1632,1773,1775,1877,197358,21,23059,23524,25837,260429,26184,2671,26784,26788,283869,283870,283871,283875,283876,360226,4210,4716,4913,4917,4992,4993,51005,51330,5170,527,5310,54442,54925,54985,5740…	MIR940,LOC100128770,SRRM2-AS1,MIR1225,MIR3178,MTRNR2L4,MIR3677,MIR3180-5,ERVK13-1,MIR4717,MIR4516,ZNF263,TRAP1,TBL3,RNPS1,PRSS21,FLYWCH2,NOXO1,ZG16B,PRSS30P,PAQR4,CREBBP,RNF151,ZNF597,BICDL2,ECI1,DNASE1,DNASE1L2,E4F1,NLRC3,ABCA3,CLUAP1,SRRM2,RAB26,PRSS33,OR1F2P,GFER,SNORA64,SNORD60,NPW,BRICD5,PGP,GREP1,LINC00921,PRSS41,MEFV,NDUFB10,NTHL1,NTN3,OR1F1,OR2C1,AMDHD2,TNFRSF12A,PDPK1,ATP6V0C,PKD1,KCTD5,…
chr16_5e+06	16	chr16	4000001	6000000	5000000	TNBC_SCANB	0	16p13.3	100507501,100507589,100529144,114990,115,124401,124402,124404,146556,146562,196483,23295,26048,29855,29965,3163,342346,440335,51025,51172,5493,56052,57407,6345,7023,79585,79641,84309,84656,84662,9093,9717	LINC01569,NAGPA-AS1,CORO7-PAM16,VASN,ADCY9,ANKS3,UBALD1,SEPTIN12,C16orf89,DNAAF8,EEF2KMT,MGRN1,ZNF500,UBN1,CDIP1,HMOX2,C16orf96,SMIM22,PAM16,NAGPA,PPL,ALG1,NMRAL1,SRL,TFAP4,CORO7,ROGDI,NUDT16L1,GLYR1,GLIS2,DNAJA3,SEC14L5
chr16_7e+06	16	chr16	6000001	8000000	7000000	TNBC_SCANB	0	16p13.3,16p13.2	54715	RBFOX1
chr16_9e+06	16	chr16	8000001	10000000	9000000	TNBC_SCANB	0	16p13.2	100422920,18,23589,25880,283953,2903,29035,5373,7874,79091	MIR548X,ABAT,CARHSP1,TMEM186,TMEM114,GRIN2A,HAPSTR1,PMM2,USP7,METTL22
chr16_1.1e+07	16	chr16	10000001	1.2e+07	1.1e+07	TNBC_SCANB	0	16p13.2,16p13.13	116028,146279,2013,23274,26156,28955,2903,29066,2935,400500,4261,4682,51061,5619,5620,58531,7142,780776,80063,8303,8651,9516	RMI2,TEKT5,EMP2,CLEC16A,RSL1D1,DEXI,GRIN2A,ZC3H7A,GSPT1,BCAR4,CIITA,NUBP1,TXNDC11,PRM1,PRM2,PRM3,TNP2,TVP23A,ATF7IP2,SNN,SOCS1,LITAF
chr16_1.3e+07	16	chr16	12000001	1.4e+07	1.3e+07	TNBC_SCANB	0	16p13.13,16p13.12	100616195,2935,55313,608,729993,92017	MIR4718,GSPT1,CPPED1,TNFRSF17,SHISA9,SNX29
chr16_1.5e+07	16	chr16	14000001	1.6e+07	1.5e+07	TNBC_SCANB	0	16p13.12,16p13.11	100126355,100288332,100500852,123803,123811,2072,23042,23420,255027,4629,5073,51283,54700,54820,574455,57496,619553,642778,730013,8399,89927,9284,9665	MIR365A,NPIPA5,MIR3180-4,NTAN1,CEP20,ERCC4,PDXDC1,NOMO1,MPV17L,MYH11,PARN,BFAR,RRN3,NDE1,MIR193B,MRTFB,MIR484,NPIPA3,ABCC6P2,PLA2G10,BMERB1,NPIPA1,MARF1
chr16_1.7e+07	16	chr16	16000001	1.8e+07	1.7e+07	TNBC_SCANB	0	16p13.11,16p12.3	100422886,339044,368,408050,4363,64131	MIR3179-2,PKD1P1,ABCC6,NOMO3,ABCC1,XYLT1
chr16_1.9e+07	16	chr16	18000001	20000000	1.9e+07	TNBC_SCANB	0	16p12.3	10229,124152,162073,23049,23204,283820,400506,51573,51704,51760,57020,6210,653190,728276,79838,79905,9738	COQ7,IQCK,ITPRIPL2,SMG1,ARL6IP1,NOMO2,KNOP1,GDE1,GPRC5B,SYT17,VPS35L,RPS15A,ABCC6P1,CLEC19A,TMC5,TMC7,CCP110
chr16_2.1e+07	16	chr16	20000001	2.2e+07	2.1e+07	TNBC_SCANB	0	16p12.3,16p12.2	100190986,100271836,100652781,10261,112479,116285,123876,123879,124274,1428,146183,204474,23117,255762,257629,2813,348158,387254,400508,51108,54988,55567,55623,57146,57149,6296,730092,7369,7385,7783,81691	LOC100190986,SMG1P3,SNX29P1,IGSF6,ERI2,ACSM1,ACSM2A,DCUN1D3,GPR139,CRYM,OTOA,PDILT,NPIPB3,PDZD9,ANKS4B,GP2,ACSM2B,SLC7A5P2,CRYM-AS1,METTL9,ACSM5,DNAH3,THUMPD1,LDAF1,LYRM1,ACSM3,RRN3P1,UMOD,UQCRC2,ZP2,REXO5
chr16_2.3e+07	16	chr16	22000001	2.4e+07	2.3e+07	TNBC_SCANB	0	16p12.2	100131998,100132247,100500895,1039,10595,124454,146177,23062,255762,29904,4706,5347,55718,5579,56061,57478,6338,6340,63928,641298,653786,693131,730094,79728,84516,91949,9956	RRN3P3,NPIPB5,MIR548AA2,CDR2,ERN2,EARS2,VWA3A,GGA2,PDZD9,EEF2K,NDUFAB1,PLK1,POLR3E,PRKCB,UBFD1,USP31,SCNN1B,SCNN1G,CHP2,SMG1P1,OTOAP1,MIR548D2,MOSMO,PALB2,DCTN5,COG7,HS3ST2
chr16_2.5e+07	16	chr16	24000001	2.6e+07	2.5e+07	TNBC_SCANB	0	16p12.2,16p12.1	100506655,10368,115584,27327,342357,343,51451,55114,554206,5579,5930,9951	LCMT1-AS2,CACNG3,SLC5A11,TNRC6A,ZKSCAN2,AQP8,LCMT1,ARHGAP17,LOC554206,PRKCB,RBBP6,HS3ST4
chr16_2.7e+07	16	chr16	26000001	2.8e+07	2.7e+07	TNBC_SCANB	0	16p12.1	146395,162083,197370,23247,283888,2975,3566,400512,50615,79831,9951	GSG1L,C16orf82,NSMCE1,KATNIP,IL21R-AS1,GTF3C1,IL4R,NSMCE1-DT,IL21R,KDM8,HS3ST4
chr16_2.9e+07	16	chr16	28000001	30000000	2.9e+07	TNBC_SCANB	0	16p12.1,16p11.2	100289092,100526831,100616256,100616487,10423,112476,11273,112869,1201,124446,146395,23214,23475,246778,253980,253982,25970,26470,26471,27040,283897,3835,388228,4150,440352,440354,440356,487,548593,552900,55911,606724,613038,653390,653808,6693,6799,6817,6818,7284,79447,79874,81893,83985,84901,930,9344,9961	ATP2A1-AS1,SLX1B-SULT1A4,MIR4721,MIR4517,CDIPT,PRRT2,ATXN2L,SGF29,CLN3,TMEM219,GSG1L,XPO6,QPRT,IL27,KCTD13,ASPHD1,SH2B1,SEZ6L2,NUPR1,LAT,C16orf54,KIF22,SBK1,MAZ,SNX29P2,SMG1P2,CDIPTOSP,ATP2A1,SLX1A,BOLA2,APOBR,LOC606724,LOC613038,RRN3P2,ZG16,SPN,SULT1A2,SULT1A1,SULT1A3,TUFM,PAGR1,RABEP2,SLC7A5P1,SPNS1,NFATC2IP,CD19,TAOK2,MVP
chr16_3.1e+07	16	chr16	30000001	3.2e+07	3.1e+07	TNBC_SCANB	1	16p11.2	100132341,100313837,100526831,100616231,100616405,100652740,100862671,10295,10308,10421,10847,11151,112755,115509,124411,1339,146378,146540,146542,146547,1489,1731,197407,226,22928,23361,2521,26000,260434,283899,283932,283933,29108,29895,339105,3681,3683,3684,3687,440354,440359,445329,493829,51327,51333,5261,54620,548593,552900,5531,5595,5652,595101,606724,613037,613038,64319,64755,6524,65988,677…	CLUHP3,MIR762,SLX1B-SULT1A4,MIR4519,MIR4518,PYCARD-AS1,TMEM265,BCKDK,ZNF267,CD2BP2,SRCAP,CORO1A,STX1B,ZNF689,KRBOX5,COX6A2,C16orf92,ZNF785,ZNF688,PRSS36,CTF1,SEPTIN1,ZNF48,ALDOA,SEPHS2,ZNF629,FUS,TBC1D10B,PYDC1,INO80E,FBXL19-AS1,ZNF843,PYCARD,MYL11,PRSS53,ITGAD,ITGAL,ITGAM,ITGAX,SMG1P2,YBX3P1,SULT1A4,TRIM72,AHSP,ZNF771,PHKG2,FBXL19,SLX1A,BOLA2,PPP4C,MAPK3,PRSS8,SMG1P5,LOC606724,NPIPB13,LOC613038,…
chr16_3.3e+07	16	chr16	32000001	3.4e+07	3.3e+07	TNBC_SCANB	0	16p11.2	386757,390705,440362,649159,729264	SLC6A10P,LOC390705,LINC00273,TP53TG3D
chr16_3.5e+07	16	chr16	34000001	3.6e+07	3.5e+07	TNBC_SCANB	1	16p11.2,16p11.1	100130700,100887740,146481,283914,400533,606551	TP53TG3HP,RNA5SP411,FRG2DP,LINC01566,LINC02167,UBE2MP1
chr16_3.7e+07	16	chr16	36000001	3.8e+07	3.7e+07	TNBC_SCANB	0	16p11.1,16q11.1
chr16_3.9e+07	16	chr16	38000001	40000000	3.9e+07	TNBC_SCANB	0	16q11.1,16q11.2
chr16_4.1e+07	16	chr16	40000001	4.2e+07	4.1e+07	TNBC_SCANB	0	16q11.2
chr16_4.3e+07	16	chr16	42000001	4.4e+07	4.3e+07	TNBC_SCANB	0	16q11.2
chr16_4.5e+07	16	chr16	44000001	4.6e+07	4.5e+07	TNBC_SCANB	0	16q11.2
chr16_4.7e+07	16	chr16	46000001	4.8e+07	4.7e+07	TNBC_SCANB	0	16q11.2,16q12.1	10294,124149,23594,388272,5257,55737,79801,81533,81831,84706,91807	DNAJA2,ANKRD26P1,ORC6,C16orf87,PHKB,VPS35,SHCBP1,ITFG1,NETO2,GPT2,MYLK3
chr16_4.9e+07	16	chr16	48000001	50000000	4.9e+07	TNBC_SCANB	0	16q12.1	100507577,100616339,123970,23090,6477,83752,85320,869,94160,9683	MIR548AE2,C16orf78,ZNF423,SIAH1,LONP2,ABCC11,CBLN1,ABCC12,N4BP1
chr16_5.1e+07	16	chr16	50000001	5.2e+07	5.1e+07	TNBC_SCANB	0	16q12.1	113,124460,1540,255919,29117,55027,6299,64127,64282,85407	ADCY7,SNX20,CYLD,CNEP1R1,BRD7,HEATR3,SALL1,NOD2,TENT4B,NKD1
chr16_5.3e+07	16	chr16	52000001	5.4e+07	5.3e+07	TNBC_SCANB	0	16q12.1,16q12.2	100505619,23322,27324,388276,5934,643714,643802,64400,79068,80205	LINC00919,RPGRIP1L,TOX3,LINC02911,RBL2,CASC16,MPHOSPH10P1,AKTIP,FTO,CHD9
chr16_5.5e+07	16	chr16	54000001	5.6e+07	5.5e+07	TNBC_SCANB	0	16q12.2	10265,1066,221223,390732,4313,51716,54947,643911,6530,79068,79190,79191,84290	IRX5,CES1,CES5A,CES1P2,MMP2,CES1P1,LPCAT2,CRNDE,SLC6A2,FTO,IRX6,IRX3,CAPNS2
chr16_5.7e+07	16	chr16	56000001	5.8e+07	5.7e+07	TNBC_SCANB	0	16q12.2,16q13,16q21	100500891,10300,1071,11051,1258,221184,221188,222487,23568,26077,267,2775,283856,326343,3801,388282,406930,4489,4490,4493,4494,4495,4496,4498,4499,4500,4501,4502,4504,51090,5432,55239,55715,57017,57019,583,6361,6367,6376,644314,6559,80011,84166,84229,84560,89970,9289,92922,9688,9709	MIR3935,KATNB1,CETP,NUDT21,CNGB1,CPNE2,ADGRG5,ADGRG3,ARL2BP,GNAO1-AS1,AMFR,GNAO1,GNAO1-DT,MT1DP,KIFC3,LOC388282,MIR138-2,MT1A,MT1B,MT1E,MT1F,MT1G,MT1H,MT1JP,MT1M,MT1L,MT1X,MT2A,MT3,PLLP,POLR2C,OGFOD1,DOK4,COQ9,CIAPIN1,BBS2,CCL17,CCL22,CX3CL1,MT1IP,SLC12A3,PSME3IP1,NLRC5,DRC7,MT4,RSPRY1,ADGRG1,CCDC102A,NUP93,HERPUD1
chr16_5.9e+07	16	chr16	58000001	60000000	5.9e+07	TNBC_SCANB	0	16q21	1258,1459,221191,23019,2806,29070,29105,374739,4324,55238,57567,644649,64785,65009,677827,677830,79650,79918	CNGB1,CSNK2A2,PRSS54,CNOT1,GOT2,CCDC113,CFAP20,TEPP,MMP15,SLC38A7,ZNF319,APOOP5,GINS3,NDRG4,SNORA46,SNORA50A,USB1,SETD6
chr16_6.1e+07	16	chr16	60000001	6.2e+07	6.1e+07	TNBC_SCANB	0	16q21	1006	CDH8
chr16_6.3e+07	16	chr16	62000001	6.4e+07	6.3e+07	TNBC_SCANB	0	16q21	1006	CDH8
chr16_6.5e+07	16	chr16	64000001	6.6e+07	6.5e+07	TNBC_SCANB	0	16q21	1009.28	CDH11,LINC00922
chr16_6.7e+07	16	chr16	66000001	6.8e+07	6.7e+07	TNBC_SCANB	0	16q21,16q22.1	1003,100505865,100529251,1014,10204,10664,113540,123904,123920,146206,146212,146223,146225,146227,1506,1783,181,1874,23491,23644,25894,26231,283847,283848,283849,29100,29109,29800,3291,3299,388284,3931,442901,50855,51192,51647,51673,55282,55336,55815,5681,5699,57215,57546,57610,6236,65057,653319,6553,6560,7084,766,79567,79767,80152,80262,81577,84080,84752,865,8717,8824,8883,8996,9114	CDH5,LINC00920,CKLF-CMTM1,CDH16,NUTF2,CTCF,CMTM1,NRN1L,CMTM3,CARMIL2,KCTD19,CMTM4,CMTM2,BEAN1,CTRL,DYNC1LI2,AGRP,E2F4,CES3,EDC4,PLEKHG4,FBXL9P,TERB1,CES4A,EXOC3L1,TMEM208,FHOD1,ZDHHC1,HSD11B2,HSF4,C16orf86,LCAT,MIR328,PARD6A,CKLF,CIAO2B,TPPP3,LRRC36,FBXL8,TSNAXIP1,PSKH1,PSMB10,THAP11,PDP2,RANBP10,RRAD,ACD,MATCAP1,SLC9A5,SLC12A4,TK2,CA7,RIPOR1,ELMO3,CENPT,PHAF1,GFOD2,ENKD1,B3GNT9,CBFB,TRADD,CES2,N…
chr16_6.9e+07	16	chr16	68000001	70000000	6.9e+07	TNBC_SCANB	0	16q22.1	1001,100302119,10725,11060,146198,146456,1728,23659,27183,283971,28987,3038,348174,406932,4775,51388,54496,54920,54921,55512,55794,64146,64174,64180,6560,6645,7014,79613,80004,80777,84138,84342,84916,9057,999	CDH3,MIR1538,NFAT5,WWP2,ZFP90,TMED6,NQO1,PLA2G15,VPS4A,CLEC18C,NOB1,HAS3,CLEC18A,MIR140,NFATC3,NIP7,PRMT7,DUS2,CHTF8,SMPD3,DDX28,PDF,DPEP2,DPEP3,SLC12A4,SNTB2,TERF2,TANGO6,ESRP2,CYB5B,SLC7A6OS,COG8,UTP4,SLC7A6,CDH1
chr16_7.1e+07	16	chr16	70000001	7.2e+07	7.1e+07	TNBC_SCANB	0	16q22.1,16q22.2	100113402,100130894,100302243,100379141,100506060,100506083,10164,11269,118460,146433,16,164,197258,23035,23450,25839,283970,283971,342371,342372,54768,55066,55308,55565,55697,55783,6483,6898,692111,692214,7567,7571,794,91862,92154,9798	SNORD111B,VAC14-AS1,MIR1972-1,SNORA70D,SMG1P7,DDX19A-DT,CHST4,DDX19B,EXOSC6,IL34,AARS1,AP1G1,FCSK,PHLPP2,SF3B3,COG4,PDXDC2P-NPIPB14P,CLEC18C,ATXN1L,PKD1L3,HYDIN,PDPR,DDX19A,ZNF821,VAC14,CMTR2,ST3GAL2,TAT,SNORD71,SNORD111,ZNF19,ZNF23,CALB2,MARVELD3,MTSS2,IST1
chr16_7.3e+07	16	chr16	72000001	7.4e+07	7.3e+07	TNBC_SCANB	0	16q22.2,16q22.3	100506172,1723,283902,3240,3250,342372,463,54957,83449,9785	LINC01568,DHODH,HCCAT5,HP,HPR,PKD1L3,ZFHX3,TXNL4B,PMFBP1,DHX38
chr16_7.5e+07	16	chr16	74000001	7.6e+07	7.5e+07	TNBC_SCANB	0	16q22.3,16q23.1	10428,11345,124491,1504,162239,197257,197259,23536,23563,2734,283922,3735,4166,440387,497190,54386,55159,5713,79152,79583,79726,84937,9564	CFDP1,GABARAPL2,TMEM170A,CTRB1,ZFP1,LDHD,MLKL,ADAT1,CHST5,GLG1,PDPR2P,KARS1,CHST6,CTRB2,CLEC18B,TERF2IP,RFWD3,PSMD7,FA2H,TMEM231,WDR59,ZNRF1,BCAR1
chr16_7.7e+07	16	chr16	76000001	7.8e+07	7.7e+07	TNBC_SCANB	0	16q23.1	100130958,100616172,170692,22879,283927,57687,85445	SYCE1L,MIR4719,ADAMTS18,MON1B,NUDT7,VAT1L,CNTNAP4
chr16_7.9e+07	16	chr16	78000001	80000000	7.9e+07	TNBC_SCANB	0	16q23.1,16q23.2	10143,4094,51741,57687	CLEC3A,MAF,WWOX,VAT1L
chr16_8.1e+07	16	chr16	80000001	8.2e+07	8.1e+07	TNBC_SCANB	0	16q23.2,16q23.3	100129617,100616150,114780,123775,124359,23300,2653,5336,53630,55839,56942,80790,8139,83657	LOC100129617,MIR4720,PKD1L2,C16orf46,CDYL2,ATMIN,GCSH,PLCG2,BCO1,CENPN,CMC2,CMIP,GAN,DYNLRB2
chr16_8.3e+07	16	chr16	82000001	8.4e+07	8.3e+07	TNBC_SCANB	1	16q23.3	100422853,1012,10200,23417,29948,3281,3294,93517	MIR3182,CDH13,MPHOSPH6,MLYCD,OSGIN1,HSBP1,HSD17B2,SDR42E1
chr16_8.5e+07	16	chr16	84000001	8.6e+07	8.5e+07	TNBC_SCANB	0	16q23.3,16q24.1	100302261,100847022,10328,123872,1327,146167,161931,197196,23199,23406,339145,3394,400548,404550,51659,54550,55625,57707,58189,79786,83693,83716,8720,9013,9100,93107,9764,9914	MIR1910,MIR5093,EMC8,DNAAF1,COX4I1,SLC38A8,ADAD2,LINC00311,GSE1,COTL1,CIBAR2,IRF8,LINC02139,C16orf74,GINS2,NECAB2,ZDHHC7,MEAK7,WFDC1,KLHL36,HSDL1,CRISPLD2,MBTPS1,TAF1C,USP10,KCNG4,KIAA0513,ATP2C2
chr16_8.7e+07	16	chr16	86000001	8.8e+07	8.7e+07	TNBC_SCANB	1	16q24.1,16q24.2	100506581,146512,146513,2294,2300,2303,23174,400550,54758,54971,57338,64779,732275,763,79791,8140,81631	C16orf95,FLJ30679,LINC02135,FOXF1,FOXL1,FOXC2,ZCCHC14,FENDRR,KLHDC4,BANP,JPH3,MTHFSD,LINC00917,CA5A,FBXO31,SLC7A5,MAP1LC3B
chr16_8.9e+07	16	chr16	88000001	90000000	8.9e+07	TNBC_SCANB	0	16q24.2,16q24.3	100128881,100287036,100616167,100847057,1013,10381,115992,124044,124045,124245,146429,1535,161882,1800,197187,197320,197322,2175,22980,2588,27132,27189,283860,29123,333929,348180,353,390748,400558,4157,4597,5119,51693,54971,606500,6137,6687,81620,84501,84627,8558,863,92822,9605,9780	VPS9D1-AS1,LOC100287036,MIR4722,MIR5189,CDH15,TUBB3,RNF166,SPATA2L,SPATA33,ZC3H18,SLC22A31,CYBA,ZFPM1,DPEP1,SNAI3-AS1,ZNF778,ACSF3,FANCA,TCF25,GALNS,CPNE7,IL17C,LINC00304,ANKRD11,SNAI3,CTU2,APRT,PABPN1L,LINC02138,MC1R,MVD,CHMP1A,TRAPPC2L,BANP,SNORD68,RPL13,SPG7,CDT1,SPIRE2,ZNF469,CDK10,CBFA2T3,ZNF276,VPS9D1,PIEZO1
chr16_90177377	16	chr16	90000001	90354753	90177377	TNBC_SCANB	0	16q24.3	100130015,10381,11105,172,2622,54849,750,79007,92806	URAHP,TUBB3,PRDM7,AFG3L1P,GAS8,DEF8,GAS8-AS1,DBNDD1,CENPBD1P
chr17_1e+06	17	chr17	1	2000000	1000000	TNBC_SCANB	0	17p13.3	100131454,100306951,100422835,100506388,10594,114826,124641,124935,124997,1398,146760,1801,23293,286753,29,29928,3090,359845,400566,406921,406994,407004,4641,50628,51031,5176,51763,5306,5345,55178,55275,6117,64359,727857,727910,7531,79850,83547,8447,84981,8578,9501	DBIL5P,PITPNA-AS1,MIR3183,RPH3AL-AS1,PRPF8,SMYD4,OVCA2,SLC43A2,WDR81,CRK,RTN4RL1,DPH1,SMG6,TRARG1,ABR,TIMM22,HIC1,RFLNB,C17orf97,MIR132,MIR212,MIR22,MYO1C,GEMIN4,GLOD4,SERPINF1,INPP5K,PITPNA,SERPINF2,MRM3,VPS53,RPA1,NXN,BHLHA9,TLCD2,YWHAE,TLCD3A,RILP,DOC2B,MIR22HG,SCARF1,RPH3AL
chr17_3e+06	17	chr17	2000001	4000000	3000000	TNBC_SCANB	0	17p13.3,17p13.2	100302208,100533970,1497,162514,23108,23140,23277,23293,23729,26189,284009,30851,3682,390756,4335,443,489,4991,4994,4995,5023,5026,5048,55421,55720,63826,653166,692207,692208,7442,79066,83460,8383,8386,8387,8388,8390,83903,8392,84254,84690,9905	MIR1253,P2RX5-TAX1BP3,CTNS,TRPV3,RAP1GAP2,ZZEF1,CLUH,SMG6,SHPK,OR1A2,LOC284009,TAX1BP3,ITGAE,OR3A4P,MNT,ASPA,ATP2A3,OR1D2,OR3A1,OR3A2,P2RX1,P2RX5,PAFAH1B1,NCBP3,TSR1,SRR,OR1D4,SNORD91A,SNORD91B,TRPV1,METTL16,EMC6,OR1A1,OR1D5,OR1E1,OR1E2,OR1G1,HASPIN,OR3A3,CAMKK1,SPATA22,SGSM2
chr17_5e+06	17	chr17	4000001	6000000	5000000	TNBC_SCANB	0	17p13.2	100130311,100130950,101559451,10514,10749,1145,124936,124961,124975,124976,201305,2027,22861,23125,23140,23302,246,26001,27043,2811,284013,339166,342527,388323,388324,388325,400569,409,4927,50488,51009,51479,5216,5338,55065,56919,5694,58191,708,728392,7326,7775,79003,8402,84225,84268,84622,9032,9098,9135,9552	C17orf107,ZNF594-DT,PELP1-DT,MYBBP1A,KIF1C,CHRNE,CYB5D2,ZFP3,GGT6,SPNS2,SPNS3,ENO3,NLRP1,CAMTA2,ZZEF1,WSCD1,ALOX15,RNF167,PELP1,GP1BA,VMO1,LOC339166,SMTNL2,GLTPD2,INCA1,SCIMP,MED11,ARRB2,NUP88,MINK1,DERL2,ANKFY1,PFN1,PLD2,SLC52A1,DHX33,PSMB6,CXCL16,C1QBP,LOC728392,UBE2G1,ZNF232,MIS12,SLC25A11,ZMYND15,RPAIN,ZNF594,TM4SF5,USP6,RABEP1,SPAG7
chr17_7e+06	17	chr17	6000001	8000000	7000000	TNBC_SCANB	0	17p13.2,17p13.1	100422983,100506713,100506755,100529209,100529211,100533955,100616401,100616466,100652883,10462,1107,112483,11337,1140,116840,118432,124637,1366,146754,147040,162515,162517,1742,1856,1949,1984,201232,201243,2256,23135,23302,23399,23587,23746,239,242,245,247,254863,255877,26168,26781,284023,284111,284114,2874,3000,339168,37,374768,407977,432,433,442898,482,51003,51087,5430,54478,54739,55135,57048,…	MIR4314,ALOX12-AS1,MIR497HG,RNASEK-C17orf49,TMEM256-PLSCR3,SENP3-EIF4A1,MIR4520-1,MIR4520-2,ALOX15P1,CLEC10A,CHD3,SAT2,GABARAP,CHRNB1,CNTROB,RPL29P2,CYB5D1,CLDN7,DNAH2,KCTD11,SLC16A11,FBXO39,DLG4,DVL2,EFNB3,EIF5A,SLC16A13,SPEM2,FGF11,KDM6B,WSCD1,CTDNEP1,ELP5,AIPL1,ALOX12,ALOX12B,ALOX12P2,ALOX15B,TMEM256,BCL6B,SENP3,SNORA67,RNF227,SLC13A5,TMEM102,GPS2,GUCY2D,TMEM95,ACADVL,SPEM1,TNFSF12-TNFSF13,ASG…
chr17_9e+06	17	chr17	8000001	10000000	9000000	TNBC_SCANB	0	17p13.1	100128288,100500892,100616406,124739,124751,146845,146849,146850,146852,162387,201140,22899,23533,284029,29098,388333,399512,4628,5187,5198,54785,59344,5957,6154,643904,6844,80169,81565,84314,84667,8522,9212,9340,9423,9482	LOC100128288,MIR4521,USP43,KRBA2,CFAP52,CCDC42,PIK3R6,ODF4,MFSD6L,DHRS7C,ARHGEF15,PIK3R5,LINC00324,RANGRF,SPDYE4,SLC25A35,MYH10,PER1,PFAS,BORCS6,ALOXE3,RCVRN,RPL26,RNF222,VAMP2,CTC1,NDEL1,TMEM107,HES7,GAS7,AURKB,GLP2R,NTN1,STX8
chr17_1.1e+07	17	chr17	10000001	1.2e+07	1.1e+07	TNBC_SCANB	0	17p13.1,17p12	100126313,100289255,100506898,101101775,1770,388335,388336,4619,4620,4621,4622,4626,56985,6341,6416,644139,7566,8522,8735	MIR744,TMEM238L,MAGOH2P,TMEM220-AS1,DNAH9,TMEM220,SHISA6,MYH1,MYH2,MYH3,MYH4,MYH8,ADPRM,SCO1,MAP2K4,PIRT,ZNF18,GAS7,MYH13
chr17_1.3e+07	17	chr17	12000001	1.4e+07	1.3e+07	TNBC_SCANB	0	17p12	100874058,1352,284034,60528,6416,93649,94158,9912,9955	COX10-DT,COX10,LINC00670,ELAC2,MAP2K4,MYOCD,CDRT15P1,ARHGAP44,HS3ST3A1
chr17_1.5e+07	17	chr17	14000001	1.6e+07	1.5e+07	TNBC_SCANB	0	17p12,17p11.2	100533496,100616125,10626,125150,1352,136,146822,201158,284040,353149,374286,4213,5376,54902,57335,644694,64518,84815,94150,9611,9953	TVP23C-CDRT4,MIR4731,TRIM16,ZSWIM7,COX10,ADORA2B,CDRT15,TVP23C,CDRT4,TBC1D26,FBXW10B,MEIS3P1,PMP22,TTC19,ZNF286A,CDRT15P2,TEKT3,MGC12916,CDRT7,NCOR1,HS3ST3B1
chr17_1.7e+07	17	chr17	16000001	1.8e+07	1.7e+07	TNBC_SCANB	1	17p11.2	100129396,100302124,10400,10743,125144,140771,140776,146691,162632,1819,201161,201163,201164,23164,23495,26800,388341,400578,51393,51655,55090,56953,57336,57547,6720,692087,692106,693120,7314,79018,83450,8533,91647,9487,9611,9720	FAM106C,MIR1288,PEMT,RAI1,SNHG29,SMCR5,TOM1L2,USP32P1,DRG2,CENPV,FLCN,PLD6,MPRIP,TNFRSF13B,SNORD49A,LRRC75A,KRT16P2,TRPV2,RASD1,MED9,NT5M,ZNF287,ZNF624,SREBF1,SNORD49B,SNORD65,MIR33B,UBB,GID4,DRC3,COPS3,ATPAF2,PIGL,NCOR1,CCDC144A
chr17_1.9e+07	17	chr17	18000001	20000000	1.9e+07	TNBC_SCANB	0	17p11.2	100302256,100874018,100874309,10517,10750,11216,125170,125206,140775,146802,147166,1819,218,220594,224,22905,2310,2314,254272,27077,284047,339240,3996,400581,4239,51030,51168,54890,55244,5598,5636,644815,645027,6470,654346,677885,7156,729252,729288,7732,80039,92521,9706	MIR1180,EPN2-AS1,EPN2-IT1,FBXW10,GRAP,AKAP10,MIEF2,SLC5A10,SMCR8,SLC47A2,TRIM16L,DRG2,ALDH3A1,USP32P2,ALDH3A2,EPN2,FOXO3B,FLII,TBC1D28,B9D1,CCDC144BP,KRT17P5,LLGL1,GRAPL,MFAP4,TVP23B,MYO15A,ALKBH5,SLC47A1,MAPK7,PRPSAP2,FAM83G,EVPLL,SHMT1,LGALS9C,SNORA59A,TOP3A,KRT16P1,ZNF286B,RNF112,FAM106A,SPECC1,ULK2
chr17_2.1e+07	17	chr17	20000001	2.2e+07	2.1e+07	TNBC_SCANB	0	17p11.2	100287072,23326,256223,256302,25979,284123,284124,284194,339184,339263,348254,3768,5606,644945,8834,92521	LOC100287072,USP22,CDRT15L2,NATD1,DHRS7B,FAM27E5,FLJ36000,LGALS9B,CCDC144NL,LINC02693,CCDC144CP,KCNJ12,MAP2K3,KRT16P3,TMEM11,SPECC1
chr17_2.3e+07	17	chr17	22000001	2.4e+07	2.3e+07	TNBC_SCANB	0	17p11.2,17p11.1,17q11.1	100462977	MTRNR2L1
chr17_2.5e+07	17	chr17	24000001	2.6e+07	2.5e+07	TNBC_SCANB	0	17q11.1,17q11.2	100616277,26118,3965,440419,8844	MIR4522,WSB1,LGALS9,TBC1D3P5,KSR1
chr17_2.7e+07	17	chr17	26000001	2.8e+07	2.7e+07	TNBC_SCANB	0	17q11.2	100506436,100616122,100616273,100616385,100616388,100861437,10615,113235,116236,116238,124923,124925,124930,1411,147007,147011,147015,201229,230,23098,2319,23614,23615,26073,26284,26772,26773,26808,26809,27346,284085,284086,28964,399687,406936,4843,51268,51701,55731,574411,57532,57551,57649,6147,6388,645832,6830,7126,7448,83871,8456,84940,85464,90313,90410,9058,9094,9220,94005,9618,9703	SPAG5-AS1,MIR4523,MIR451B,MIR4732,MIR4723,SPAG5,SLC46A1,ABHD15,TLCD1,RSKR,SEZ6,ANKRD13B,CRYBA1,TMEM199,PROCA1,DHRS13,LYRM9,ALDOC,SARM1,FLOT2,PPY2P,PYY2,POLDIP2,ERAL1,SNORD4B,SNORD4A,SNORD42B,SNORD42A,TMEM97,KRT18P55,NEK8,GIT1,MYO18A,MIR144,NOS2,PIPOX,NLK,FAM222B,MIR451A,NUFIP2,TAOK1,PHF12,RPL23A,SDF2,SEBOX,SUPT6H,TNFAIP1,VTN,RAB34,FOXN1,CORO6,SSH2,TP53I13,IFT20,SLC13A2,UNC119,PIGS,TRAF4,BLTP2
chr17_2.9e+07	17	chr17	28000001	30000000	2.9e+07	TNBC_SCANB	1	17q11.2	100126356,100423003,100616248,100616266,100616449,1362,147172,2123,2124,26083,374786,388364,406968,440423,4763,494335,4974,503645,51379,55803,642,6459,6532,79736,79915,84081,84282,84440,85464,9527	MIR365B,MIR3184,MIR4724,MIR4733,MIR4725,CPD,LRRC37BP1,EVI2A,EVI2B,TBC1D29P,EFCAB5,TMIGD1,MIR193A,SUZ12P1,NF1,MIR423,OMG,DPRXP4,CRLF3,ADAP2,BLMH,SH3GL1P2,SLC6A4,TEFM,ATAD5,NSRP1,RNF135,RAB11FIP4,SSH2,GOSR1
chr17_3.1e+07	17	chr17	30000001	3.2e+07	3.1e+07	TNBC_SCANB	0	17q11.2,17q12	100506677,114659,124912,162494,23512,26022,40,4642,503640,55288,55352,55813,5717,64149,6458,693217,7756,8851	AA06,LRRC37B,SPACA3,RHBDL3,SUZ12,TMEM98,ASIC2,MYO1D,ARGFXP2,RHOT1,COPRS,UTP6,PSMD11,C17orf75,SH3GL1P1,MIR632,ZNF207,CDK5R1
chr17_3.3e+07	17	chr17	32000001	3.4e+07	3.3e+07	TNBC_SCANB	0	17q12	100506736,100529207,10693,117584,124842,146857,146861,146862,162394,163,342618,3980,40,400591,5193,54475,54752,55106,5892,6346,6347,6354,6355,6356,6357,692076,91603,91607	SLFN12L,RAD51L3-RFFL,CCT6B,RFFL,TMEM132E,SLFN13,SLC35G3,UNC45B,SLFN5,AP2B1,SLFN14,LIG3,ASIC2,TMEM132E-DT,PEX12,NLE1,FNDC8,SLFN12,RAD51D,CCL1,CCL2,CCL7,CCL8,CCL11,CCL13,SNORD7,ZNF830,SLFN11
chr17_3.5e+07	17	chr17	34000001	3.6e+07	3.5e+07	TNBC_SCANB	0	17q12	100422969,11056,11072,11276,146853,163,201299,246176,256957,26574,284098,284099,31,348249,388372,3975,414059,414060,414062,57151,6348,6349,6351,6352,6358,6359,6360,6362,6368,654341,6871,729877,79148,79154,79893,79922,80179,8148,91608,9326	MIR2909,DDX52,DUSP14,SYNRG,C17orf50,AP2B1,RDM1,GAS2L2,HEATR9,AATF,PIGW,C17orf78,ACACA,CCL15-CCL14,CCL4L1,LHX1,TBC1D3B,TBC1D3C,CCL3L3,LYZL6,CCL3,CCL3L1,CCL4,CCL5,CCL14,CCL15,CCL16,CCL18,CCL23,TADA2A,TBC1D3H,MMP28,DHRS11,GGNBP2,MRM1,MYO19,TAF15,RASL10B,ZNHIT3
chr17_3.7e+07	17	chr17	36000001	3.8e+07	3.7e+07	TNBC_SCANB	0	17q12	100131347,100170841,100505576,100616132,100616153,100616203,100616416,10948,11056,2064,22806,284100,284106,2886,30837,342666,342667,388381,390790,3927,4302,440434,440435,4761,494188,51755,5409,5469,54883,5691,57125,57636,6143,619505,6928,7703,782,80725,8396,84152,84299,84311,84961,8557,93210,9349	RDM1P5,EPOP,LINC00672,MIR4728,MIR4726,MIR4734,MIR4727,STARD3,DDX52,ERBB2,IKZF3,YWHAEP7,CISD3,GRB7,SOCS7,LRRC37A11P,STAC2,C17orf98,ARL5C,LASP1,MLLT6,NPEPPSP1,GPR179,NEUROD2,FBXO47,CDK12,PNMT,MED1,CWC25,PSMB3,PLXDC1,ARHGAP23,RPL19,SNORA21,HNF1B,PCGF2,CACNB1,SRCIN1,PIP4K2B,PPP1R1B,MIEN1,MRPL45,FBXL20,TCAP,PGAP3,RPL23
chr17_3.9e+07	17	chr17	38000001	40000000	3.9e+07	TNBC_SCANB	1	17q12,17q21.1,17q21.2	100132386,100132476,100505591,100505724,100505753,100505782,100507608,100533177,101340251,10209,10609,115024,1236,124626,125111,125113,125115,1440,147093,147179,147183,147184,162605,192666,22794,22806,2520,25984,284110,284116,317719,339287,342574,3487,353288,3728,3857,3858,3859,3860,3861,3866,3868,3872,3880,3881,3882,3883,3884,3885,3886,390792,51195,54474,55876,5709,5914,60681,653240,6605,7067,71…	KRTAP4-9,KRTAP4-7,LRRC3C,KRTAP9-7,KRTAP16-1,LOC100505782,KRTAP9-6,KRTAP29-1,SNORD124,EIF1,P3H4,NT5C3B,CCR7,ZPBP2,GJD3,KRT222,KRT40,CSF3,LINC00974,WIPF2,KRT25,KRT10-AS1,KRT28,KRT24,CASC3,IKZF3,GAST,KRT23,GSDMA,KRT42P,KLHL10,MSL1,KRT27,IGFBP4,KRT26,JUP,KRT9,KRT10,KRT12,KRT13,KRT14,KRT15,KRT16,KRT17,KRT19,KRT31,KRT32,KRT33A,KRT33B,KRT34,KRT35,KRT39,RAPGEFL1,KRT20,GSDMB,PSMD3,RARA,FKBP10,KRTAP4-11,SM…
chr17_4.1e+07	17	chr17	40000001	4.2e+07	4.1e+07	TNBC_SCANB	0	17q21.2,17q21.31	100130581,100190938,100313779,100847046,100874261,100885848,100885850,10197,10230,10266,10493,113277,124817,1267,146894,146923,162427,1659,1845,201181,2118,2145,23415,23591,2538,2648,27175,2826,284067,284119,28511,28958,29893,3060,314,317719,3292,3430,379,388387,4077,4222,4355,4356,4669,47,50964,535,55175,5878,6155,65266,672,6774,6776,6777,6945,7266,7283,79132,79990,80347,80755,8153,83538,84313,8…	LINC00910,RAMP2-AS1,MIR2117,MIR5010,CCDC200,PTGES3L,PTGES3L-AARSD1,PSME3,NBR2,RAMP2,VAT1,TMEM106A,CNTD1,CNP,CD300LG,RUNDC1,RETREG3,DHX8,DUSP3,ZNF385C,ETV4,EZH1,KCNH4,FAM215A,G6PC1,KAT2A,TUBG2,CCR10,CFAP97D1,CAVIN1,NKIRAS2,COA3,PSMC3IP,HCRT,AOC2,KLHL10,HSD17B1,IFI35,ARL4D,LINC00671,NBR1,MEOX1,MPP2,MPP3,NAGLU,ACLY,SOST,ATP6V0A1,KLHL11,RAB5C,RPL27,WNK4,BRCA1,STAT3,STAT5A,STAT5B,MLX,DNAJC7,TUBG1,DHX5…
chr17_4.3e+07	17	chr17	42000001	4.4e+07	4.3e+07	TNBC_SCANB	0	17q21.31	100133991,10014,10052,10614,10882,10900,113026,124783,124790,124801,124808,146909,162417,23131,2535,2670,284069,284071,2896,339201,3674,388389,4185,4836,51629,51751,5539,5697,56970,6521,7343,752,78995,79089,79777,79877,80174,84336,9020,92579,92591,9343	MAP3K14-AS1,HDAC5,GJC1,HEXIM1,C1QL1,RUNDC3A,PLCD3,SPATA32,HEXIM2,LSM12,CCDC43,KIF18B,NAGS,GPATCH8,FZD2,GFAP,FAM171A2,MEIOC,GRN,ASB16-AS1,ITGA2B,CCDC103,ADAM11,NMT1,SLC25A39,HIGD1B,PPY,PYY,ATXN7L3,SLC4A1,UBTF,FMNL1,HROB,TMUB2,ACBD4,DCAKD,DBF4B,TMEM101,MAP3K14,G6PC3,ASB16,EFTUD2
chr17_4.5e+07	17	chr17	44000001	4.6e+07	4.5e+07	TNBC_SCANB	0	17q21.31,17q21.32	100847067,114881,124989,124995,30009,3690,3837,388394,4635,653479,6668,7473,7484,80320,90506,90507,9520,9570,9755,996	MIR5089,OSBPL7,EFCAB13,MRPL10,TBX21,ITGB3,KPNB1,RPRML,MYL4,MRPL45P2,SP2,WNT3,WNT9B,SP6,LRRC46,SCRN2,NPEPPS,GOSR2,TBKBP1,CDC27
chr17_4.7e+07	17	chr17	46000001	4.8e+07	4.7e+07	TNBC_SCANB	0	17q21.32,17q21.33	100302211,100422978,100874362,10237,10241,10481,10642,10951,11143,11248,11267,124871,124872,162466,22834,255061,2695,2793,284076,29916,3211,3212,3213,3214,3215,3216,3217,3218,3219,360205,404266,406902,406943,406972,4779,4804,51225,51226,516,5245,55163,65264,6668,729220,79170,80279,81558,8405,84366,8631	MIR1203,MIR3185,HOXB-AS1,SLC35B1,CALCOCO2,HOXB13,IGF2BP1,CBX1,KAT7,NXPH3,SNF8,FLJ40194,B4GALNT2,PHOSPHO1,ZNF652,TAC4,GIP,GNGT2,TTLL6,SNX11,HOXB1,HOXB2,HOXB3,HOXB4,HOXB5,HOXB6,HOXB7,HOXB8,HOXB9,PRAC2,HOXB-AS3,MIR10A,MIR152,MIR196A1,NFE2L1,NGFR,ABI3,COPZ2,ATP5MC1,PHB1,PNPO,UBE2Z,SP2,FLJ45513,PRR15L,CDK5RAP3,FAM117A,SPOP,PRAC1,SKAP1
chr17_4.9e+07	17	chr17	48000001	50000000	4.9e+07	TNBC_SCANB	0	17q21.33	10140,1101,124857,1277,146956,162461,1747,1748,201191,253962,284080,3675,373861,400604,4830,4831,51096,51264,5164,51747,54799,55018,55040,55316,55379,56934,64132,6442,64847,654364,80221,84073,84687,8714,8913,9043,91369	TOB1,CHAD,WFIKKN2,COL1A1,EME1,TMEM92,DLX3,DLX4,SAMD14,CACNA1G-AS1,PICART1,ITGA3,H1-9P,TOB1-AS1,NME1,NME2,UTP18,MRPL27,PDK2,LUC7L3,MBTD1,ANKRD40CL,EPN3,RSAD1,LRRC59,CA10,XYLT2,SGCA,SPATA20,NME1-NME2,ACSF2,MYCBPAP,PPP1R9B,ABCC3,CACNA1G,SPAG9,ANKRD40
chr17_5.1e+07	17	chr17	50000001	5.2e+07	5.1e+07	TNBC_SCANB	0	17q21.33,17q22	100506650,56934,84643	LINC02876,CA10,KIF2B
chr17_5.3e+07	17	chr17	52000001	5.4e+07	5.3e+07	TNBC_SCANB	0	17q22	10040,1353,23531,252983,3131,55273,58488	TOM1L1,COX11,MMD,STXBP4,HLF,TMEM100,PCTP
chr17_5.5e+07	17	chr17	54000001	5.6e+07	5.5e+07	TNBC_SCANB	0	17q22	100500827,124540,162282,246754,339210,376412,404093,51649,59342,7706,8161,8165,8526,9241	MIR3614,MSI2,ANKFN1,MTVR2,C17orf67,RNF126P1,CUEDC1,MRPS23,SCPEP1,TRIM25,COIL,AKAP1,DGKE,NOG
chr17_5.7e+07	17	chr17	56000001	5.8e+07	5.7e+07	TNBC_SCANB	0	17q22,17q23.1	100506779,100616204,100616220,1213,124535,124538,140735,22843,26689,284083,284161,348235,388403,4025,404093,406934,406991,407027,4353,4591,51174,51651,5414,54894,54903,55181,55545,55771,56155,5889,6198,6426,6827,768216,7716,79665,81671,8288,9110,9256	TSPOAP1-AS1,MIR4729,MIR4736,CLTC,HSF5,OR4D2,DYNLL2,PPM1E,OR4D1,GDPD1,SKA2,YPEL2,LPO,CUEDC1,MIR142,MIR21,MIR301A,MPO,TRIM37,TUBD1,PTRH2,SEPTIN4,RNF43,MKS1,SMG8,MSX2P1,PRR11,TEX14,RAD51C,RPS6KB1,SRSF1,SUPT4H1,MIR454,VEZF1,DHX40,VMP1,EPX,MTMR4,TSPOAP1
chr17_5.9e+07	17	chr17	58000001	60000000	5.9e+07	TNBC_SCANB	0	17q23.1,17q23.2	100616210,10513,124773,342538,388407,51136,54828,57508,6198,63897,645638,653645,653653,677681,6909,762,83990,84669,8493,9496	MIR4737,APPBP2,CHCT1,NACA2,LINC02875,RNFT1,BCAS3,INTS2,RPS6KB1,HEATR6,WFDC21P,TBC1D3P1-DHX40P1,LOC653653,SCARNA20,TBX2,CA4,BRIP1,USP32,PPM1D,TBX4
chr17_6.1e+07	17	chr17	60000001	6.2e+07	6.1e+07	TNBC_SCANB	0	17q23.2,17q23.3	10238,11011,11325,117246,1442,1443,1444,146771,146779,1534,162333,1636,26115,2688,2689,339175,4215,440452,51204,57003,5705,57508,6603,729683,80774,81033,92335,9902,9969	DCAF7,TLK2,DDX42,FTSJ3,CSH1,CSH2,CSHL1,TCAM1P,EFCAB3,CYB561,MARCHF10,ACE,TANC2,GH1,GH2,METTL2A,MAP3K3,TBC1D3P2,TACO1,CCDC47,PSMC5,INTS2,SMARCD2,LOC729683,LIMD2,KCNH6,STRADA,MRC2,MED13
chr17_6.3e+07	17	chr17	62000001	6.4e+07	6.3e+07	TNBC_SCANB	0	17q23.3,17q24.1	100616387,100616408,10672,11232,146880,1655,201134,201283,2081,284021,3384,374819,440456,5175,55852,6329,64750,677842,692227,8313,8787,90799,92340,974	MIR3064,MIR5047,GNA13,POLG2,ARHGAP27P1,DDX5,CEP112,AMZ2P1,ERN1,MILR1,ICAM2,LRRC37A3,PLEKHM1P1,PECAM1,TEX2,SCN4A,SMURF2,SNORA50C,SNORD104,AXIN2,RGS9,CEP95,PRR29,CD79B
chr17_6.5e+07	17	chr17	64000001	6.6e+07	6.5e+07	TNBC_SCANB	0	17q24.1,17q24.2	100124536,201134,2186,25926,26207,27091,27092,284018,350,5578,5718,693219,786,9931	SNORA38B,CEP112,BPTF,NOL11,PITPNC1,CACNG5,CACNG4,C17orf58,APOH,PRKCA,PSMD12,MIR634,CACNG1,HELZ
chr17_6.7e+07	17	chr17	66000001	6.8e+07	6.7e+07	TNBC_SCANB	0	17q24.2,17q24.3	100499466,100616316,100847008,10349,10350,10351,22901,23460,23461,3838,440461,51321,54757,55062,5573,5608,693220,9120	LINC00674,MIR4524A,MIR4524B,ABCA10,ABCA9,ABCA8,ARSG,ABCA6,ABCA5,KPNA2,ARHGAP27P2,AMZ2,FAM20A,WIPI1,PRKAR1A,MAP2K6,MIR635,SLC16A6
chr17_6.9e+07	17	chr17	68000001	70000000	6.9e+07	TNBC_SCANB	1	17q24.3	3759,3773,400617	KCNJ2,KCNJ16,KCNJ2-AS1
chr17_7.1e+07	17	chr17	70000001	7.2e+07	7.1e+07	TNBC_SCANB	0	17q24.3,17q25.1	100499467,201266,23580,283982,400619,400620,54549,55028,642843,6662,6752,84923,9382	LINC00673,SLC39A11,CDC42EP4,LINC00469,LINC00511,LINC02092,SDK2,C17orf80,CPSF4L,SOX9,SSTR2,FAM104A,COG1
chr17_7.3e+07	17	chr17	72000001	7.4e+07	7.3e+07	TNBC_SCANB	1	17q25.1	100130933,100131439,100287042,100500841,100500847,100616282,1018,10476,10871,11314,124590,124599,124602,146722,146723,201292,201294,2232,23163,23510,23558,2584,26151,283985,283987,283989,2885,2905,29115,3021,30833,30850,326624,3396,342510,347741,350383,3691,388419,3993,51,51081,51155,54868,55890,57409,57513,60386,6169,643008,64446,64978,6613,79637,79902,80022,85001,85302,85451,91107,9121,92736,93…	SMIM6,CD300LD,MIF4GD-DT,MIR3678,MIR3615,MIR4738,CDK3,ATP5PD,CD300C,CD300A,USH1G,CD300LB,KIF19,CD300LF,CD300LD-AS1,TRIM65,UNC13D,FDXR,GGA3,KCTD2,WBP2,GALK1,NAT9,FADS6,HID1,TSEN54,GRB2,GRIN2C,SAP30BP,H3-3B,NT5C,CDR2L,RAB37,MRPL58,CD300E,OTOP3,GPR142,ITGB4,BTBD17,LLGL2,ACOX1,MRPS7,JPT1,TMEM104,GPRC5C,MIF4GD,CASKIN2,SLC25A19,RPL38,SMIM5,DNAI2,MRPL38,SUMO2,ARMC7,NUP85,MYO15B,MGC16275,FBF1,UNK,TRIM47,S…
chr17_7.5e+07	17	chr17	74000001	7.6e+07	7.5e+07	TNBC_SCANB	0	17q25.1,17q25.2,17q25.3	100422851,100507218,100507246,100507351,1018,10610,10801,114757,114804,124512,146664,15,2125,2302,23210,23265,283991,353174,400624,439921,55808,5635,63893,6397,6427,654434,6730,677781,677848,677849,677850,693221,768206,79157,79651,84074,8811,8877	MIR4316,RNF157-AS1,SNHG16,LOC100507351,CDK3,ST6GALNAC2,SEPTIN9,CYGB,RNF157,METTL23,MGAT5B,AANAT,EVPL,FOXJ1,JMJD6,EXOC7,UBALD2,ZACN,LINC01973,MXRA7,ST6GALNAC1,PRPSAP1,UBE2O,SEC14L1,SRSF2,SNHG20,SRP68,SCARNA16,SNORD1A,SNORD1B,SNORD1C,MIR636,PRCD,MFSD11,RHBDF2,QRICH2,GALR2,SPHK1
chr17_7.7e+07	17	chr17	76000001	7.8e+07	7.7e+07	TNBC_SCANB	0	17q25.3	100131096,100141515,100507410,100616170,100653515,100996291,100996295,11322,114897,124583,125058,125061,146713,147138,283999,332,339221,3959,57332,57602,57690,64772,7077,7083,84733,8535,8632,9021,9144,9267,9489	C17orf99,C1QTNF1-AS1,MIR4739,CEP295NL,LINC01993,DNAH17-AS1,TMC6,C1QTNF1,CANT1,TBC1D16,AFMID,RBFOX3,TMC8,TMEM235,BIRC5,ENPP7,LGALS3BP,CBX8,USP36,TNRC6C,ENGASE,TIMP2,TK1,CBX2,CBX4,DNAH17,SOCS3,SYNGR2,CYTH1,PGS1
chr17_7.9e+07	17	chr17	78000001	80000000	7.9e+07	TNBC_SCANB	0	17q25.3	100130370,100294362,100302229,100422915,100422944,100616294,100616359,10189,10458,116729,124565,125058,146705,1468,147111,201254,201255,22994,2548,255275,256933,25794,2642,284129,284131,284184,284185,284186,339229,339230,339231,348262,388428,396,4097,440465,442906,4884,5034,51181,5148,51529,51547,55036,55666,57521,57597,57674,5831,5833,5881,6182,6448,71,724027,79058,79092,79643,80233,83882,9146,9…	LINC03048,RNF213-AS1,MIR1250,MIR3065,MIR3186,MIR4740,MIR4730,ALYREF,BAIAP2,PPP1R27,SLC38A10,TBC1D16,TEPSIN,SLC25A10,NOTUM,CENPX,LRRC45,CEP131,GAA,MYADML2,NPB,FSCN2,GCGR,SLC26A11,ENDOV,NDUFAF8,LINC00482,TMEM105,OXLD1,CCDC137,ARL16,MCRIP1,PVALEF,ARHGDIA,MAFG,BAIAP2-DT,MIR338,NPTX1,P4HB,DCXR,PDE6G,ANAPC11,SIRT7,CCDC40,NPLOC4,RPTOR,BAHCC1,RNF213,PYCR1,PCYT2,RAC3,MRPL12,SGSH,ACTG1,MIR657,ASPSCR1,CARD1…
chr17_80597606	17	chr17	80000001	81195210	80597606	TNBC_SCANB	0	17q25.3	10966,1453,146712,2194,26502,2837,284001,284004,284207,2873,3607,388574,400629,56270,5986,6398,64118,64122,6904,79415,79672,79701,79755,9123,924	RAB40B,CSNK1D,B3GNTL1,FASN,NARF,UTS2R,CCDC57,HEXD,METRNL,GPS1,FOXK2,RPL23AP87,TEX19,WDR45B,RFNG,SECTM1,DUS1L,FN3K,TBCD,CYBC1,FN3KRP,OGFOD3,ZNF750,SLC16A3,CD7
chr18_1e+06	18	chr18	1	2000000	1000000	TNBC_SCANB	0	18p11.32	1068,116,27098,494514,55556,56651,727758,7298,7525,81035,9097,9984	CETN1,ADCYAP1,CLUL1,TYMSOS,ENOSF1,LINC00470,ROCK1P1,TYMS,YES1,COLEC12,USP14,THOC1
chr18_3e+06	18	chr18	2000001	4000000	3000000	TNBC_SCANB	0	18p11.32,18p11.31	101410534,103910,10403,10627,201477,23347,645158,64863,649446,7050,727896,84034,8736,9229,9663	DLGAP1-AS4,MYL12B,NDC80,MYL12A,DLGAP1-AS3,SMCHD1,CBX3P2,METTL4,DLGAP1-AS1,TGIF1,CHORDC1P4,EMILIN2,MYOM1,DLGAP1,LPIN2
chr18_5e+06	18	chr18	4000001	6000000	5000000	TNBC_SCANB	0	18p11.31	100616244,101410534,147525,23136,284215,339290,642597,645355,645369,7541,91133,9229	MIR3976,DLGAP1-AS4,LINC00526,EPB41L3,DLGAP1-AS5,LINC00667,AKAIN1,MIR3976HG,TMEM200C,ZBTB14,L3MBTL4,DLGAP1
chr18_7e+06	18	chr18	6000001	8000000	7000000	TNBC_SCANB	0	18p11.31,18p11.23	100130480,100422840,284217,339291,400643,5797,79822,91133	LINC01387,MIR4317,LAMA1,LRRC30,LINC00668,PTPRM,ARHGAP28,L3MBTL4
chr18_9e+06	18	chr18	8000001	10000000	9000000	TNBC_SCANB	0	18p11.23,18p11.22	100192426,10928,11031,201475,23253,23255,4729,57045,5797,84203,9218,9989	LOC100192426,RALBP1,RAB31,RAB12,ANKRD12,MTCL1,NDUFV2,TWSG1,PTPRM,TXNDC2,VAPA,PPP4R1
chr18_1.1e+07	18	chr18	10000001	1.2e+07	1.1e+07	TNBC_SCANB	1	18p11.22,18p11.21	147495,2774,3613,57132,63895,65258,8774	APCDD1,GNAL,IMPA2,CHMP1B,PIEZO2,MPPE1,NAPG
chr18_1.3e+07	18	chr18	12000001	1.4e+07	1.3e+07	TNBC_SCANB	0	18p11.21	100288122,100616130,100847080,10650,10939,1149,125228,342850,3613,4158,4161,497259,55125,56907,56984,5771,753,79959,81929,84617,8731	LDLRAD4-AS1,MIR4526,MIR5190,PRELID3A,AFG3L2,CIDEA,FAM210A,ANKRD62,IMPA2,MC2R,MC5R,C18orf61,CEP192,SPIRE1,PSMG2,PTPN2,LDLRAD4,CEP76,SEH1L,TUBB6,RNMT
chr18_1.5e+07	18	chr18	14000001	1.6e+07	1.5e+07	TNBC_SCANB	0	18p11.21,18p11.1	100422907,162655,284233,374860,388468,440224,440482,644669	MIR3156-2,ZNF519,CYP4F35P,ANKRD30B,POTEC,CXADRP3,ANKRD20A5P,LOC644669
chr18_1.7e+07	18	chr18	16000001	1.8e+07	1.7e+07	TNBC_SCANB	0	18p11.1,18q11.1
chr18_1.9e+07	18	chr18	18000001	20000000	1.9e+07	TNBC_SCANB	0	18q11.1,18q11.2	100128893,100302135,114799,171586,2627,406905,406922,57534,6093,64693,6632,80000	GATA6-AS1,MIR320C1,ESCO1,ABHD3,GATA6,MIR1-2,MIR133A1,MIB1,ROCK1,CTAGE1,SNRPD1,GREB1L
chr18_2.1e+07	18	chr18	20000001	2.2e+07	2.1e+07	TNBC_SCANB	0	18q11.2	100302195,100616139,114876,125488,147463,26256,29919,3909,4864,5932,85019,8780,91768	MIR320C2,MIR4741,OSBPL1A,TTC39C,ANKRD29,CABYR,RMC1,LAMA3,NPC1,RBBP8,TMEM241,RIOK3,CABLES1
chr18_2.3e+07	18	chr18	22000001	2.4e+07	2.3e+07	TNBC_SCANB	0	18q11.2	143471,25925,55364,59340,6760,6875,729950	PSMA8,ZNF521,IMPACT,HRH4,SS18,TAF4B,LINC01915
chr18_2.5e+07	18	chr18	24000001	2.6e+07	2.5e+07	TNBC_SCANB	0	18q11.2,18q12.1	1000,147429,284252,361,728606,83539	CDH2,AQP4-AS1,KCTD1,AQP4,PCAT18,CHST9
chr18_2.7e+07	18	chr18	26000001	2.8e+07	2.7e+07	TNBC_SCANB	0	18q12.1	100302131	MIR302F
chr18_2.9e+07	18	chr18	28000001	30000000	2.9e+07	TNBC_SCANB	0	18q12.1	100652770,147407,147409,1823,1824,1825,1828,1829,1830,22878,4225,51444,54941,64762,7276,9331	DSG2-AS1,SLC25A52,DSG4,DSC1,DSC2,DSC3,DSG1,DSG2,DSG3,TRAPPC8,MEP1B,RNF138,RNF125,GAREM1,TTR,B4GALT6
chr18_3.1e+07	18	chr18	30000001	3.2e+07	3.1e+07	TNBC_SCANB	0	18q12.1	374864,441818,57565,64762,80816,8715	CCDC178,WBP11P1,KLHL14,GAREM1,ASXL3,NOL4
chr18_3.3e+07	18	chr18	32000001	3.4e+07	3.3e+07	TNBC_SCANB	0	18q12.1,18q12.2	100101467,100616257,10778,10982,125476,1837,252884,25800,2589,406963,55034,55197,55250,7572,80206,83608,84307	ZSCAN30,MIR3975,ZNF271P,MAPRE2,INO80C,DTNA,ZNF396,SLC39A6,GALNT1,MIR187,MOCOS,RPRD1A,ELP2,ZNF24,FHOD3,C18orf21,ZNF397
chr18_3.5e+07	18	chr18	34000001	3.6e+07	3.5e+07	TNBC_SCANB	0	18q12.2	100422857,25941,56853,57536,80206	MIR4318,TPGS2,CELF4,KIAA1328,FHOD3
chr18_3.7e+07	18	chr18	36000001	3.8e+07	3.7e+07	TNBC_SCANB	0	18q12.2,18q12.3	100846997,100847025,647946	MIR5583-2,MIR5583-1,MIR924HG
chr18_3.9e+07	18	chr18	38000001	40000000	3.9e+07	TNBC_SCANB	0	18q12.3	284260,5289,641516	LINC00907,PIK3C3,KC6
chr18_4.1e+07	18	chr18	40000001	4.2e+07	4.1e+07	TNBC_SCANB	0	18q12.3	284260,6014,6860	LINC00907,RIT2,SYT4
chr18_4.3e+07	18	chr18	42000001	4.4e+07	4.3e+07	TNBC_SCANB	1	18q12.3,18q21.1	100422829,115106,147339,26040,284266,494470,498,57724,6563,8170,9050	MIR4319,HAUS1,C18orf25,SETBP1,SIGLEC15,RNF165,ATP5F1A,EPG5,SLC14A1,SLC14A2,PSTPIP2
chr18_4.5e+07	18	chr18	44000001	4.6e+07	4.5e+07	TNBC_SCANB	0	18q21.1	100506888,125336,162699,201501,29906,4087,494470,51124,51224,652991,83473,84064,9063	ELOA3DP,LOXHD1,ELOA3P,ZBTB7C,ST8SIA5,SMAD2,RNF165,IER3IP1,ELOA2,SKOR2,KATNAL2,HDHD2,PIAS2
chr18_4.7e+07	18	chr18	46000001	4.8e+07	4.7e+07	TNBC_SCANB	1	18q21.1	100124516,100302257,100422865,100526842,100616366,100616420,10449,220134,220136,26790,26791,30827,4092,4152,4645,497661,54808,6139,677769,9388,9811	SNORD58C,MIR1539,MIR4320,RPL17-C18orf32,MIR4743,MIR4744,ACAA2,SKA1,CFAP53,SNORD58B,SNORD58A,CXXC1,SMAD7,MBD1,MYO5B,C18orf32,DYM,RPL17,SCARNA17,LIPG,CTIF
chr18_4.9e+07	18	chr18	48000001	50000000	4.9e+07	TNBC_SCANB	0	18q21.1,18q21.2	100287225,1630,4089,4200,51320,55520,5596,83876	LINC01630,DCC,SMAD4,ME2,MEX3C,ELAC1,MAPK4,MRO
chr18_5.1e+07	18	chr18	50000001	5.2e+07	5.1e+07	TNBC_SCANB	0	18q21.2	11201,147323,162681,1630,677819,8932	POLI,STARD6,C18orf54,DCC,SNORA37,MBD2
chr18_5.3e+07	18	chr18	52000001	5.4e+07	5.3e+07	TNBC_SCANB	0	18q21.2,18q21.31	100505474,100616290,284254,5874,6925,80323	LINC01539,MIR4529,DYNAP,RAB27B,TCF4,CCDC68
chr18_5.5e+07	18	chr18	54000001	5.6e+07	5.5e+07	TNBC_SCANB	0	18q21.31	100505549,100885779,2235,23327,23335,284257,4677,51046,5205,9352,9480	ATP8B1-AS1,LINC-ROR,FECH,NEDD4L,WDR7,BOD1L2,NARS1,ST8SIA3,ATP8B1,TXNL1,ONECUT2
chr18_5.7e+07	18	chr18	56000001	5.8e+07	5.7e+07	TNBC_SCANB	0	18q21.31,18q21.32	100616357,10892,115701,147372,23327,2922,30062,339302,390858,3998,406906,5366,55205,90701	MIR3591,MALT1,ALPK2,CCBE1,NEDD4L,GRP,RAX,CPLX4,OACYLP,LMAN1,MIR122,PMAIP1,ZNF532,SEC11C
chr18_5.9e+07	18	chr18	58000001	60000000	5.9e+07	TNBC_SCANB	0	18q21.32,18q21.33	100996669,220441,23556,28316,4160,57614,8792	LINC01544,RNF152,PIGN,CDH20,MC4R,RELCH,TNFRSF11A
chr18_6.1e+07	18	chr18	60000001	6.2e+07	6.1e+07	TNBC_SCANB	0	18q21.33,18q22.1	221241,23239,2531,284293,284294,400654,5055,5268,5271,5273,5275,54877,596,6317,6318,8710,8792,89777,89778,9525	LINC00305,PHLPP1,KDSR,HMSD,LINC01924,LINC01538,SERPINB2,SERPINB5,SERPINB8,SERPINB10,SERPINB13,ZCCHC2,BCL2,SERPINB3,SERPINB4,SERPINB7,TNFRSF11A,SERPINB12,SERPINB11,VPS4B
chr18_6.3e+07	18	chr18	62000001	6.4e+07	6.3e+07	TNBC_SCANB	0	18q22.1	1005.28	CDH7,LINC01924
chr18_6.5e+07	18	chr18	64000001	6.6e+07	6.5e+07	TNBC_SCANB	0	18q22.1	100847002,28513,643542,92126	MIR5011,CDH19,DSEL-AS1,DSEL
chr18_6.7e+07	18	chr18	66000001	6.8e+07	6.7e+07	TNBC_SCANB	0	18q22.1,18q22.2	10666,220164,25914,54495,79839,9306	CD226,DOK6,RTTN,TMX3,CCDC102B,SOCS6
chr18_6.9e+07	18	chr18	68000001	70000000	6.9e+07	TNBC_SCANB	0	18q22.2,18q22.3	100505776	LINC01541
chr18_7.1e+07	18	chr18	70000001	7.2e+07	7.1e+07	TNBC_SCANB	0	18q22.3	100505817,147381,1528,201456,29090,400655,644041,81832	LINC02582,CBLN2,CYB5A,FBXO15,TIMM21,LINC02864,C18orf63,NETO1
chr18_7.3e+07	18	chr18	72000001	7.4e+07	7.3e+07	TNBC_SCANB	0	18q22.3,18q23	10194,125704,284273,284274,339298,400657,55628,55748,644041,84735	TSHZ1,DIPK1C,PTGR3,SMIM21,LOC339298,ZNF407-AS1,ZNF407,CNDP2,C18orf63,CNDP1
chr18_7.5e+07	18	chr18	74000001	7.6e+07	7.5e+07	TNBC_SCANB	0	18q23	100131655,2587,284276,400658,4155,7776,9658	ZNF236-DT,GALR1,LINC00908,ZNF516-DT,MBP,ZNF236,ZNF516
chr18_7.7e+07	18	chr18	76000001	7.8e+07	7.7e+07	TNBC_SCANB	1	18q23	100130522,100506070,10907,22850,26251,27164,374868,440498,4772,79863,80148,84552,9150	PARD6G-AS1,RBFADN,TXNL4A,ADNP2,KCNG2,SALL3,ATP9B,HSBP1L1,NFATC1,RBFA,SLC66A2,PARD6G,CTDP1
chr18_78038624	18	chr18	78000001	78077248	78038624	TNBC_SCANB	0	18q23	84552	PARD6G
chr19_1e+06	19	chr19	1	2000000	1000000	TNBC_SCANB	0	19p13.3	10025,100288123,100302210,100422854,100616459,10272,10297,10347,10975,113178,113179,1153,116444,126353,1265,126520,126567,1455,148046,148223,148229,1675,1820,1943,1991,22904,23526,255057,255193,25759,2593,26528,27006,284451,2879,3004,339366,374291,375690,390874,399664,399844,400668,5064,51298,513,53615,5434,5442,54531,54760,55009,55643,55658,5657,566,5725,57418,57455,610,6209,6794,682,6929,79948,…	MED16,LOC100288123,MIR1909,MIR3187,MIR4745,FSTL3,APC2,ABCA7,UQCR11,SCAMP4,ADAT3,CIRBP,GRIN3B,MISP,CNN2,PLK5,C2CD4C,CSNK1G2,CIRBP-AS1,C19orf25,ATP8B3,CFD,ARID3A,EFNA2,ELANE,SBNO2,ARHGAP45,CBARP,CSNK1G2-AS1,SHC2,GAMT,DAZAP1,FGF22,ODF3L2,GPX4,GZMM,ADAMTSL5,NDUFS7,WASH5P,ONECUT3,MEX3D,LINC01002,PRSS57,PALM,THEG,ATP5F1D,MBD3,POLR2E,POLRMT,MIER2,PCSK4,FAM174C,BTBD2,RNF126,PRTN3,AZU1,PTBP1,WDR18,REXO1,H…
chr19_3e+06	19	chr19	2000001	4000000	3000000	TNBC_SCANB	0	19p13.3	100128569,100302283,100423031,10362,113177,115196,116541,126295,126306,126308,126321,126326,148252,148254,1613,166,1938,23217,23396,26517,268,26812,27134,27231,2767,2769,2788,284422,2872,29985,360200,374872,404665,4145,4616,4782,4946,51343,51690,55111,55643,56926,56928,58492,58509,60680,6449,645191,6915,693222,7064,7089,79816,80032,8175,83475,84444,84823,84839,85300,8698,8943,9546	TEKTIP1,MIR1227,MIR4321,HMG20B,IZUMO4,ZNF554,MRPL54,ZNF57,JSRP1,MOB3A,MFSD12,GIPC3,DIRAS1,ZNF555,DAPK3,TLE5,EEF2,ZFR2,PIP5K1C,TIMM13,AMH,SNORD37,TJP3,NMRK2,GNA11,GNA15,GNG7,SMIM24,MKNK2,SLC39A3,TMPRSS9,PEAK3,CACTIN-AS1,MATK,GADD45B,NFIC,OAZ1,FZR1,LSM7,PLEKHJ1,BTBD2,NCLN,SPPL2B,ZNF77,CACTIN,CELF5,SGTA,LINGO3,TBXA2R,MIR637,THOP1,TLE2,TLE6,ZNF556,SF3A2,DOHH,DOT1L,LMNB2,RAX2,ATCAY,S1PR4,AP3D1,APBA3
chr19_5e+06	19	chr19	4000001	6000000	5000000	TNBC_SCANB	0	19p13.3	100128568,100131094,10036,100616337,100616371,10148,10226,10501,116844,125988,126259,126282,126328,148022,148066,163154,170961,23030,2525,2527,2528,257000,257062,25873,284424,29128,374875,400673,407045,440503,4902,51341,51548,51588,55527,55620,55702,56005,5605,56931,56961,5802,5990,6294,645432,6455,729359,79187,80700,828,84699,84717,84954,8498,91039,9361,9667	RANBP3-DT,DPP9-AS1,CHAF1A,MIR4747,MIR4746,EBI3,PLIN3,SEMA6B,LRG1,MICOS13,TMIGD2,TNFAIP8L1,NDUFA11,TICAM1,ZNRF4,PRR22,ANKRD24,KDM4B,FUT3,FUT5,FUT6,TINCR,CATSPERD,RPL36,MIR7-3HG,UHRF1,HSD11B1L,VMAC,MIR7-3,PLIN5,NRTN,ZBTB7A,SIRT6,PIAS4,FEM1A,STAP2,YJU2,MYDGF,MAP2K2,DUS3L,SHD,PTPRS,RFX2,SAFB,ARRDC5,SH3GL1,PLIN4,FSD1,UBXN6,CAPS,CREB3L3,HDGFL2,MPND,RANBP3,DPP9,LONP1,SAFB2
chr19_7e+06	19	chr19	6000001	8000000	7000000	TNBC_SCANB	0	19p13.3,19p13.2	100128568,100128573,100131801,10045,100500888,100507588,10332,10382,10469,10908,115704,125981,125997,126003,126006,140467,199675,2015,2208,23370,284427,284428,2962,30835,326342,339390,3643,374877,388499,404217,4298,440508,497049,5609,5623,56729,56927,56949,57192,57662,5990,653656,653657,6618,6813,718,7409,79085,79230,79958,80131,80164,81616,8192,84266,8570,8740,8744,92359,92960,9322,970	RANBP3-DT,PET100,SH2D3A,MIR3940,TGFBR3L,CLEC4M,TUBB4A,TIMM44,PNPLA6,EVI5L,ACER1,MBD3L2,TRAPPC5,PCP2,ZNF358,MCEMP1,ADGRE1,FCER2,ARHGEF18,SLC25A41,MBD3L5,GTF2F1,CD209,ADGRE4P,CLEC4G,INSR,TEX45,LYPLA2P2,CTXN1,MLLT1,CLEC4GP1,FLJ25758,MAP2K7,PSPN,RETN,GPR108,XAB2,MCOLN1,CAMSAP3,RFX2,MBD3L4,MBD3L3,SNAPC2,STXBP2,C3,VAV1,SLC25A23,ZNF557,DENND1C,LRRC8E,PRR36,ACSBG2,CLPP,ALKBH7,KHSRP,TNFSF14,TNFSF9,CRB3,PE…
chr19_9e+06	19	chr19	8000001	10000000	9000000	TNBC_SCANB	1	19p13.2	100507567,100529215,100847049,10469,10781,125958,125962,125963,147741,148156,162993,162998,1994,256949,26648,284382,284383,284385,374879,390882,390883,4542,4670,4701,51129,51257,51293,5300,54811,54850,57693,59286,6234,6370,729648,7675,7730,79088,79603,81794,84106,84330,84467,84527,85509,9230,93134,93145,94025	RAB11B-AS1,ZNF559-ZNF177,MIR4999,TIMM44,ZNF266,OR7D4,OR7G1,OR1M1,ZNF560,ZNF558,ZNF846,OR7D2,ELAVL1,KANK3,OR7E24,ACTL9,OR2Z1,ZNF561-AS1,ZNF699,OR7G2,OR7G3,MYO1F,HNRNPM,NDUFA7,ANGPTL4,MARCHF2,CD320,PIN1,ZNF562,FBXL12,ZNF317,UBL5,RPS28,CCL25,ZNF812P,ZNF121,ZNF177,ZNF426,CERS4,ADAMTS10,PRAM1,ZNF414,FBN3,ZNF559,MBD3L1,RAB11B,ZNF561,OLFM2,MUC16
chr19_1.1e+07	19	chr19	10000001	1.2e+07	1.1e+07	TNBC_SCANB	2	19p13.2	100113382,100125288,100302213,100302226,100422925,10053,100616425,1032,10498,11018,11140,112812,115948,115950,125950,126068,126069,126070,126074,126075,1264,147727,147841,1785,1786,1995,199692,2057,255809,25959,26526,3383,3385,3386,3609,374882,388503,3949,401898,406976,5032,50509,50700,51073,51295,5141,53637,54,55337,55552,5589,55908,56342,57139,57153,57572,64748,65095,6597,692229,692312,693223,7…	SNORD105B,ZGLP1,MIR1181,MIR1238,MIR4322,AP1M2,MIR4748,CDKN2D,CARM1,TMED1,CDC37,FDX2,ODAD3,ZNF653,RAVER1,ZNF441,ZNF491,ZNF440,SWSAP1,CCDC159,CNN1,ILF3-DT,SPC24,DNM2,DNMT1,ELAVL3,ZNF627,EPOR,C19orf38,KANK2,TSPAN16,ICAM1,ICAM3,ICAM4,ILF3,TMEM205,C3P1,LDLR,ZNF833P,MIR199A1,P2RY11,COL5A3,RDH8,MRPL4,ECSIT,PDE4A,S1PR5,ACP5,SHFL,ZNF823,PRKCSH,ANGPTL8,PPAN,RGL3,SLC44A2,DOCK6,PLPPR2,KRI1,SMARCA4,SNORD105,P…
chr19_1.3e+07	19	chr19	12000001	1.4e+07	1.3e+07	TNBC_SCANB	0	19p13.2,19p13.13,19p13.12	100529855,10224,10535,10661,112939,147837,163049,163050,163051,163059,1725,1777,199699,2193,22983,256126,2639,26810,284390,284391,284454,28974,29911,30000,342977,3726,388507,4066,406957,4125,439,4784,51398,51710,54831,55621,574457,57474,5886,65249,7001,729747,7568,7620,7695,773,79002,79173,79973,811,81576,83546,84245,84261,84292,8677,90480,90576,90589,90592,9592	ZNF625-ZNF20,ZNF443,RNASEH2A,KLF1,NACC1,ZNF563,ZNF791,ZNF564,ZNF709,ZNF433,DHPS,DNASE2,DAND5,FARSA,MAST1,SYCE2,GCDH,SNORD41,ZNF763,ZNF844,MIR23AHG,C19orf53,HOOK2,TNPO2,NANOS3,JUNB,ZNF788P,LYL1,MIR181C,MAN2B1,GET3,NFIX,WDR83OS,ZNF44,BEST2,TRMT1,MIR181D,ZNF490,RAD23A,ZSWIM4,PRDX2,ZNF878,ZNF20,ZNF69,ZNF136,CACNA1A,TRIR,BRME1,ZNF442,CALR,YJU2B,RTBDN,MRI1,FBXW9,WDR83,STX10,GADD45GIP1,ZNF799,ZNF625,ZNF…
chr19_1.5e+07	19	chr19	14000001	1.6e+07	1.5e+07	TNBC_SCANB	0	19p13.12	100302127,100507373,10212,10270,10755,10994,11283,113230,114770,117579,126370,126402,126410,22859,23476,23581,26333,26532,26538,26539,26658,26659,26664,26993,284433,30817,3337,342979,388512,388514,390892,4051,4713,4854,54862,5566,55723,5585,5731,58525,5989,646457,64926,6511,652995,66002,693224,79173,79852,79883,84449,84658,8529,85360,90378,90379,9466,9524,976	MIR1470,ADGRL1-AS1,DDX39A,AKAP8,GIPC1,ILVBL,CYP4F8,MISP3,PGLYRP2,RLN3,OR1I1,CCDC105,CYP4F22,ADGRL1,BRD4,CASP14,OR7A17,OR10H3,OR10H2,OR10H1,OR7C2,OR7A5,OR7C1,AKAP8L,OR10H5,ADGRE2,DNAJB1,PALM3,CLEC17A,CYP4F24P,OR7A10,CYP4F3,NDUFB7,NOTCH3,CC2D1A,PRKACA,ASF1B,PKN1,PTGER1,WIZ,RFX1,C19orf67,RASAL3,SLC1A6,UCA1,CYP4F12,MIR639,BRME1,EPHX3,PODNL1,ZNF333,ADGRE3,CYP4F2,SYDE1,SAMD1,DCAF15,IL27RA,TECR,ADGRE5
chr19_1.7e+07	19	chr19	16000001	1.8e+07	1.7e+07	TNBC_SCANB	0	19p13.12,19p13.11	100130519,10331,10365,10523,115861,117286,125972,126536,126541,126549,148231,199786,2063,23025,23149,23309,25796,26017,26780,27151,284434,29086,3640,3718,376497,4218,4650,55201,55850,57719,57834,58513,6142,64981,6528,684,7171,79016,79041,79086,79575,79629,79709,79939,83483,83878,84167,84705,84941,8529,8907,9002,93323,93343,9441	TMEM221,B3GNT3,KLF2,CHERP,NXNL1,CIB3,CALR3,LINC00661,OR10H4,ANKLE1,LINC00905,NIBAN3,NR2F6,UNC13A,FCHO1,SIN3B,PGLS,FAM32A,SNORA68,CPAMD8,NWD1,BABAM1,INSL3,JAK3,SLC27A1,RAB8A,MYO9B,MAP1S,USE1,ANO8,CYP4F11,EPS15L1,RPL18A,MRPL34,SLC5A5,BST2,TPM4,DDA1,TMEM38A,SMIM7,ABHD8,OCEL1,COLGALT1,SLC35E1,PLVAP,USHBP1,C19orf44,GTPBP3,HSH2D,CYP4F2,AP1M1,F2RL3,HAUS8,MVB12A,MED26
chr19_1.9e+07	19	chr19	18000001	20000000	1.9e+07	TNBC_SCANB	0	19p13.11,19p12	100271849,100422833,100422943,10147,10437,10715,11316,115098,126364,126382,1311,1463,148113,170463,23031,23373,23383,23770,25789,25804,2657,27106,284439,284440,3594,3727,374887,3780,404037,4207,440515,51079,51291,5143,51477,5296,53345,54555,54815,54858,54929,55049,55295,56242,57130,57794,5864,5976,6528,729966,729991,7311,7561,79036,80714,80726,8178,83983,84769,8625,9170,9244,93436,94039,9454,9518	MEF2B,MIR3188,MIR3189,SUGP2,IFI30,CERS1,COPE,CCDC124,LRRC25,NR2C2AP,COMP,NCAN,CILP2,SSBP4,MAST3,CRTC1,MAU2,FKBP8,TMEM59L,LSM4,GDF1,ARRDC2,SLC25A42,LINC00663,IL12RB1,JUND,YJEFN3,KCNN1,HAPLN4,BORCS8-MEF2B,ZNF506,NDUFA13,GMIP,PDE4C,ISYNA1,PIK3R2,TM6SF2,DDX49,GATAD2A,PGPEP1,TMEM161A,REX1BD,KLHL26,ZNF253,ATP13A1,SUGP1,RAB3A,UPF1,SLC5A5,LOC729966,BORCS8,UBA52,ZNF14,KXD1,PBX4,IQCN,ELL,TSSK6,MPV17L2,RFXA…
chr19_2.1e+07	19	chr19	20000001	2.2e+07	2.1e+07	TNBC_SCANB	0	19p12	100129842,100302179,148203,148206,163227,170959,199777,284443,353088,400680,56242,641367,664701,7562,7594,7639,7643,80264,81931,90649,91120	ZNF737,MIR1270,ZNF738,ZNF714,ZNF100,ZNF431,ZNF626,ZNF493,ZNF429,LINC00664,ZNF253,CCNYL6,ZNF826P,ZNF708,ZNF43,ZNF85,ZNF90,ZNF430,ZNF93,ZNF486,ZNF682
chr19_2.3e+07	19	chr19	22000001	2.4e+07	2.3e+07	TNBC_SCANB	1	19p12	100129543,100287226,113835,148198,148213,163223,171392,388523,388524,440518,440519,57615,7594,7644,7652,7757	ZNF730,ZNF729,ZNF257,ZNF98,ZNF681,ZNF676,ZNF675,ZNF728,RPSAP58,GOLGA2P9,ZNF724,ZNF492,ZNF43,ZNF91,ZNF99,ZNF208
chr19_2.5e+07	19	chr19	24000001	2.6e+07	2.5e+07	TNBC_SCANB	0	19p12,19p11	100101266,388524,730087,9534	HAVCR1P1,RPSAP58,ZNF726,ZNF254
chr19_2.7e+07	19	chr19	26000001	2.8e+07	2.7e+07	TNBC_SCANB	0	19p11,19q11
chr19_2.9e+07	19	chr19	28000001	30000000	2.9e+07	TNBC_SCANB	0	19q11,19q12	100505835,148145,148189,284395,7386	LINC01532,LINC00906,LINC00662,VSTM2B-DT,UQCRFS1
chr19_3.1e+07	19	chr19	30000001	3.2e+07	3.1e+07	TNBC_SCANB	0	19q12	10775,284395,342865,57616,79156,83636,8725,898,94023,9745	POP4,VSTM2B-DT,VSTM2B,TSHZ3,PLEKHF1,C19orf12,URI1,CCNE1,ZNF536
chr19_3.3e+07	19	chr19	32000001	3.4e+07	3.3e+07	TNBC_SCANB	1	19q12,19q13.11	100507527,1050,1054,11136,126248,147991,22847,388531,390916,400684,4037,5184,55094,56301,80054,84079,84902,85415,9141,91442,91646	THEG5,CEBPA,CEBPG,SLC7A9,WDR88,DPY19L3,ZNF507,RGS9BP,NUDT19,DPY19L3-DT,LRP3,PEPD,GPATCH1,SLC7A10,CEBPA-DT,ANKRD27,CEP89,RHPN2,PDCD5,FAAP24,TDRD12
chr19_3.5e+07	19	chr19	34000001	3.6e+07	3.5e+07	TNBC_SCANB	0	19q13.11,19q13.12	100128675,100128682,100130342,10054,100652909,100847070,126374,126375,148103,148109,163175,26065,2821,284402,2864,2865,2867,3249,339318,388533,400685,4099,51599,5184,5348,5349,53822,53827,55900,57655,57817,6324,643719,64377,7392,79047,84306,90075,93099,933,9710	HPN-AS1,LINC01531,SCGB2B3P,UBA2,LINC00904,MIR5196,WTIP,ZNF792,ZNF599,FAM187B,LGI4,LSM14A,GPI,SCGB2B2,FFAR1,FFAR3,FFAR2,HPN,ZNF181,KRTDAP,LINC01801,MAG,LSR,PEPD,FXYD1,FXYD3,FXYD7,FXYD5,ZNF302,GRAMD1A,HAMP,SCN1B,SCGB1B2P,CHST8,USF2,KCTD15,PDCD2L,ZNF30,DMKN,CD22,GARRE1
chr19_3.7e+07	19	chr19	36000001	3.8e+07	3.7e+07	TNBC_SCANB	0	19q13.12	100134317,100506469,100506930,100862728,10430,10870,11045,1155,115703,126393,1340,1346,147923,147929,148137,148266,148268,163081,163087,163183,199704,199745,199746,2116,23354,25850,25999,26330,27033,284403,284406,284408,284412,284459,333,339324,342892,374897,374899,374900,388536,390927,4868,495,5438,55851,55957,57677,57711,58510,644096,644189,728361,728752,7305,7705,79171,79414,79713,826,84063,84…	LOC100134317,TMEM147-AS1,LINC00665,UPK1A-AS1,TMEM147,HCST,UPK1A,TBCB,ARHGAP33,HSPB6,COX6B1,COX7A1,ZNF420,ZNF565,PROSER3,ZNF569,ZNF570,ZNF567,ZNF383,SYNE4,ZNF585A,THAP8,U2AF1L4,ETV2,HAUS5,ZNF345,CLIP3,GAPDHS,ZBTB32,WDR62,ZFP82,ZNF790-AS1,LOC284412,ZNF875,APLP1,ZNF260,ZNF850,SBSN,ZNF829,ZNF568,ZNF790,ZNF793,NPHS1,ATP4A,POLR2I,PSENEN,LIN37,ZFP14,ZNF529,PRODH2,SDHAF1,LOC644189,OVOL3,ZNF566-AS1,TYROBP…
chr19_3.9e+07	19	chr19	38000001	40000000	3.9e+07	TNBC_SCANB	0	19q13.12,19q13.13,19q13.2	100507433,100616163,100631378,101180976,10298,10653,10683,11184,115290,115727,126231,126432,126433,147965,147968,163115,163255,1891,199720,22835,22933,23094,27335,282616,282617,282618,3191,342897,342898,390927,390928,3960,3963,399473,4793,51276,54623,54938,55095,55588,5714,57622,57828,6183,6217,6261,64073,643669,644554,64857,653499,6829,7538,81,8193,83889,84775,90522,92609,9424,94274,9535	ZNF571-AS1,MIR4530,WDR87BP,IFNL4,PAK4,SPINT2,DLL3,MAP4K1,FBXO17,RASGRP4,ZNF573,RINL,FBXO27,FAM98C,CAPN12,ZNF781,ZNF540,ECH1,GGN,ZFP30,SIRT2,SIPA1L3,EIF3K,IFNL2,IFNL3,IFNL1,HNRNPL,NCCRP1,SYCN,ZNF793,ACP7,LGALS4,LGALS7,SPRED3,NFKBIB,ZNF571,PAF1,SARS2,SAMD4B,MED29,PSMD8,LRFN1,CATSPERG,MRPS12,RPS16,RYR1,C19orf33,CCER2,LOC644554,PLEKHG2,LGALS7B,SUPT5H,ZFP36,ACTN4,DPF1,WDR87,ZNF607,YIF1B,TIMM50,KCNK6,P…
chr19_4.1e+07	19	chr19	40000001	4.2e+07	4.1e+07	TNBC_SCANB	0	19q13.2	100129935,100170765,100505495,100529262,100529264,11100,112398,1178,126272,126526,147746,148003,148014,1548,1549,1553,1555,1556,1572,163126,163131,208,2091,22952,23646,284323,284325,29124,29785,29946,29950,339327,342900,348303,374907,400696,4294,53916,55101,558,56891,56915,5704,57716,57731,593,641649,645,6626,693226,7040,79934,79935,80271,80776,8190,8425,8857,90324,9149,9253,92799	LOC100129935,ERICH4,PCAT19,MIA-RAB4B,RAB4B-EGLN2,HNRNPUL1,EGLN2,CLC,EID2B,C19orf47,HIPK4,LGALS16,TTC9B,CYP2A6,CYP2A7,CYP2A13,CYP2B6,CYP2B7P,CYP2F1,EID2,ZNF780B,AKT2,FBL,CYP2G1P,PLD3,ZNF780A,C19orf54,LGALS13,CYP2S1,SERTAD3,SERTAD1,ZNF546,LEUTX,SELENOV,B3GNT8,LGALS17A,MAP3K10,RAB4B,DMAC2,AXL,LGALS14,EXOSC5,PSMC4,PRX,SPTBN4,BCKDHA,TMEM91,BLVRB,SNRPA,MIR641,TGFB1,COQ8B,CCNP,ITPKC,B9D2,MIA,LTBP4,FCGBP…
chr19_4.3e+07	19	chr19	42000001	4.4e+07	4.3e+07	TNBC_SCANB	0	19q13.2,19q13.31	100289650,100422980,100505495,100505622,100996307,1048,10567,1084,1087,1088,1089,116115,147719,162989,1954,2077,23152,23574,27076,284338,284339,284340,284344,2901,2931,3991,440533,4680,478,5050,5452,5669,5670,5671,5672,5673,5675,5676,5678,5680,57126,6223,634,63946,64763,653492,653583,83639,84518,90273,9138,973	PSG8-AS1,MIR4323,PCAT19,POU2F2-AS1,LIPE-AS1,CEACAM5,RABAC1,CEACAM3,CEACAM7,CEACAM8,CEACAM4,ZNF526,LYPD4,DEDD2,MEGF8,ERF,CIC,PRG1,LYPD3,PRR19,TMEM145,CXCL17,LOC284344,GRIK5,GSK3A,LIPE,PSG8,CEACAM6,ATP1A3,PAFAH1B3,POU2F2,PSG1,PSG2,PSG3,PSG4,PSG5,PSG6,PSG7,PSG9,PSG11,CD177,RPS19,CEACAM1,DMRTC2,ZNF574,PSG10P,PHLDB3,TEX101,CNFN,CEACAM21,ARHGEF1,CD79A
chr19_4.5e+07	19	chr19	44000001	4.6e+07	4.5e+07	TNBC_SCANB	0	19q13.31,19q13.32	100170229,100379224,100505715,100533990,100616355,10452,10780,10848,10849,11129,1158,1209,125931,126298,126299,147700,147710,162979,199731,2067,2068,23474,2354,23624,26974,284346,284348,284349,284352,284353,341,342,342908,342909,344,348,353355,3783,388550,388551,388552,390940,4059,5329,56006,56269,56971,57787,5817,5819,5971,602,6253,653583,7515,7596,7638,7673,7711,7733,7766,7767,7768,7769,7770,77…	SRRM5,ZNF225-AS1,LOC100505715,APOC4-APOC2,MIR4531,TOMM40,ZNF234,PPP1R13L,POLR1G,CLASRP,CKM,CLPTM1,CEACAM20,IRGQ,ZNF428,KLC3,IGSF23,ZNF296,CADM4,ERCC1,ERCC2,ETHE1,FOSB,CBLC,ZNF285,ZNF575,LYPD5,ZNF283,PPP1R37,NKPD1,APOC1,APOC1P1,ZNF404,ZNF284,APOC2,APOE,ZNF233,KCNN4,CEACAM22P,CEACAM16,BLOC1S3,PINLYP,BCAM,PLAUR,SMG9,IRGC,CEACAM19,MARK4,PVR,NECTIN2,RELB,BCL3,RTN2,PHLDB3,XRCC1,ZNF45,ZNF221,ZNF222,ZNF1…
chr19_4.7e+07	19	chr19	46000001	4.8e+07	4.7e+07	TNBC_SCANB	1	19q13.32,19q13.33	100170220,100287177,100422832,100422899,100422913,100500845,100505681,100506012,100506068,10055,100873770,11133,1175,147699,147906,147912,147920,1760,1762,23211,23403,24139,255783,25865,26093,26145,2696,27113,27202,2828,2909,29888,3171,339344,339345,374918,388553,388555,442902,444882,4858,4861,54814,54958,55228,5536,56917,5739,57469,6253,64344,6510,6543,6633,693227,728,729440,7408,768217,79147,80…	SNAR-E,EML2-AS1,MIR3191,MIR3190,MIR320E,MIR642B,NAPA-AS1,PPP5D1P,DACT3-AS1,SAE1,RNU6-66P,KPTN,AP2S1,PPM1N,DACT3,SIX5,IGFL2,DMPK,DMWD,ZC3H4,FBXO46,EML2,INAFM1,PRKD2,CCDC9,IRF2BP1,GIPR,BBC3,C5AR2,GPR4,ARHGAP35,STRN4,FOXA3,MYPOP,NANOS2,IGFL1,MEIOSIN,IGFL3,MIR330,IGFL4,NOVA2,NPAS1,QPCTL,TMEM160,PNMA8A,PPP5C,MEIS3,PTGIR,PNMA8B,RTN2,HIF3A,SLC1A5,SLC8A2,SNRPD2,MIR642A,C5AR1,CCDC61,VASP,MIR769,FKRP,OPA3,…
chr19_4.9e+07	19	chr19	48000001	50000000	4.9e+07	TNBC_SCANB	0	19q13.33	100126780,100126798,100126800,100131137,100170218,100170219,100170226,100170228,100422979,100505681,100505812,100507003,101059948,1082,10856,10945,113091,114335,114336,114783,126133,126147,1406,147872,1628,163071,171169,2014,22900,2323,23521,23546,23645,2512,2523,2524,26291,26816,26817,26818,26819,27120,27294,284355,284358,284359,28968,2906,2997,29997,29998,30846,3270,3743,3770,3972,3978,4909,492…	SNAR-G1,SNAR-A1,SNAR-A12,BSPH1,SNAR-C2,SNAR-C4,SNAR-C3,SNAR-G2,MIR4324,NAPA-AS1,CARD8-AS1,GFY,LOC101059948,CGB3,RUVBL2,KDELR1,PTH2,CGB1,CGB2,LMTK3,ALDH16A1,NTN5,CRX,KASH5,DBP,ZNF114,SPACA4,EMP3,CARD8,FLT3LG,RPL13A,SYNGR4,PPP1R15A,FTL,FUT1,FUT2,FGF21,SNORD35A,SNORD34,SNORD33,SNORD32A,DKKL1,DHDH,TPRX1,MAMSTR,IZUMO1,SLC6A16,GRIN2D,GYS1,NOP53,BICRA,EHD2,HRC,KCNA7,KCNJ14,LHB,LIG1,NTF4,NUCB1,HSD17B14,T…
chr19_5.1e+07	19	chr19	50000001	5.2e+07	5.1e+07	TNBC_SCANB	0	19q13.33,19q13.41	100126781,100129083,100170217,100170227,100506033,100616313,100616314,100616483,100847074,11012,11202,112703,11284,114132,125875,126119,126123,126129,147645,147646,160,199800,2109,2217,22809,23636,256236,25818,25888,259307,26085,27036,27180,27181,284361,284365,284366,284367,284369,2854,3276,342918,354,3661,3748,3816,3817,3982,400709,400710,402665,406942,43847,43849,4606,4818,50944,51070,51231,536…	SNAR-F,SIGLEC10-AS1,SNAR-B2,SNAR-D,PTOV1-AS1,MIR4749,MIR4750,MIR4751,MIR5088,KLK11,KLK8,GARIN5A,PNKP,SIGLEC11,CLDND2,JOSD2,IZUMO2,CPT1C,VSIG10L,C19orf84,AP2A1,ADM5,ETFB,FCGRT,ATF5,NUP62,NAPSB,KLK5,ZNF473,IL4I1,KLK13,SIGLEC7,SIGLEC9,SIGLEC8,EMC10,LINC01869,KLK9,SIGLEC17P,SIGLECL1,GPR32,PRMT1,C19orf81,KLK3,IRF3,KCNC3,KLK1,KLK2,LIM2,SIGLEC16,ZNF473CR,IGLON5,MIR150,KLK14,KLK12,MYBPC2,NKG7,SHANK1,NOSI…
chr19_5.3e+07	19	chr19	52000001	5.4e+07	5.3e+07	TNBC_SCANB	0	19q13.41,19q13.42	100049587,100271846,100529240,112401,125893,126017,147650,147657,147658,147660,147664,147804,162962,162963,162966,162967,170958,2357,2358,2359,284370,284371,3036,317701,317703,342926,388558,388561,390963,399669,400713,406887,406910,407056,5518,55762,55769,55786,59348,646508,65251,693228,729975,7576,7696,7728,79788,79898,79986,80110,81856,84436,84671,84765,8778,89858,90317,90321,90333,90338,91661,…	SIGLEC14,ERVV-2,ZNF816-ZNF321P,BIRC8,ZNF816,ZNF813,SPACA6,ZNF480,ZNF534,ZNF578,ERVV-1,TPM3P9,ZNF836,ZNF610,ZNF600,ZNF320,ZNF525,FPR1,FPR2,FPR3,ZNF615,ZNF841,HAS1,VN1R2,VN1R4,ZNF677,ZNF808,ZNF761,ZNF818P,ZNF321P,ZNF880,MIRLET7E,MIR125A,MIR99B,PPP2R1A,ZNF701,ZNF83,ZNF415,ZNF350,FAM90A27P,ZNF649,MIR643,LINC01530,ZNF28,ZNF137P,ZNF175,ZNF665,ZNF613,ZNF702P,ZNF614,ZNF611,ZNF528,ZNF347,ZNF577,SIGLEC5,SI…
chr19_5.5e+07	19	chr19	54000001	5.6e+07	5.5e+07	TNBC_SCANB	0	19q13.42	100126325,100302205,100302255,100302265,100616171,100616185,100873769,10288,10859,10990,11006,11024,11025,11026,11027,112724,114823,115653,125965,126014,126017,147744,147798,148170,199713,2204,22870,23547,23640,255043,26121,27338,284297,284379,284415,284417,284418,29844,352909,353514,3589,3802,3804,3809,3811,3812,388564,3903,3904,441864,442917,442918,4696,4849,503834,51206,54776,54869,55422,55655…	MIR935,MIR1283-2,MIR1323,MIR1283-1,MIR4752,MIR371B,RNU6-64P,LILRB2,LILRB1,LILRB5,LILRB4,LILRA1,LILRB3,LILRA3,LILRA2,RDH13,LENG8,KIR3DL3,COX6B2,OSCAR,ZNF813,TMEM190,TMC4,CDC42EP5,NLRP7,FCAR,PPP6R1,LILRA4,HSPBP1,TMEM86B,PRPF31,UBE2S,SSC5D,LOC284379,VSTM1,TMEM150B,GARIN5B,TFPT,DNAAF3,LILRA5,IL11,KIR2DL1,KIR2DL3,KIR2DS4,KIR3DL1,KIR3DL2,TMEM238,LAIR1,LAIR2,TARM1,MIR372,MIR373,NDUFA3,CNOT3,DPRX,GP6,PPP…
chr19_5.7e+07	19	chr19	56000001	5.8e+07	5.7e+07	TNBC_SCANB	0	19q13.42,19q13.43	100073347,100128252,100130827,100169890,100507290,10597,10794,11338,114026,125919,126204,126205,126206,126208,140612,147670,147694,147807,147808,147945,147947,147948,147949,163033,204801,23619,284297,284306,29903,29924,338321,342931,342933,386758,388566,388567,390980,400720,503835,51157,51545,5178,55311,57191,57343,57573,57663,58491,63934,646643,6795,729974,7565,79149,79744,84922,85569,90485,9422	MIMT1,ZNF667-AS1,SBK3,PEG3-AS1,ZNF865,TRAPPC2B,ZNF460,U2AF2,ZIM3,ZNF543,NLRP13,NLRP8,NLRP5,ZNF787,ZFP28,SMIM17,ZNF548,ZNF524,ZNF784,NLRP4,ZNF542P,ZNF582,ZNF583,ZNF579,NLRP11,ZIM2,SSC5D,ZNF547,CCDC106,EPN1,NLRP9,RFPL4A,ZSCAN5B,ZNF582-DT,ZNF470,ZNF749,ZNF805,ZNF772,DUXA,ZNF580,ZNF581,PEG3,ZNF444,VN1R1,ZNF304,ZNF471,USP29,ZNF71,ZNF667,SBK2,AURKC,RFPL4AL1,ZNF17,ZSCAN5A,ZNF419,FIZ1,GALP,ZNF835,ZNF264
chr19_58564492	19	chr19	58000001	59128983	58564492	TNBC_SCANB	0	19q13.43	1,100128398,100131691,100293516,100616168,10155,10172,10520,10782,10998,116412,147685,147686,147687,162968,162972,201514,201516,2282,256051,25799,27243,27300,284307,284309,284312,342945,348327,374928,388569,503538,54807,55659,55663,6193,646862,65982,65996,730051,7554,7593,7691,7693,7694,7710,79673,79744,79818,79891,80095,84878,84914,90233,9040	A1BG,LOC100128398,MZF1-AS1,ZNF587B,MIR4754,TRIM28,ZNF256,ZNF211,ZNF274,SLC27A5,ZNF837,C19orf18,ZNF418,ZNF417,ZNF497,ZNF550,ZNF584,ZSCAN4,FKBP1AP1,ZNF549,ZNF324,CHMP2A,ZNF544,ZIK1,ZNF776,ZSCAN1,ZSCAN22,ZNF530,ZNF773,ZNF324B,A1BG-AS1,ZNF586,ZNF416,ZNF446,RPS5,RNF225,ZSCAN18,CENPBD2P,ZNF814,ZNF8,MZF1,ZNF132,ZNF134,ZNF135,ZNF154,ZNF329,ZNF419,ZNF552,ZNF671,ZNF606,ZBTB45,ZNF587,ZNF551,UBE2M
chr20_1e+06	20	chr20	1	2000000	1000000	TNBC_SCANB	0	20p13	100289473,100507495,100528031,10326,10616,113278,128637,128646,140680,140809,140850,140881,140885,1457,2280,245938,245939,27111,284759,343637,400830,400831,51378,5173,55321,55423,55968,57761,642636,6666,6939,80023,81623,83541,85364,85508,9491,9751	LOC100289473,SDCBP2-AS1,FKBP1A-SDCBP2,SIRPB1,RBCK1,SLC52A3,TBC1D20,SIRPD,C20orf96,SRXN1,DEFB127,DEFB129,SIRPA,CSNK2A1,FKBP1A,DEFB125,DEFB128,SDCBP2,SIRPB2,RSPO4,DEFB132,C20orf202,ANGPT4,PDYN,TMEM74B,SIRPG,NSFL1C,TRIB3,RAD21L1,SOX12,TCF15,NRSN2,DEFB126,FAM110A,ZCCHC3,SCRT2,PSMF1,SNPH
chr20_3e+06	20	chr20	2000001	4000000	3000000	TNBC_SCANB	0	20p13	100113378,100134015,100288797,100302138,100302282,10528,1059,11237,116835,117532,128653,140901,22888,25876,25943,2797,3420,343641,3704,406896,5020,54976,551,55317,56265,57506,57593,5786,60493,64096,64601,64773,64949,65992,6614,6628,677831,692213,7053,79175,80025,80332,83959,8455,9762,994	SNORD119,UBOX5-AS1,TMEM239,MIR1292,MIR103B2,NOP56,CENPB,RNF24,HSPA12B,TMC2,C20orf141,STK35,UBOX5,SPEF1,DNAAF9,GNRH2,IDH3B,TGM6,ITPA,MIR103A2,OXT,C20orf27,AVP,AP5S1,CPXM1,MAVS,EBF4,PTPRA,FASTKD5,GFRA4,VPS16,PCED1A,MRPS26,DDRGK1,SIGLEC1,SNRPB,SNORA51,SNORD110,TGM3,ZNF343,PANK2,ADAM33,SLC4A11,ATRN,LZTS3,CDC25B
chr20_5e+06	20	chr20	4000001	6000000	5000000	TNBC_SCANB	0	20p13,20p12.3	100302739,100507629,1114,128674,146,149830,149837,149840,23627,29058,5111,51605,54498,54675,5621,56261,643406,728228,84515,8760,9770,9962	PCNA-AS1,LINC00658,CHGB,PROKR2,ADRA1D,PRNT,LINC00654,SHLD1,PRND,TMEM230,PCNA,TRMT6,SMOX,CRLS1,PRNP,GPCPD1,LOC643406,LINC01433,MCM8,CDS2,RASSF2,SLC23A2
chr20_7e+06	20	chr20	6000001	8000000	7000000	TNBC_SCANB	0	20p12.3	164312,54363,54675,55612,56255,650	LRRN4,HAO1,CRLS1,FERMT1,TMX4,BMP2
chr20_9e+06	20	chr20	8000001	10000000	9000000	TNBC_SCANB	0	20p12.3,20p12.2	23236,24141,5332,56255,57144	PLCB1,LAMP5,PLCB4,TMX4,PAK5
chr20_1.1e+07	20	chr20	10000001	1.2e+07	1.1e+07	TNBC_SCANB	0	20p12.2	100131208,128710,182,22903,339593,63926,6616,8195	SNAP25-AS1,SLX4IP,JAG1,BTBD3,LOC339593,ANKEF1,SNAP25,MKKS
chr20_1.3e+07	20	chr20	12000001	1.4e+07	1.3e+07	TNBC_SCANB	0	20p12.2,20p12.1	100505536,140733,140862,51575,55304,55617,79133,80343	ISM1-AS1,MACROD2,ISM1,ESF1,SPTLC3,TASP1,NDUFAF5,SEL1L2
chr20_1.5e+07	20	chr20	14000001	1.6e+07	1.5e+07	TNBC_SCANB	0	20p12.1	100379174,140733,23767	MACROD2-AS1,MACROD2,FLRT3
chr20_1.7e+07	20	chr20	16000001	1.8e+07	1.7e+07	TNBC_SCANB	0	20p12.1,20p11.23	11034,140733,140836,27131,5126,55614,56914,6238,631,6629,692086,92667	DSTN,MACROD2,BANF2,SNX5,PCSK2,KIF16B,OTOR,RRBP1,BFSP1,SNRPB2,SNORD17,MGME1
chr20_1.9e+07	20	chr20	18000001	20000000	1.9e+07	TNBC_SCANB	0	20p11.23	100128496,100130264,100270804,100303755,100422875,10483,10621,10741,140856,29075,388789,440757,51126,54453,55184,57325,57419,58495,7692,92675	SCP2D1-AS1,SLC24A3-AS1,LCDR,PET117,MIR3192,SEC23B,POLR3F,RBBP9,SCP2D1,LINC00652,SMIM26,LINC00851,NAA20,RIN2,DZANK1,KAT14,SLC24A3,OVOL2,ZNF133,DTD1
chr20_2.1e+07	20	chr20	20000001	2.2e+07	2.1e+07	TNBC_SCANB	0	20p11.23,20p11.22	22803,26074,3642,4821,5075,51126,51340,55857,57186,644524	XRN2,CFAP61,INSM1,NKX2-2,PAX1,NAA20,CRNKL1,KIZ,RALGAPA2,NKX2-4
chr20_2.3e+07	20	chr20	22000001	2.4e+07	2.3e+07	TNBC_SCANB	0	20p11.22,20p11.21	100270679,10047,128817,128821,128822,140828,140880,1469,1470,1471,1472,1473,164380,200261,22918,284788,29107,3170,63908,64412,6754,7056,92086	LINC01432,CST8,CSTL1,CST9L,CST9,LINC00261,CST11,CST1,CST2,CST3,CST4,CST5,CST13P,LINC00656,CD93,LOC284788,NXT1,FOXA2,NAPB,GZF1,SSTR4,THBD,GGTLC1
chr20_2.5e+07	20	chr20	24000001	2.6e+07	2.5e+07	TNBC_SCANB	0	20p11.21,20p11.1	100134868,140838,22981,26090,26152,284798,30813,400839,57136,5834,728882,79953,84532,8530,955,9837	LOC100134868,NANP,NINL,ABHD12,ZNF337,LOC284798,VSX1,LINC01721,APMAP,PYGB,FAM182B,SYNDIG1,ACSS1,CST7,ENTPD6,GINS1
chr20_2.7e+07	20	chr20	26000001	2.8e+07	2.7e+07	TNBC_SCANB	0	20p11.1,20q11.1	100134868,149934,284800,284801,724033	LOC100134868,NCOR1P1,FAM182A,MIR663AHG,MIR663A
chr20_2.9e+07	20	chr20	28000001	30000000	2.9e+07	TNBC_SCANB	0	20q11.1,20q11.21	117285,140678,245929,245930,245932,245934,284802	DEFB118,MLLT10P1,DEFB115,DEFB116,DEFB119,DEFB121,FRG1BP
chr20_3.1e+07	20	chr20	30000001	3.2e+07	3.1e+07	TNBC_SCANB	1	20q11.21	100101490,100422904,100874042,128853,128854,128859,128861,140683,140688,140706,140732,140875,149950,149951,149954,164395,171023,1789,22919,22974,2307,23509,245934,245935,245936,245937,284805,28954,3055,317716,3397,343702,359710,51297,51654,5326,598,6640,80341,81502,81572,84701,85366,92747,9371,9777	MCTS2,MIR3193,HM13-AS1,DUSP15,TSPY26P,BPIFB6,BPIFA3,BPIFA2,NOL4L,CCM2L,SUN5,LINC00028,NOL4L-DT,COMMD7,BPIFB4,TTLL9,ASXL1,DNMT3B,MAPRE1,TPX2,FOXS1,POFUT1,DEFB121,DEFB122,DEFB123,DEFB124,C20orf203,REM1,HCK,BPIFA4P,ID1,XKR7,BPIFB3,BPIFA1,CDK5RAP1,PLAGL2,BCL2L1,SNTA1,BPIFB2,HM13,PDRG1,COX4I2,MYLK2,BPIFB1,KIF3B,TM9SF4
chr20_3.3e+07	20	chr20	32000001	3.4e+07	3.3e+07	TNBC_SCANB	2	20q11.21,20q11.22	100616134,100616434,101410538,10544,10893,11264,128864,128866,128869,128872,128876,170487,1869,191,22913,23054,26133,2686,2937,3692,434,55245,55741,55902,574501,57644,58476,63941,6640,693229,8200,83658,83737,84557,84905,8894,9139	MIR499B,MIR4755,MMP24OS,PROCR,MMP24,PXMP4,C20orf144,CHMP4B,PIGU,HMGB3P1,FAM83C,ACTL10,E2F1,AHCY,RALY,NCOA6,TRPC4AP,GGT7,GSS,EIF6,ASIP,UQCC1,EDEM2,ACSS2,MIR499A,MYH7B,TP53INP2,NECAB3,SNTA1,MIR644A,GDF5,DYNLRB1,ITCH,MAP1LC3A,ZNF341,EIF2S2,CBFA2T2
chr20_3.5e+07	20	chr20	34000001	3.6e+07	3.5e+07	TNBC_SCANB	0	20q11.22,20q11.23	100527943,10137,10398,11190,140699,140710,140711,140823,140873,140894,2036,22839,25939,25980,2691,51230,51282,51614,55969,57446,5933,60436,6185,63905,647979,6676,6714,79980,8200,84174,8904,9054,9584	TGIF2-RAB5IF,RBM12,MYL9,CEP250,MROH8,SOGA1,TLDC2,ROMO1,C20orf173,CNBD2,EPB41L1,DLGAP4,SAMHD1,AAR2,GHRH,PHF20,SCAND1,ERGIC3,RAB5IF,NDRG3,RBL1,TGIF2,RPN2,MANBAL,NORAD,SPAG4,SRC,DSN1,GDF5,SLA2,CPNE1,NFS1,RBM39
chr20_3.7e+07	20	chr20	36000001	3.8e+07	3.7e+07	TNBC_SCANB	0	20q11.23,20q12	100287792,100861522,10904,128434,128439,140679,149685,26051,26776,26777,339568,343578,388796,3929,4826,56259,57148,58490,60625,671,6714,677821,677839,677840,7052,79913,81610,85449,9675	LOC100287792,LINC00489,BLCAP,VSTM2L,SNHG11,SLC32A1,ADIG,PPP1R16B,SNORA71B,SNORA71A,LINC01734,ARHGAP40,SNHG17,LBP,NNAT,CTNNBL1,RALGAPB,RPRD1B,DHX35,BPI,SRC,SNORA71E,SNORA71C,SNORA71D,TGM2,ACTR5,FAM83D,KIAA1755,TTI1
chr20_3.9e+07	20	chr20	38000001	40000000	3.9e+07	TNBC_SCANB	0	20q12	23051,5335,64900,7150,90187,9935	ZHX3,PLCG1,LPIN3,TOP1,EMILIN3,MAFB
chr20_4.1e+07	20	chr20	40000001	4.2e+07	4.1e+07	TNBC_SCANB	0	20q12,20q13.11	11122.8	PTPRT,CHD6
chr20_4.3e+07	20	chr20	42000001	4.4e+07	4.3e+07	TNBC_SCANB	0	20q13.11,20q13.12	100,100500813,100505783,100505826,10110,10953,10955,11142,11317,128486,128488,140730,140902,149699,149708,26013,3172,3787,4605,51098,51526,5266,57158,60598,6385,6406,6407,6431,6590,6789,7529,767557,78997,79015,79183,80336,84969,8785,8839,90196	ADA,MIR3646,OSER1-DT,STK4-DT,SGK2,TOMM34,SERINC3,PKIG,RBPJL,FITM2,WFDC12,RIMS4,R3HDML,GTSF1L,WFDC5,L3MBTL1,HNF4A,KCNS1,MYBL2,IFT52,OSER1,PI3,JPH2,KCNK15,SDC4,SEMG1,SEMG2,SRSF6,SLPI,STK4,YWHAB,SYS1-DBNDD2,GDAP1L1,LINC01260,TTPAL,PABPC1L,TOX2,MATN4,CCN5,SYS1
chr20_4.5e+07	20	chr20	44000001	4.6e+07	4.5e+07	TNBC_SCANB	0	20q13.12	10005,100130934,100131496,100500814,100526773,10406,10816,11065,112858,116092,128497,128506,140686,140825,140831,140832,140870,164237,2139,23613,259239,259240,27296,280664,391253,4318,51006,51604,5360,5476,55713,55861,57119,57468,57727,63916,63925,63935,64405,64849,7125,767557,7686,81031,90196,90199,90203,90204,958	ACOT8,ZNF663P,LOC100131496,MIR3616,EPPIN-WFDC6,WFDC2,SPINT3,UBE2C,TP53RK,DNTTIP1,SPATA25,OCSTAMP,WFDC3,NEURL2,ZSWIM3,WFDC10A,WFDC6,WFDC13,EYA2,ZMYND8,WFDC11,WFDC9,TP53TG5,WFDC10B,SPINT4,MMP9,SLC35C2,PIGT,PLTP,CTSA,ZNF334,DBNDD2,EPPIN,SLC12A5,NCOA5,ELMO2,ZNF335,PCIF1,CDH22,SLC13A3,TNNC2,SYS1-DBNDD2,MKRN7P,SLC2A10,SYS1,WFDC8,SNX21,ZSWIM1,CD40
chr20_4.7e+07	20	chr20	46000001	4.8e+07	4.7e+07	TNBC_SCANB	0	20q13.12,20q13.13	100113393,10564,1434,26765,284749,3745,441951,55661,55959,57169,57580,6780,692057,8202	SNORD12B,ARFGEF2,CSE1L,SNORD12C,LINC00494,KCNB1,ZFAS1,DDX27,SULF2,ZNFX1,PREX1,STAU1,SNORD12,NCOA3
chr20_4.9e+07	20	chr20	48000001	50000000	4.9e+07	TNBC_SCANB	0	20q13.13,20q13.2	100887755,1051,140876,23315,23394,27304,284751,3745,3755,387521,387522,55653,55905,5740,5770,6615,693230,7335,84612,8813,9334,9825	TRERNA1,CEBPB,RIPOR3,SLC9A8,ADNP,MOCS3,LINC01270,KCNB1,KCNG1,PEDS1,PEDS1-UBE2V1,BCAS4,RNF114,PTGIS,PTPN1,SNAI1,MIR645,UBE2V1,PARD6B,DPM1,B4GALT5,SPATA2
chr20_5.1e+07	20	chr20	50000001	5.2e+07	5.1e+07	TNBC_SCANB	0	20q13.2	100422889,10079,128553,4773,55734,57167	MIR3194,ATP9A,TSHZ2,NFATC2,ZFP64,SALL4
chr20_5.3e+07	20	chr20	52000001	5.4e+07	5.3e+07	TNBC_SCANB	0	20q13.2	100616225,128553,1591,391257,5203,55816,7764,8537	MIR4756,TSHZ2,CYP24A1,SUMO1P1,PFDN4,DOK5,ZNF217,BCAS1
chr20_5.5e+07	20	chr20	54000001	5.6e+07	5.5e+07	TNBC_SCANB	0	20q13.2,20q13.31	100422883,100462983,100616458,116151,140687,140689,1477,200232,23626,388799,4159,51507,55544,57091,655,6790,7022,8480	MIR4325,MTRNR2L3,FAM210B,GCNT7,CBLN4,CSTF1,FAM209A,SPO11,FAM209B,MC3R,RTF2,RBM38,CASS4,BMP7,AURKA,TFAP2C,RAE1
chr20_5.7e+07	20	chr20	56000001	5.8e+07	5.7e+07	TNBC_SCANB	0	20q13.31,20q13.32	100126296,100533975,100616353,128602,128611,140690,149773,149775,1522,164284,1908,2778,407022,51012,5105,514,51497,55370,56937,57403,79716,81027,81030,8675,9217	MIR298,SLMO2-ATP5E,C20orf85,ZNF831,CTCFL,APCDD1L-DT,GNAS-AS1,CTSZ,APCDD1L,EDN3,GNAS,MIR296,PRELID3B,PCK1,ATP5F1E,NELFCD,PPP4R1L,PMEPA1,RAB22A,NPEPL1,TUBB1,ZBP1,STX16,VAPB
chr20_5.9e+07	20	chr20	58000001	60000000	5.9e+07	TNBC_SCANB	0	20q13.32,20q13.33	1002,100506384,100616362,10388,116154,284756,284757,5509,60437,63939	CDH4,PHACTR3-AS1,MIR4533,SYCP2,PHACTR3,LINC02910,MIR646HG,PPP1R3D,CDH26,FAM217B
chr20_6.1e+07	20	chr20	60000001	6.2e+07	6.1e+07	TNBC_SCANB	0	20q13.33	100127888,100132911,100144596,100144597,100192386,1002,100302168,100422945,100423014,100616340,100652730,101409261,10732,11047,11054,11083,11255,1137,128408,128414,128826,1299,140628,140893,149986,253868,26039,26164,28231,3911,406904,406909,406923,4923,54915,54994,55257,55738,5688,57642,6227,63910,63930,6874,768096,768097,79444,81928,9885	SLCO4A1-AS1,DPH3P1,LINC00029,LINC01056,FLJ16779,CDH4,MIR1257,MIR4326,MIR3196,MIR4758,LINC00659,OGFR-AS1,TCFL5,ADRM1,OGFR,DIDO1,HRH3,CHRNA4,BHLHE23,NKAIN4,MIR1-1HG,COL9A3,GATA5,RBBP8NL,LSM14B,CRMA,SS18L1,MTG2,SLCO4A1,LAMA5,MIR1-1,MIR124-3,MIR133A2,NTSR1,YTHDF1,GID8,MRGBP,ARFGAP1,PSMA7,COL20A1,RPS21,SLC17A9,LINC01749,TAF4,HAR1A,HAR1B,BIRC7,CABLES2,OSBPL2
chr20_62512760	20	chr20	62000001	63025520	62512760	TNBC_SCANB	0	20q13.33	100113386,100126329,100126352,100302137,100533107,10139,10287,1137,140685,140700,140701,140849,1917,198437,24148,26205,2832,284739,3785,4661,4987,50861,51750,54345,54923,54963,55251,56731,57473,5753,6725,6919,693232,7165,79025,79144,80331,84619,85441,8771	UCKL1-AS1,MIR941-1,MIR941-3,MIR1914,RTEL1-TNFRSF6B,ARFRP1,RGS19,CHRNA4,ZBTB46,SAMD10,ABHD16B,EEF1A2,LKAAEAR1,PRPF6,GMEB2,NPBWR2,C20orf204,KCNQ2,MYT1,OPRL1,STMN3,RTEL1,SOX18,LIME1,UCKL1,PCMTD2,SLC2A4RG,ZNF512B,PTK6,SRMS,TCEA2,MIR647,TPD52L2,FNDC11,PPDPF,DNAJC5,ZGPAT,HELZ2,TNFRSF6B
chr21_1e+06	21	chr21	1	2000000	1000000	TNBC_SCANB	0	21p13
chr21_3e+06	21	chr21	2000001	4000000	3000000	TNBC_SCANB	0	21p13,21p12
chr21_5e+06	21	chr21	4000001	6000000	5000000	TNBC_SCANB	0	21p12
chr21_7e+06	21	chr21	6000001	8000000	7000000	TNBC_SCANB	0	21p12,21p11.2
chr21_9e+06	21	chr21	8000001	10000000	9000000	TNBC_SCANB	0	21p11.2	100132288,100500815,100500862	TEKT4P2,MIR3648-1
chr21_1.1e+07	21	chr21	10000001	1.2e+07	1.1e+07	TNBC_SCANB	0	21p11.2,21p11.1	574,7179,85318	BAGE,TPTE,BAGE3
chr21_1.3e+07	21	chr21	12000001	1.4e+07	1.3e+07	TNBC_SCANB	0	21p11.1,21q11.1
chr21_1.5e+07	21	chr21	14000001	1.6e+07	1.5e+07	TNBC_SCANB	0	21q11.1,21q11.2	100423018,100874190,149992,149998,150000,317754,388813,391267,54033,54094,64092,6782	MIR3156-3,SAMSN1-AS1,ANKRD30BP2,LIPI,ABCC13,POTED,ANKRD20A11P,RBM11,SAMSN1,HSPA13
chr21_1.7e+07	21	chr21	16000001	1.8e+07	1.7e+07	TNBC_SCANB	0	21q11.2,21q21.1	29761,388813,388815,406885,406912,407055,8204	USP25,MIR99AHG,MIRLET7C,MIR125B2,MIR99A,NRIP1
chr21_1.9e+07	21	chr21	18000001	20000000	1.9e+07	TNBC_SCANB	2	21q21.1	100505929,10950,140578,1525,246312,54075,54149,5651	LINC01549,BTG3,CHODL,CXADR,C21orf91-OT1,CHODL-AS1,C21orf91,TMPRSS15
chr21_2.1e+07	21	chr21	20000001	2.2e+07	2.1e+07	TNBC_SCANB	0	21q21.1
chr21_2.3e+07	21	chr21	22000001	2.4e+07	2.3e+07	TNBC_SCANB	0	21q21.1,21q21.2	100873771,378828,387486,4685,54143	RNU6-67P,LINC00317,LINC00320,NCAM2,LINC00308
chr21_2.5e+07	21	chr21	24000001	2.6e+07	2.5e+07	TNBC_SCANB	0	21q21.2	266917	D21S2088E
chr21_2.7e+07	21	chr21	26000001	2.8e+07	2.7e+07	TNBC_SCANB	0	21q21.2,21q21.3	114614,116159,2551,282566,339622,351,406947,522,54072,54148,58494	MIR155HG,CYYR1,GABPA,LINC00515,LINC01692,APP,MIR155,ATP5PF,LINC00158,MRPL39,JAM2
chr21_2.9e+07	21	chr21	28000001	30000000	2.9e+07	TNBC_SCANB	1	21q21.3	100616243,11096,118421,246705,54088,9510	MIR4759,ADAMTS5,LINC00161,LINC00314,LINC00113,ADAMTS1
chr21_3.1e+07	21	chr21	30000001	3.2e+07	3.1e+07	TNBC_SCANB	0	21q21.3,21q22.11	100131902,100151643,100288287,100379661,100422891,10069,10600,10694,140258,193629,254950,26046,26285,266919,284827,2897,29104,337882,337959,337960,337963,337966,337967,337968,337969,337970,337971,337972,337973,337974,337975,337979,388818,56911,571,642976,643803,643812,9073	KRTAP25-1,KRTAP20-4,KRTAP22-2,GRIK1-AS2,MIR4327,RWDD2B,USP16,CCT8,KRTAP13-1,LINC00189,KRTAP15-1,LTN1,CLDN17,LINC00307,KRTAP13-4,GRIK1,N6AMT1,KRTAP19-1,KRTAP13-2,KRTAP13-3,KRTAP23-1,KRTAP6-1,KRTAP6-2,KRTAP6-3,KRTAP19-2,KRTAP19-3,KRTAP19-4,KRTAP19-5,KRTAP19-6,KRTAP19-7,KRTAP20-1,KRTAP22-1,KRTAP26-1,MAP3K7CL,BACH1,GRIK1-AS1,KRTAP24-1,KRTAP27-1,CLDN8
chr21_3.3e+07	21	chr21	32000001	3.4e+07	3.3e+07	TNBC_SCANB	0	21q22.11	100288323,100551499,140290,30811,337879,337880,337976,337977,337978,337985,54069,56246,56683,57466,59271,6647,677846,7074,728299,84996,9875	KRTAP21-3,LINC00159,TCP10L,HUNK,KRTAP8-1,KRTAP11-1,KRTAP20-2,KRTAP21-1,KRTAP21-2,KRTAP20-3,MIS18A,MRAP,CFAP298,SCAF4,EVA1C,SOD1,SNORA80A,TIAM1,KRTAP19-8,URB1-AS1,URB1
chr21_3.5e+07	21	chr21	34000001	3.6e+07	3.5e+07	TNBC_SCANB	1	21q22.11,21q22.12	100288432,100506215,100506334,10215,114036,116448,1827,2618,29980,3454,3455,3460,3588,3753,539,54065,54067,54943,56245,6453,64968,6526,6651,728409,757,8867,94104,9946,9992	IL10RB-DT,PAXBP1-AS1,LINC00649,OLIG2,LINC00310,OLIG1,RCAN1,GART,DONSON,IFNAR1,IFNAR2,IFNGR2,IL10RB,KCNE1,ATP5PO,SMIM11,C21orf62-AS1,DNAJC28,C21orf62,ITSN1,MRPS6,SLC5A3,SON,LINC01548,TMEM50B,SYNJ1,PAXBP1,CRYZL1,KCNE2
chr21_3.7e+07	21	chr21	36000001	3.8e+07	3.7e+07	TNBC_SCANB	1	21q22.12,21q22.13	100133286,100506385,100506403,100506428,23515,23562,54064,54093,54102,768219,80215,8208,861,873,874,9980	CBR1-AS1,LINC01426,LOC100506403,CBR3-AS1,MORC3,CLDN14,LINC00160,SETD4,CLIC6,MIR802,RUNX1-IT1,CHAF1B,RUNX1,CBR1,CBR3,DOP1B
chr21_3.9e+07	21	chr21	38000001	40000000	3.9e+07	TNBC_SCANB	0	21q22.13,21q22.2	10281,10311,1859,2078,257203,259234,3141,3763,3772,51227,53820,6493,7267,84677	DSCR4,VPS26C,DYRK1A,ERG,DSCR9,DSCR10,HLCS,KCNJ6,KCNJ15,PIGP,RIPPLY3,SIM2,TTC3,DSCR8
chr21_4.1e+07	21	chr21	40000001	4.2e+07	4.1e+07	TNBC_SCANB	0	21q22.2	100506492,100616148,100874093,100874326,10317,114041,150082,150084,1826,2078,2114,257357,3150,400866,5121,54014,6450,7485,8624	DSCAM-AS1,MIR4760,BRWD1-AS1,DSCAM-IT1,B3GALT5,B3GALT5-AS1,LCA5L,IGSF5,DSCAM,ERG,ETS2,HMGN1,LINC00114,PCP4,BRWD1,SH3BGR,GET1,PSMG1
chr21_4.3e+07	21	chr21	42000001	4.4e+07	4.3e+07	TNBC_SCANB	0	21q22.2,21q22.3	100423023,100874326,150135,150147,1826,191585,25825,25966,284835,4599,4600,49854,53347,54020,54089,54090,54097,54101,63977,64699,7031,7032,7033,7113,89765,89766,9619	MIR3197,DSCAM-IT1,LINC00479,UMODL1-AS1,DSCAM,PLAC4,BACE2,C2CD2,LINC00323,MX1,MX2,ZBTB21,UBASH3A,SLC37A1,LINC00112,LINC00111,FAM3B,RIPK4,PRDM15,TMPRSS3,TFF1,TFF2,TFF3,TMPRSS2,RSPH1,UMODL1,ABCG1
chr21_4.5e+07	21	chr21	44000001	4.6e+07	4.5e+07	TNBC_SCANB	0	21q22.3	100861510,10785,11077,114038,114043,1409,1476,150094,23076,23308,284836,284837,29947,326,386672,386677,386679,386680,386682,4731,5152,5211,5316,54020,54084,56894,5822,7109,7226,7307,755,81543,8209,8566,8568,875	LRRC3-DT,WDR4,HSF2BP,LINC00313,TSPEAR-AS2,CRYAA,CSTB,SIK1,RRP1B,ICOSLG,LINC00319,AATBC,DNMT3L,AIRE,KRTAP10-4,KRTAP10-1,KRTAP10-2,KRTAP10-5,KRTAP10-3,NDUFV3,PDE9A,PFKL,PKNOX1,SLC37A1,TSPEAR,AGPAT3,PWP2,TRAPPC10,TRPM2,U2AF1,CFAP410,LRRC3,GATD3,PDXK,RRP1,CBS
chr21_4.7e+07	21	chr21	46000001	4.8e+07	4.7e+07	TNBC_SCANB	0	21q22.3	100129027,100505746,100862692,100874236,104,10841,114044,1291,1292,23181,23275,353323,353332,353333,3689,378825,378832,386674,386675,386676,386678,386680,386681,386683,386684,386685,4047,5116,54039,54058,54059,54084,642852,6573,6612,727699,728039,7327,754,80781,84221,84536,85395,8888	PCBP3-AS1,ITGB2-AS1,DIP2A-IT1,COL18A1-AS2,ADARB1,FTCD,MCM3AP-AS1,COL6A1,COL6A2,DIP2A,POFUT2,KRTAP12-2,KRTAP12-1,KRTAP10-10,ITGB2,PICSAR,COL18A1-AS1,KRTAP10-6,KRTAP10-7,KRTAP10-9,KRTAP10-11,KRTAP10-5,KRTAP10-8,KRTAP12-3,KRTAP12-4,KRTAP10-12,LSS,PCNT,PCBP3,C21orf58,YBEY,TSPEAR,LINC00205,SLC19A1,SUMO3,LINC00163,SSR4P1,UBE2G2,PTTG1IP,COL18A1,SPATC1L,LINC01547,SLX9,MCM3AP
chr21_48064948	21	chr21	48000001	48129895	48064948	TNBC_SCANB	0	21q22.3	3275.63	PRMT2,S100B
chr22_1e+06	22	chr22	1	2000000	1000000	TNBC_SCANB	0	22p13
chr22_3e+06	22	chr22	2000001	4000000	3000000	TNBC_SCANB	0	22p13,22p12
chr22_5e+06	22	chr22	4000001	6000000	5000000	TNBC_SCANB	0	22p12
chr22_7e+06	22	chr22	6000001	8000000	7000000	TNBC_SCANB	0	22p12
chr22_9e+06	22	chr22	8000001	10000000	9000000	TNBC_SCANB	0	22p12,22p11.2
chr22_1.1e+07	22	chr22	10000001	1.2e+07	1.1e+07	TNBC_SCANB	0	22p11.2
chr22_1.3e+07	22	chr22	12000001	1.4e+07	1.3e+07	TNBC_SCANB	0	22p11.2,22p11.1
chr22_1.5e+07	22	chr22	14000001	1.6e+07	1.5e+07	TNBC_SCANB	0	22p11.1,22q11.1
chr22_1.7e+07	22	chr22	16000001	1.8e+07	1.7e+07	TNBC_SCANB	0	22q11.1,22q11.21	100130418,100130717,128954,150160,150165,23765,23783,23784,27437,27439,27440,27442,27443,387590,51816,81061	CECR7,HDHD5-AS1,GAB4,CCT8L2,XKR3,IL17RA,ANKRD62P1-PARP4P3,POTEH,HSFY1P1,TMEM121B,HDHD5,CECR3,CECR2,TPTEP1,ADA2,OR11H1
chr22_1.9e+07	22	chr22	18000001	20000000	1.9e+07	TNBC_SCANB	0	22q11.21	100192420,100423025,100526833,100616414,10587,11274,128977,1312,150185,23617,23786,25786,25787,26220,26222,2679,27443,2928,421,51807,529,54584,55670,5625,57553,637,64976,6576,6899,693233,7122,7290,7353,79680,8214,8218,8220,8318,83733,9993	LINC01634,MIR3198-1,SEPT5-GP1BB,MIR4761,TXNRD2,USP18,C22orf39,COMT,LINC00895,TSSK2,BCL2L13,DGCR11,DGCR5,GGT3P,CECR2,GSC2,ARVCF,TUBA8,ATP6V1E1,GNB1L,PEX26,PRODH,MICAL3,BID,MRPL40,SLC25A1,TBX1,MIR648,CLDN5,HIRA,UFD1,RTL10,DGCR6,CLTCL1,ESS2,CDC45,SLC25A18,DGCR2
chr22_2.1e+07	22	chr22	20000001	2.2e+07	2.1e+07	TNBC_SCANB	0	22q11.21	100302118,100302197,100500860,113691,128989,1399,150197,150209,150223,164592,23119,23753,266697,27037,284865,29797,29801,3053,375133,388849,400891,400892,406961,421,439931,440799,51586,5297,54487,5902,645426,65078,6545,728229,728233,729444,7332,7625,80764,8216,84222,84861,85359,85376,91179,9127,9342	MIR1286,MIR1306,MIR3618,TUBA3FP,TANGO2,CRKL,LINC00896,AIFM3,YDJC,CCDC116,HIC2,SDF2L1,POM121L4P,TRMT2A,LINC02891,POM121L8P,ZDHHC8,SERPIND1,PI4KAP2,CCDC188,LRRC74B,BCRP2,MIR185,ARVCF,THAP7-AS1,P2RX6P,MED15,PI4KA,DGCR8,RANBP1,TMEM191C,RTN4R,SLC7A4,TMEM191B,PI4KAP1,UBE2L3,ZNF74,THAP7,LZTR1,TMEM191A,KLHL22,DGCR6L,RIMBP3,SCARF2,P2RX6,SNAP29
chr22_2.3e+07	22	chr22	22000001	2.4e+07	2.3e+07	TNBC_SCANB	0	22q11.21,22q11.22,22q11.23	100126318,100423062,129025,140883,150244,23532,23759,25812,26226,27156,2781,29799,3543,406920,51233,5594,613,648691,649264,723778,7441,8940,91227,91316,9609,9647,96610	MIR301B,IGLL5,ZNF280A,ZNF280B,ZDHHC8BP,PRAME,PPIL2,POM121L1P,FBXW4P1,RSPH14,GNAZ,YPEL1,IGLL1,MIR130B,DRICH1,MAPK1,BCR,LL22NC03-63E9.3,CES5AP1,MIR650,VPREB1,TOP3B,GGTLC2,GUSBP11,RAB36,PPM1F,BMS1P20
chr22_2.5e+07	22	chr22	24000001	2.6e+07	2.5e+07	TNBC_SCANB	0	22q11.23,22q12.1	100037417,100128531,129049,135,1415,1416,1417,150248,157,1652,23384,23523,255349,25774,266747,2678,2687,284889,2952,29774,29802,388886,391322,400916,4282,4320,440822,51733,56241,644165,646023,646074,653399,6598,66035,6634,7152,7621,83606,85379,91316,91319,91353,91355	DDTL,KIAA1671-AS1,SGSM1,ADORA2A,CRYBB2,CRYBB2P1,CRYBB3,C22orf15,GRK3,DDT,SPECC1L,CABIN1,LHFPL7,GSTT4,RGL4,GGT1,GGT5,MIF-AS1,GSTT1,POM121L9P,VPREB3,LRRC75B,LOC391322,CHCHD10,MIF,MMP11,PIWIL3,UPB1,SUSD2,BCRP3,ADORA2A-AS1,POM121L10P,GSTTP2,SMARCB1,SLC2A11,SNRPD3,TOP1P2,ZNF70,GUCD1,KIAA1671,GUSBP11,DERL3,IGLL3P,LRP5L
chr22_2.7e+07	22	chr22	26000001	2.8e+07	2.7e+07	TNBC_SCANB	0	22q12.1	100313914,1413,1414,157,23544,24144,402055,440823,57168,8459,84700,89781	MIR548J,CRYBA4,CRYBB1,GRK3,SEZ6L,TFIP11,SRRD,MIAT,ASPHD2,TPST2,MYO18B,HPS4
chr22_2.9e+07	22	chr22	28000001	30000000	2.9e+07	TNBC_SCANB	0	22q12.1,22q12.2	100422998,100423034,100500833,100874123,10633,10634,10740,11200,129080,150274,150275,162,2130,23331,23760,25770,25807,284900,4330,4744,4771,5988,7494,83999,84133,8508,8563	MIR3199-2,MIR3199-1,ZNRF3-AS1,RASL10A,GAS2L1,RFPL1S,CHEK2,EMID1,HSCB,CCDC117,AP1B1,EWSR1,TTC28,PITPNB,C22orf31,RHBDD3,TTC28-AS1,MN1,NEFH,NF2,RFPL1,XBP1,KREMEN1,ZNRF3,NIPSNAP1,THOC5
chr22_3.1e+07	22	chr22	30000001	3.2e+07	3.1e+07	TNBC_SCANB	0	22q12.2	100422912,100500901,10291,113791,140606,150280,150290,150291,164633,200312,22880,23481,23541,23598,23762,266629,27124,284904,29796,339665,376844,3976,3985,4733,4771,5008,50487,51537,55000,550631,55954,56478,6525,652968,6948,730005,83874,84164,85371,8897,91445,9514,9814	MIR3200,MIR3928,SF3A1,PIK3IP1,SELENOM,HORMAD2,DUSP18,MORC2-AS1,CABP7,RNF215,MORC2,PES1,SEC14L2,PATZ1,OSBP2,SEC14L3,INPP5J,SEC14L4,UQCR10,SLC35E4,SDC4P,LIF,LIMK2,DRG1,NF2,OSM,PLA2G3,MTFP1,TUG1,CCDC157,ZMAT5,EIF4ENIF1,SMTN,CASTOR1,TCN2,SEC14L6,TBC1D10A,ASCC2,KIAA1656,MTMR3,RNF185,GAL3ST1,SFI1
chr22_3.3e+07	22	chr22	32000001	3.4e+07	3.3e+07	TNBC_SCANB	0	22q12.2,22q12.3	100616295,10737,10738,10739,150297,23761,23782,253143,254240,25775,25793,339666,51493,6523,6527,7078,7533,8224,9215,9681,9814	MIR4764,RFPL3S,RFPL3,RFPL2,C22orf42,PISD,AP1B1P1,PRR14L,BPIFC,YWHAH-AS1,FBXO7,LOC339666,RTCB,SLC5A1,SLC5A4,TIMP3,YWHAH,SYN3,LARGE1,DEPDC5,SFI1
chr22_3.5e+07	22	chr22	34000001	3.6e+07	3.5e+07	TNBC_SCANB	0	22q12.3	10042,10043,100500826,100506195,23551,3162,4174,91464,9215	HMGXB4,TOM1,MIR3909,LARGE-AS1,RASD2,HMOX1,MCM5,ISX,LARGE1
chr22_3.7e+07	22	chr22	36000001	3.8e+07	3.7e+07	TNBC_SCANB	0	22q12.3,22q13.1	100506241,10369,11020,11135,114794,114904,1439,164656,23543,23780,25828,27128,29775,339669,3560,3957,4151,4242,4357,4627,4689,5816,5880,6753,7263,79734,80020,80830,80831,80832,80833,8542,8664	LL22NC01-81G9.3,CACNG2,IFT27,CDC42EP1,ELFN2,C1QTNF6,CSF2RB,TMPRSS6,RBFOX2,APOL2,TXN2,CYTH4,CARD10,TEX33,IL2RB,LGALS2,MB,MFNG,MPST,MYH9,NCF4,PVALB,RAC2,SSTR3,TST,KCTD17,FOXRED2,APOL6,APOL5,APOL4,APOL3,APOL1,EIF3D
chr22_3.9e+07	22	chr22	38000001	40000000	3.9e+07	TNBC_SCANB	0	22q13.1	100506472,100616146,100913187,10126,10454,10521,11015,11078,11144,129138,140564,1454,164668,200315,200316,23464,23466,23467,23492,23539,23616,23764,25776,25777,25829,26088,26807,27350,3005,3761,3956,400927,4248,468,51386,5155,5435,54471,56993,57026,60489,6122,646851,6663,724028,724029,79159,80115,8398,84645,8484,85377,8911,9145,91582,9463,9567,9582,9929	LOC100506472,MIR4534,APOBEC3A_B,DNAL4,TAB1,DDX17,KDELR3,TRIOBP,DMC1,ANKRD54,APOBEC3D,CSNK1E,APOBEC3H,APOBEC3A,APOBEC3F,GCAT,CBX6,NPTXR,CBX7,SLC16A8,SH3BP1,MAFF,CBY1,SUN2,TMEM184B,GGA1,SNORD43,APOBEC3C,H1-0,KCNJ4,LGALS1,TPTEP2,MGAT3,ATF4,EIF3L,PDGFB,POLR2F,MIEF1,TOMM22,PDXP,APOBEC3G,RPL3,FAM227A,SOX10,MIR658,MIR659,NOL12,BAIAP2L2,PLA2G6,C22orf23,GALR3,MICALL1,CACNA1I,SYNGR1,RPS19BP1,PICK1,GTPBP1,A…
chr22_4.1e+07	22	chr22	40000001	4.2e+07	4.1e+07	TNBC_SCANB	0	22q13.1,22q13.2	100130899,100302237,100616283,10478,10766,113828,150350,150353,150356,158,171568,2033,23112,23264,27254,27351,27352,2847,50,5372,57591,5905,63929,6767,7008,83746,84844,8911,9402,9978	MIR1281,MIR4766,SLC25A17,TOB2,FAM83F,ENTHD1,DNAJB7,CHADL,ADSL,POLR3H,EP300,TNRC6B,ZC3H7B,CSDC2,DESI1,SGSM3,MCHR1,ACO2,PMM1,MRTFA,RANGAP1,XPNPEP3,ST13,TEF,L3MBTL2,PHF5A,CACNA1I,GRAP2,RBX1
chr22_4.3e+07	22	chr22	42000001	4.4e+07	4.3e+07	TNBC_SCANB	0	22q13.2	100132273,100874197,11252,115650,150365,150368,150372,1564,1565,164684,1727,23170,253190,2547,25809,26286,267010,267020,27341,27349,27351,339674,388906,407039,440829,4668,4700,4809,53947,55964,638,64800,6721,6942,706,758,79019,79640,79879,80274,84271,91689,91695,94009	NDUFA6-DT,EFCAB6-AS1,PACSIN2,TNFRSF13C,MEI1,PHETA2,NFAM1,CYP2D7,CYP2D6,WBP2NL,CYB5R3,TTLL12,SERHL2,XRCC6,TTLL1,ARFGAP3,RNU12,ATP5MGL,RRP7A,MCAT,DESI1,SMIM45,OGFRP1,MIR33A,SHISA8,NAGA,NDUFA6,SNU13,A4GALT,SEPTIN3,BIK,EFCAB6,SREBF2,TCF20,TSPO,MPPED1,CENPM,C22orf46,CCDC134,SCUBE1,POLDIP3,SMDT1,RRP7BP,SERHL
chr22_4.5e+07	22	chr22	44000001	4.6e+07	4.5e+07	TNBC_SCANB	0	22q13.2,22q13.31	100302149,100506714,10762,112885,150379,2192,23313,23779,25813,25830,26150,27127,29780,388910,414351,55007,553158,55615,64098,64800,7380,80339,84247,85352	MIR1249,NUP50-DT,NUP50,PHF21B,PNPLA5,FBLN1,KIAA0930,ARHGAP8,SAMM50,SULT4A1,RIBC2,SMC1B,PARVB,LINC00207,LINC00229,FAM118A,PRR5-ARHGAP8,PRR5,PARVG,EFCAB6,UPK3A,PNPLA3,RTL6,SHISAL1
chr22_4.7e+07	22	chr22	46000001	4.8e+07	4.7e+07	TNBC_SCANB	0	22q13.31	100271722,100500828,100616143,100616253,10343,150381,150383,150384,23151,25771,25814,400931,406883,406884,51512,5465,55020,55267,55687,64781,730668,7477,9620	LINC00899,MIR3619,MIR4763,MIR4762,PKDREJ,PRR34-AS1,CDPF1,GTSE1-DT,GRAMD4,TBC1D22A,ATXN10,MIRLET7BHG,MIRLET7A3,MIRLET7B,GTSE1,PPARA,TTC38,PRR34,TRMU,CERK,LOC730668,WNT7B,CELSR1
chr22_4.9e+07	22	chr22	48000001	50000000	4.9e+07	TNBC_SCANB	0	22q13.31,22q13.32,22q13.33	100128946,100422916,100616415,25817,284933,400932	LINC01310,MIR3201,MIR4535,TAFA5,LOC284933,LINC00898
chr22_50652284	22	chr22	50000001	51304566	50652284	TNBC_SCANB	0	22q13.33	100144603,11158,1120,113730,1375,1890,23209,23542,23654,23774,284942,29781,348645,386593,400935,410,414918,415116,440836,49,54456,55586,5600,56666,6300,6305,644186,79087,79174,79924,80305,83642,83933,85358,85378,90834,91289,9701,9889,9997	CHKB-DT,RABL2B,CHKB,KLHDC7B,CPT1B,TYMP,MLC1,MAPK8IP2,PLXNB2,BRD1,RPL23AP82,NCAPH2,MIR3667HG,CHKB-CPT1B,IL17REL,ARSA,DENND6B,PIM3,ODF3B,ACR,MOV10L1,MIOX,MAPK11,PANX2,MAPK12,SBF1,SYCE3,ALG12,CRELD2,ADM2,TRABD,SELENOO,HDAC10,SHANK3,TUBGCP6,LMF2,PPP6R2,ZBED4,SCO2

## Sheet: BASIS TNBC
ID	chrom	chr	start	stop	center	Group	NbrEventsPerBin	cytoband	geneID	geneSymbol
chr1_1e+06	1	chr1	1	2000000	1000000	TNBC_BASIS	0	1p36.33	100130417,100287102,100288069,116983,118424,126789,126792,142678,148398,148413,163688,1855,219293,254099,254173,2563,26155,2782,284593,29101,339451,339453,339456,375790,388581,401934,406983,406984,441869,51150,54587,54973,54991,54998,55052,55210,554210,5590,57801,6339,643837,643965,643988,64856,65220,653635,728642,728661,7293,729737,79501,79854,80772,81669,83756,83858,84069,84808,8510,8511,85452,…	LINC02593,DDX11L1,LOC100288069,ACAP3,UBE2J2,PUSL1,B3GALT6,MIB2,SAMD11,MRPL20-AS1,CALML6,DVL1,ATAD3C,LINC01342,TTLL10,GABRD,NOC2L,GNB1,FAM41C,SSU72,KLHL17,TMEM240,TMEM52,AGRN,C1QTNF12,RNF223,MIR200A,MIR200B,ANKRD65,SDF4,MXRA8,INTS11,C1orf159,AURKAIP1,MRPL20,ATAD3A,MIR429,PRKCZ,HES4,SCNN1D,LINC01128,TMEM88B,FNDC10,VWA1,NADK,WASH7P,CDK11A,SLC35E2B,TNFRSF4,LOC729737,OR4F5,LINC00115,CPTP,CCNL2,TAS1R3,…
[truncated: 1,451 more rows]

## Sheet: ERnHER2p
ID	chrom	chr	start	stop	center	Group	NbrEventsPerBin	cytoband	geneID	geneSymbol
[truncated: 1,452 more rows]

## Sheet: ERpHER2p
ID	chrom	chr	start	stop	center	Group	NbrEventsPerBin	cytoband	geneID	geneSymbol
[truncated: 1,452 more rows]

## Sheet: ERpHER2n
ID	chrom	chr	start	stop	center	Group	NbrEventsPerBin	cytoband	geneID	geneSymbol
[truncated: 1,452 more rows]
